# Supplementary material for: Modulation of Titin-Based Stiffness in Hypertrophic Cardiomyopathy via Protein Kinase D
Source: Front Physiol. 2020 Apr 15;11:240. doi: 10.3389/fphys.2020.00240 (PMC7174613; doi:10.3389/fphys.2020.00240)
Supplement: Supplementary file 1 [file Table_1.XLSX]

## Sheet: Phospho (STY)Sites_postperseus
Ratio H/L PKD_KO_4592_phos_02	Ratio H/L PKD_KO_4836_phos_03	Ratio H/L PKD_KO_phos_01	Ratio H/L PKD_WT_4835_phos_02	Ratio H/L PKD_WT_4839_phos_03	Ratio H/L PKD_WT_phos_01	Amino acid	Charge	Multiplicity	GOBP name	GOMF name	GOCC name	KEGG name	t-test Significant_WT/KO	Localization prob	PEP	Score	Delta score	Score for localization	Mass error [ppm]	Intensity	Position	Score diff	#NAME?	t-test Difference_WT/KO	Proteins	Positions within proteins	Leading proteins	Protein names	Gene names	Sequence window	id	Protein group IDs	Positions	Best localization raw file	Best localization scan number	Best score raw file	Best score scan number	Best PEP evidence ID	Protein	Fasta headers	Unique identifier
NaN	1.39103	-0.187451	NaN	NaN	NaN	S	2	___1		actinin binding;alpha-actinin binding;binding;cytoskeletal protein binding;protein binding	cell part;contractile fiber part;cytoplasmic part;cytoskeleton;intracellular non-membrane-bounded organelle;intracellular organelle;intracellular part;membrane;non-membrane-bounded organelle;organelle;organelle part;plasma membrane;sarcolemma;Z disc			0.632714	8.38564e-07	238.94	181.88	185.58	-0.73908	874300000	231	5.37233	0	NaN	Q9JIF9;A0A509	231;231	Q9JIF9	Myotilin	Myot	ARLHVPTSQVRSRSSSRAEANDQDAIQEKFY	2	0	231	20140204_SJ_Nahza_PKO_KO_05	7032	20140710_SJ_MelissaHerwig_PhosphoPKD_KO4836_frac_24	3958	488928	Q9JIF9	>sp|Q9JIF9|MYOTI_MOUSE Myotilin OS=Mus musculus GN=Myot PE=1 SV=1;>tr|A0A509|A0A509_MOUSE MCG4625 OS=Mus musculus GN=Myot PE=2 SV=1	UID3
-0.213092	NaN	NaN	NaN	NaN	NaN	S	2	___1		actinin binding;alpha-actinin binding;binding;cytoskeletal protein binding;protein binding	cell part;contractile fiber part;cytoplasmic part;cytoskeleton;intracellular non-membrane-bounded organelle;intracellular organelle;intracellular part;membrane;non-membrane-bounded organelle;organelle;organelle part;plasma membrane;sarcolemma;Z disc			1	0.00210979	132.06	54.874	132.06	1.4192	8042900	152	120.379	0	NaN	Q9JIF9;A0A509	152;152	Q9JIF9	Myotilin	Myot	NARPTPKTPDHEIQGSKEALIQDLERKLKCK	3	0	152	20140630_SJ_MelissaHerwig_PhosphoPKD_KO4592_frac_17	3237	20140630_SJ_MelissaHerwig_PhosphoPKD_KO4592_frac_17	3237	525268	Q9JIF9	>sp|Q9JIF9|MYOTI_MOUSE Myotilin OS=Mus musculus GN=Myot PE=1 SV=1;>tr|A0A509|A0A509_MOUSE MCG4625 OS=Mus musculus GN=Myot PE=2 SV=1	UID4
NaN	NaN	-0.700754	NaN	NaN	-0.456455	S	2	___1		binding;nucleic acid binding;RNA binding	cell part;cytoplasmic mRNA processing body;cytoplasmic part;intracellular non-membrane-bounded organelle;intracellular organelle;intracellular part;macromolecular complex;non-membrane-bounded organelle;organelle;ribonucleoprotein complex;RNA granule	RNA degradation		1	0.000178876	154.56	72.191	154.56	-0.89483	126860000	131	78.9501	0	-0.244299	Q8K2D3;A0ELI5	131;131	Q8K2D3	Enhancer of mRNA-decapping protein 3	Edc3	SIPKRTDVKSQDVAISPQQQQCSKSYVDRHM	4	4	131	20140204_SJ_Nahza_PKO_KO_01	10670	20140204_SJ_Nahza_PKO_KO_01	10670	484655	Q8K2D3	>sp|Q8K2D3|EDC3_MOUSE Enhancer of mRNA-decapping protein 3 OS=Mus musculus GN=Edc3 PE=1 SV=1;>tr|A0ELI5|A0ELI5_MOUSE Putative uncharacterized protein OS=Mus musculus GN=Edc3 PE=4 SV=1	UID5
2.91941	2.44021	2.81901	0.632412	1.94826	2.21011	S	3	___1	aromatic compound biosynthetic process;biosynthetic process;cellular aromatic compound metabolic process;cellular biosynthetic process;cellular component organization;cellular component organization or biogenesis;cellular metabolic process;cellular nitrogen compound biosynthetic process;cellular nitrogen compound metabolic process;cellular process;coenzyme biosynthetic process;coenzyme metabolic …	adenyl nucleotide binding;adenyl ribonucleotide binding;ATP binding;binding;catalytic activity;cation binding;cytoskeletal protein binding;ion binding;metal ion binding;nucleotide binding;protein binding;purine nucleotide binding;purine ribonucleoside triphosphate binding;purine ribonucleotide binding;ribonucleotide binding;transferase activity	cell junction;cell part;cytoplasm;cytoskeleton;extrinsic to membrane;extrinsic to plasma membrane;intracellular;intracellular non-membrane-bounded organelle;intracellular organelle;intracellular part;membrane;membrane part;non-membrane-bounded organelle;organelle;plasma membrane part;postsynaptic membrane;synapse part;synaptic membrane			0.99998	4.88242e-05	208.87	91.214	174.65	0.38378	219220000	338	47.0652	1.04113	1.12929	Q8BUV3;A0JNY3	338;341	Q8BUV3	Gephyrin;Molybdopterin adenylyltransferase;Molybdopterin molybdenumtransferase	Gphn	QSRCSSKENILRASHSAVDITKVARRHRMSP	5	5	338	20140204_SJ_Nahza_PKO_KO_11	16326	20140710_SJ_MelissaHerwig_PhosphoPKD_KO4836_frac_23	12963	145103	Q8BUV3	>sp|Q8BUV3|GEPH_MOUSE Gephyrin OS=Mus musculus GN=Gphn PE=1 SV=2;>tr|A0JNY3|A0JNY3_MOUSE Gephyrin OS=Mus musculus GN=Gphn PE=2 SV=1	UID6
0.163213	NaN	-0.14504	-0.41331	-0.0690115	-0.0819295	S	3	___1	aromatic compound biosynthetic process;biosynthetic process;cellular aromatic compound metabolic process;cellular biosynthetic process;cellular component organization;cellular component organization or biogenesis;cellular metabolic process;cellular nitrogen compound biosynthetic process;cellular nitrogen compound metabolic process;cellular process;coenzyme biosynthetic process;coenzyme metabolic …	adenyl nucleotide binding;adenyl ribonucleotide binding;ATP binding;binding;catalytic activity;cation binding;cytoskeletal protein binding;ion binding;metal ion binding;nucleotide binding;protein binding;purine nucleotide binding;purine ribonucleoside triphosphate binding;purine ribonucleotide binding;ribonucleotide binding;transferase activity	cell junction;cell part;cytoplasm;cytoskeleton;extrinsic to membrane;extrinsic to plasma membrane;intracellular;intracellular non-membrane-bounded organelle;intracellular organelle;intracellular part;membrane;membrane part;non-membrane-bounded organelle;organelle;plasma membrane part;postsynaptic membrane;synapse part;synaptic membrane			1	4.43879e-12	180.96	75.252	119.47	1.3346	2181900000	188	84.9821	0.437141	0.19717	Q8BUV3;A0JNY3	188;188	Q8BUV3	Gephyrin;Molybdopterin adenylyltransferase;Molybdopterin molybdenumtransferase	Gphn	IVKVKEVHDELEDLPSPPPPLSPPPTTSPHK	6	5	188	20140710_SJ_MelissaHerwig_PhosphoPKD_KO4836_frac_19	22360	20140204_SJ_Nahza_PKO_WT_06	26698	162235	Q8BUV3	>sp|Q8BUV3|GEPH_MOUSE Gephyrin OS=Mus musculus GN=Gphn PE=1 SV=2;>tr|A0JNY3|A0JNY3_MOUSE Gephyrin OS=Mus musculus GN=Gphn PE=2 SV=1	UID7
0.649983	0.20383	0.0907319	-0.0968097	-0.169799	-0.0496716	S	3	___1	aromatic compound biosynthetic process;biosynthetic process;cellular aromatic compound metabolic process;cellular biosynthetic process;cellular component organization;cellular component organization or biogenesis;cellular metabolic process;cellular nitrogen compound biosynthetic process;cellular nitrogen compound metabolic process;cellular process;coenzyme biosynthetic process;coenzyme metabolic …	adenyl nucleotide binding;adenyl ribonucleotide binding;ATP binding;binding;catalytic activity;cation binding;cytoskeletal protein binding;ion binding;metal ion binding;nucleotide binding;protein binding;purine nucleotide binding;purine ribonucleoside triphosphate binding;purine ribonucleotide binding;ribonucleotide binding;transferase activity	cell junction;cell part;cytoplasm;cytoskeleton;extrinsic to membrane;extrinsic to plasma membrane;intracellular;intracellular non-membrane-bounded organelle;intracellular organelle;intracellular part;membrane;membrane part;non-membrane-bounded organelle;organelle;plasma membrane part;postsynaptic membrane;synapse part;synaptic membrane			0.999903	3.57648e-20	206.57	96.416	206.57	-1.1086	4297900000	194	41.4634	1.13423	0.420275	Q8BUV3;A0JNY3	194;194	Q8BUV3	Gephyrin;Molybdopterin adenylyltransferase;Molybdopterin molybdenumtransferase	Gphn	VHDELEDLPSPPPPLSPPPTTSPHKQTEDKG	7	5	194	20140710_SJ_MelissaHerwig_PhosphoPKD_KO4836_frac_21	21724	20140710_SJ_MelissaHerwig_PhosphoPKD_KO4836_frac_21	21724	162281	Q8BUV3	>sp|Q8BUV3|GEPH_MOUSE Gephyrin OS=Mus musculus GN=Gphn PE=1 SV=2;>tr|A0JNY3|A0JNY3_MOUSE Gephyrin OS=Mus musculus GN=Gphn PE=2 SV=1	UID8
0.00234339	0.0172871	NaN	NaN	NaN	NaN	S	3	___1	biological regulation;cellular macromolecule metabolic process;cellular metabolic process;cellular nitrogen compound metabolic process;cellular process;macromolecule metabolic process;metabolic process;nitrogen compound metabolic process;nucleic acid metabolic process;nucleobase-containing compound metabolic process;posttranscriptional regulation of gene expression;primary metabolic process;regul…	binding;DNA binding;nucleic acid binding;RNA binding;translation factor activity, nucleic acid binding;translation initiation factor activity	cell part;cytoplasm;cytoplasmic part;eukaryotic translation initiation factor 4F complex;intracellular part;macromolecular complex;protein complex	RNA transport;Viral myocarditis		0.675457	0.000127774	87.544	22.932	57.097	-0.7436	328920000	499	6.51692	0	NaN	Q62448;A0JNY7;Q62448-2;G3XA17;F7CBP1;Q3U9U9;Q3URI0	499;499;461;499;461;293;293	Q62448	Eukaryotic translation initiation factor 4 gamma 2	Eif4g2	NQVPKLQPQITMIPPSAQPPRTQTPPLGQTP	8	6	499	20140630_SJ_MelissaHerwig_PhosphoPKD_KO4592_FT_11	24027	20140710_SJ_MelissaHerwig_PhosphoPKD_WT4839_FT_01	29540	304882	Q62448	>sp|Q62448|IF4G2_MOUSE Eukaryotic translation initiation factor 4 gamma 2 OS=Mus musculus GN=Eif4g2 PE=1 SV=2;>tr|A0JNY7|A0JNY7_MOUSE Eukaryotic translation initiation factor 4, gamma 2 OS=Mus musculus GN=Eif4g2 PE=2 SV=1;>sp|Q62448-2|IF4G2_MOUSE Isoform 2	UID9
NaN	NaN	NaN	NaN	NaN	-0.0552851	S	3	___1	biological regulation;cellular macromolecule metabolic process;cellular metabolic process;cellular nitrogen compound metabolic process;cellular process;macromolecule metabolic process;metabolic process;nitrogen compound metabolic process;nucleic acid metabolic process;nucleobase-containing compound metabolic process;posttranscriptional regulation of gene expression;primary metabolic process;regul…	binding;DNA binding;nucleic acid binding;RNA binding;translation factor activity, nucleic acid binding;translation initiation factor activity	cell part;cytoplasm;cytoplasmic part;eukaryotic translation initiation factor 4F complex;intracellular part;macromolecular complex;protein complex	RNA transport;Viral myocarditis		0.998185	8.41035e-05	124.98	124.11	124.98	2.059	126660000	442	27.6181	0	NaN	Q62448;A0JNY7;G3XA17;Q3U9U9;Q3URI0	442;442;442;236;236	Q62448	Eukaryotic translation initiation factor 4 gamma 2	Eif4g2	KFMKSQGLSQLYHNQSQGLLSQLQGQSKDMP	9	6	442	20140204_SJ_Nahza_PKO_WT_05	29159	20140204_SJ_Nahza_PKO_WT_05	29159	485131	Q62448	>sp|Q62448|IF4G2_MOUSE Eukaryotic translation initiation factor 4 gamma 2 OS=Mus musculus GN=Eif4g2 PE=1 SV=2;>tr|A0JNY7|A0JNY7_MOUSE Eukaryotic translation initiation factor 4, gamma 2 OS=Mus musculus GN=Eif4g2 PE=2 SV=1;>tr|G3XA17|G3XA17_MOUSE Eukaryotic	UID10
1.36706	NaN	NaN	NaN	NaN	-0.554315	S	3	___1			cell part;cytoskeleton;intracellular non-membrane-bounded organelle;intracellular organelle;intracellular part;non-membrane-bounded organelle;organelle			0.974724	4.36898e-21	198.1	154.88	198.1	2.0244	142990000	15	15.8669	0	1.92138	A0JP45;E9QA62	15;15	A0JP45;E9QA62		Lmod3	_MSGHSRNSEQEDTLSEELDEDELLANLSPE	10	7;1364	15;15	20140630_SJ_MelissaHerwig_PhosphoPKD_KO4592_frac_15	31236	20140630_SJ_MelissaHerwig_PhosphoPKD_KO4592_frac_15	31236	462703	E9QA62	>tr|A0JP45|A0JP45_MOUSE Leiomodin 3 (Fetal) OS=Mus musculus GN=Lmod3 PE=2 SV=1;>tr|E9QA62|E9QA62_MOUSE Protein Lmod3 OS=Mus musculus GN=Lmod3 PE=4 SV=1	UID11
0.295751	0.143681	-0.0852409	-0.305449	0.0629775	-0.205517	S	2	___1	anatomical structure formation involved in morphogenesis;angiogenesis;biological regulation;cell cycle arrest;cell cycle process;cellular process;developmental process;negative regulation of angiogenesis;negative regulation of biological process;negative regulation of blood vessel endothelial cell migration;negative regulation of cell cycle;negative regulation of cell migration;negative regulatio…		apical part of cell;cell part;cytoplasm;cytoplasmic part;endoplasmic reticulum;extracellular region part;extracellular space;intracellular membrane-bounded organelle;intracellular organelle;intracellular part;membrane-bounded organelle;organelle			0.982977	0.00273941	110.98	68.113	90.697	0.73811	134070000	323	17.615	0.79092	0.267393	Q8C1W1;A0PCF8;Q0VGS1	323;323;237	Q8C1W1	Vasohibin-1	Vash1	ARDMRLKIGKGTGPPSPTKDRKKDVSSPQRA	11	9	323	20140710_SJ_MelissaHerwig_PhosphoPKD_WT4839_FT_02	3835	20140630_SJ_MelissaHerwig_PhosphoPKD_WT4835_FT_01	4064	213251	Q8C1W1	>sp|Q8C1W1|VASH1_MOUSE Vasohibin-1 OS=Mus musculus GN=Vash1 PE=2 SV=4;>tr|A0PCF8|A0PCF8_MOUSE Vasohibin 1 OS=Mus musculus GN=Vash1 PE=2 SV=1;>tr|Q0VGS1|Q0VGS1_MOUSE Vasohibin 1 OS=Mus musculus GN=Vash1 PE=2 SV=1	UID12
NaN	NaN	NaN	NaN	NaN	0.388082	S	3	___1	biological regulation;cellular macromolecule metabolic process;cellular metabolic process;cellular nitrogen compound metabolic process;cellular process;developmental process;establishment of localization;establishment of localization in cell;intracellular transport;macromolecule metabolic process;metabolic process;mRNA metabolic process;mRNA processing;nitrogen compound metabolic process;nuclear …	binding;mRNA binding;nucleic acid binding;RNA binding	cell part;intracellular organelle part;intracellular part;macromolecular complex;nuclear body;nuclear part;nuclear speck;nucleoplasm part;organelle part;ribonucleoprotein complex			1	7.74153e-07	207.92	162.18	207.92	-1.4567	701970000	27	81.9493	0	NaN	Q5NCR8;Q3TSC4;Q3V3D1;Q8BQY7;A0PJ67;Q5NCR9	27;31;31;31;31;31	Q5NCR8	Nuclear speckle splicing regulatory protein 1	Ccdc55;Nsrp1	TQPLHRVLQKPSVFGSDSDDDETSVSESLQR	12	10	27	20140710_SJ_MelissaHerwig_PhosphoPKD_WT4839_FT_01	22433	20140710_SJ_MelissaHerwig_PhosphoPKD_WT4839_FT_01	22433	393160	Q5NCR8	>tr|Q5NCR8|Q5NCR8_MOUSE Nuclear speckle-splicing regulatory protein 1 (Fragment) OS=Mus musculus GN=Ccdc55 PE=2 SV=1;>tr|Q3TSC4|Q3TSC4_MOUSE Putative uncharacterized protein (Fragment) OS=Mus musculus GN=Ccdc55 PE=2 SV=1;>tr|Q3V3D1|Q3V3D1_MOUSE Putative un	UID13
-0.110263	0.0599422	-0.124984	0.106656	0.175835	0.0480183	S	3	___1	biological regulation;cellular macromolecule metabolic process;cellular metabolic process;cellular nitrogen compound metabolic process;cellular process;developmental process;establishment of localization;establishment of localization in cell;intracellular transport;macromolecule metabolic process;metabolic process;mRNA metabolic process;mRNA processing;nitrogen compound metabolic process;nuclear …	binding;mRNA binding;nucleic acid binding;RNA binding	cell part;intracellular organelle part;intracellular part;macromolecular complex;nuclear body;nuclear part;nuclear speck;nucleoplasm part;organelle part;ribonucleoprotein complex			0.999997	7.74153e-07	207.92	162.18	207.92	-1.4567	1018400000	29	56.2494	1.13439	-0.168605	Q5NCR8;Q3TSC4;Q3V3D1;Q8BQY7;A0PJ67;Q5NCR9	29;33;33;33;33;33	Q5NCR8	Nuclear speckle splicing regulatory protein 1	Ccdc55;Nsrp1	PLHRVLQKPSVFGSDSDDDETSVSESLQREA	13	10	29	20140710_SJ_MelissaHerwig_PhosphoPKD_WT4839_FT_01	22433	20140710_SJ_MelissaHerwig_PhosphoPKD_WT4839_FT_01	22433	393160	Q5NCR8	>tr|Q5NCR8|Q5NCR8_MOUSE Nuclear speckle-splicing regulatory protein 1 (Fragment) OS=Mus musculus GN=Ccdc55 PE=2 SV=1;>tr|Q3TSC4|Q3TSC4_MOUSE Putative uncharacterized protein (Fragment) OS=Mus musculus GN=Ccdc55 PE=2 SV=1;>tr|Q3V3D1|Q3V3D1_MOUSE Putative un	UID14
NaN	-0.303086	NaN	NaN	-0.149352	-0.0472725	S	2	___1	biological regulation;cellular macromolecule metabolic process;cellular metabolic process;cellular nitrogen compound metabolic process;cellular process;macromolecule metabolic process;metabolic process;ncRNA metabolic process;ncRNA processing;negative regulation of catalytic activity;negative regulation of hydrolase activity;negative regulation of molecular function;negative regulation of phospha…		cell part;chromosome;intracellular membrane-bounded organelle;intracellular non-membrane-bounded organelle;intracellular organelle;intracellular organelle part;intracellular part;macromolecular complex;membrane-bounded organelle;non-membrane-bounded organelle;nuclear part;nucleolus;nucleus;organelle;organelle part;ribonucleoprotein complex	Ribosome biogenesis in eukaryotes		0.999999	4.36606e-16	195.58	195.48	160.07	-1.141	241230000	277	62.0682	0	-0.204774	A0PJ89;Q810V0	277;277	A0PJ89	U3 small nucleolar ribonucleoprotein protein MPP10	Mphosph10	SSRNLKYKDFFDPVESDEDITGVDEELGPDE	14	11	277	20140710_SJ_MelissaHerwig_PhosphoPKD_KO4836_FT_13_140717153800	30736	20140710_SJ_MelissaHerwig_PhosphoPKD_WT4839_FT_02	31514	73466	A0PJ89	>tr|A0PJ89|A0PJ89_MOUSE Mphosph10 protein (Fragment) OS=Mus musculus GN=Mphosph10 PE=2 SV=1;>sp|Q810V0|MPP10_MOUSE U3 small nucleolar ribonucleoprotein protein MPP10 OS=Mus musculus GN=Mphosph10 PE=1 SV=2	UID15
-0.0757753	NaN	NaN	-0.0655722	NaN	NaN	S	3	___1	biological regulation;cellular macromolecule metabolic process;cellular metabolic process;cellular nitrogen compound metabolic process;cellular process;macromolecule metabolic process;metabolic process;ncRNA metabolic process;ncRNA processing;negative regulation of catalytic activity;negative regulation of hydrolase activity;negative regulation of molecular function;negative regulation of phospha…		cell part;chromosome;intracellular membrane-bounded organelle;intracellular non-membrane-bounded organelle;intracellular organelle;intracellular organelle part;intracellular part;macromolecular complex;membrane-bounded organelle;non-membrane-bounded organelle;nuclear part;nucleolus;nucleus;organelle;organelle part;ribonucleoprotein complex	Ribosome biogenesis in eukaryotes		0.927747	0.000345014	67.217	67.217	67.217	-0.64963	14978000	346	11.0857	0	-0.0102031	A0PJ89;Q810V0	346;346	A0PJ89	U3 small nucleolar ribonucleoprotein protein MPP10	Mphosph10	KRVTFALPDDEAEDTSPLAVKQESDEVKSSF	15	11	346	20140630_SJ_MelissaHerwig_PhosphoPKD_KO4592_frac_16	22334	20140630_SJ_MelissaHerwig_PhosphoPKD_KO4592_frac_16	22334	445243	A0PJ89	>tr|A0PJ89|A0PJ89_MOUSE Mphosph10 protein (Fragment) OS=Mus musculus GN=Mphosph10 PE=2 SV=1;>sp|Q810V0|MPP10_MOUSE U3 small nucleolar ribonucleoprotein protein MPP10 OS=Mus musculus GN=Mphosph10 PE=1 SV=2	UID16
NaN	NaN	1.31195	NaN	1.31568	NaN	S	4	___1		binding;cation binding;ion binding;metal ion binding;transition metal ion binding;zinc ion binding		Adherens junction		0.736732	0.0001403	110.78	110.72	110.78	-0.18493	1316500000	979	7.61176	0	-0.00373292	E9PYF4;A0T1J8;F6VG99;E9PYI7;Q6ZQ32;B7ZN52;F6TFN2	979;979;857;746;918;412;469	E9PYF4		Lmo7	GSASEKEVIATEDVASLSSPTLPSSSLSHDR	22	16	979	20140204_SJ_Nahza_PKO_KO_08	23752	20140204_SJ_Nahza_PKO_KO_08	23752	162343	E9PYF4	>tr|E9PYF4|E9PYF4_MOUSE Protein Lmo7 OS=Mus musculus GN=Lmo7 PE=2 SV=1;>tr|A0T1J8|A0T1J8_MOUSE LIM domain only 7 OS=Mus musculus GN=Lmo7 PE=2 SV=1;>tr|F6VG99|F6VG99_MOUSE Protein Lmo7 (Fragment) OS=Mus musculus GN=Lmo7 PE=2 SV=1;>tr|E9PYI7|E9PYI7_MOUSE Pro	UID23
NaN	0.934839	NaN	NaN	NaN	NaN	S	3	___1		binding;cation binding;ion binding;metal ion binding;transition metal ion binding;zinc ion binding		Adherens junction		0.925931	6.51444e-83	308.15	308.15	308.15	-1.095	1475400000	981	11.5492	0	NaN	E9PYF4;A0T1J8;F6VG99;E9PYI7;Q6ZQ32;B7ZN52;F6TFN2	981;981;859;748;920;414;471	E9PYF4		Lmo7	ASEKEVIATEDVASLSSPTLPSSSLSHDRAV	23	16	981	20140710_SJ_MelissaHerwig_PhosphoPKD_KO4836_frac_21	20940	20140710_SJ_MelissaHerwig_PhosphoPKD_KO4836_frac_21	20940	162362	E9PYF4	>tr|E9PYF4|E9PYF4_MOUSE Protein Lmo7 OS=Mus musculus GN=Lmo7 PE=2 SV=1;>tr|A0T1J8|A0T1J8_MOUSE LIM domain only 7 OS=Mus musculus GN=Lmo7 PE=2 SV=1;>tr|F6VG99|F6VG99_MOUSE Protein Lmo7 (Fragment) OS=Mus musculus GN=Lmo7 PE=2 SV=1;>tr|E9PYI7|E9PYI7_MOUSE Pro	UID24
0.523829	0.829651	1.2209	0.893106	1.25345	1.15304	S	3	___1		binding;cation binding;ion binding;metal ion binding;transition metal ion binding;zinc ion binding		Adherens junction		0.964803	9.4852e-94	331.64	316.1	283.85	-0.39738	9678900000	982	16.2791	0.4562	-0.241738	E9PYF4;A0T1J8;F6VG99;E9PYI7;Q6ZQ32;B7ZN52;F6TFN2	982;982;860;749;921;415;472	E9PYF4		Lmo7	SEKEVIATEDVASLSSPTLPSSSLSHDRAVS	24	16	982	20140630_SJ_MelissaHerwig_PhosphoPKD_KO4592_frac_17	19111	20140710_SJ_MelissaHerwig_PhosphoPKD_WT4839_frac_09	21127	162366	E9PYF4	>tr|E9PYF4|E9PYF4_MOUSE Protein Lmo7 OS=Mus musculus GN=Lmo7 PE=2 SV=1;>tr|A0T1J8|A0T1J8_MOUSE LIM domain only 7 OS=Mus musculus GN=Lmo7 PE=2 SV=1;>tr|F6VG99|F6VG99_MOUSE Protein Lmo7 (Fragment) OS=Mus musculus GN=Lmo7 PE=2 SV=1;>tr|E9PYI7|E9PYI7_MOUSE Pro	UID25
-1.06876	-0.851541	NaN	NaN	-0.981305	NaN	S	2	___1		binding;cation binding;ion binding;metal ion binding;transition metal ion binding;zinc ion binding		Adherens junction		1	0.000266661	100.85	44.557	100.85	-0.86323	86999000	355	63.1582	0	0.0211538	E9PYF4;A0T1J8;F6VG99;E9PYI7;Q6ZQ32;Q3UPW3;E0CZD8	355;355;233;122;294;122;122	E9PYF4		Lmo7	RMPNIVKDDLYVRKLSPVMPSPGSSFDQFLP	27	16	355	20140710_SJ_MelissaHerwig_PhosphoPKD_WT4839_FT_01	30862	20140710_SJ_MelissaHerwig_PhosphoPKD_WT4839_FT_01	30862	310384	E9PYF4	>tr|E9PYF4|E9PYF4_MOUSE Protein Lmo7 OS=Mus musculus GN=Lmo7 PE=2 SV=1;>tr|A0T1J8|A0T1J8_MOUSE LIM domain only 7 OS=Mus musculus GN=Lmo7 PE=2 SV=1;>tr|F6VG99|F6VG99_MOUSE Protein Lmo7 (Fragment) OS=Mus musculus GN=Lmo7 PE=2 SV=1;>tr|E9PYI7|E9PYI7_MOUSE Pro	UID28
NaN	0.220977	NaN	NaN	0.284573	NaN	S	2	___1		binding;cation binding;ion binding;metal ion binding;transition metal ion binding;zinc ion binding		Adherens junction		0.998546	0.000318322	123.4	41.048	123.14	1.3851	20759000	967	28.5696	0	-0.063596	E9PYF4;A0T1J8;F6VG99;E9PYI7;Q6ZQ32;B7ZN52;F6TFN2	967;967;845;734;906;400;457	E9PYF4		Lmo7	TGPKPDSSHFISGSASEKEVIATEDVASLSS	28	16	967	20140710_SJ_MelissaHerwig_PhosphoPKD_WT4839_frac_08	8168	20140204_SJ_Nahza_PKO_KO_05	11102	379512	E9PYF4	>tr|E9PYF4|E9PYF4_MOUSE Protein Lmo7 OS=Mus musculus GN=Lmo7 PE=2 SV=1;>tr|A0T1J8|A0T1J8_MOUSE LIM domain only 7 OS=Mus musculus GN=Lmo7 PE=2 SV=1;>tr|F6VG99|F6VG99_MOUSE Protein Lmo7 (Fragment) OS=Mus musculus GN=Lmo7 PE=2 SV=1;>tr|E9PYI7|E9PYI7_MOUSE Pro	UID29
-0.15171	-0.203611	-0.170123	0.071796	-0.457803	-0.258578	S	3	___1		binding;cation binding;ion binding;metal ion binding;transition metal ion binding;zinc ion binding		Adherens junction		0.999885	3.06483e-30	245.6	239.14	158.2	-0.88425	5407300000	1303	39.3356	0.0911734	0.0397137	E9PYF4;A0T1J8;F6VG99;E9PYI7;Q6ZQ32;B7ZN52;F6TFN2	1303;1303;1208;1070;1242;763;793	E9PYF4		Lmo7	PVAATWEATWSEGSKSLDSEGTRAGEEDRGQ	31	16	1303	20140710_SJ_MelissaHerwig_PhosphoPKD_WT4839_frac_07	14791	20140710_SJ_MelissaHerwig_PhosphoPKD_WT4839_frac_08	12369	469827	E9PYF4	>tr|E9PYF4|E9PYF4_MOUSE Protein Lmo7 OS=Mus musculus GN=Lmo7 PE=2 SV=1;>tr|A0T1J8|A0T1J8_MOUSE LIM domain only 7 OS=Mus musculus GN=Lmo7 PE=2 SV=1;>tr|F6VG99|F6VG99_MOUSE Protein Lmo7 (Fragment) OS=Mus musculus GN=Lmo7 PE=2 SV=1;>tr|E9PYI7|E9PYI7_MOUSE Pro	UID32
-0.595594	NaN	0.359176	0.0788094	0.101767	0.145216	S	3	___1		binding;cation binding;ion binding;metal ion binding;transition metal ion binding;zinc ion binding		Adherens junction		0.988177	2.20706e-11	204.49	204.49	158.2	-0.88425	4779800000	1306	19.2205	0.244069	-0.226806	E9PYF4;A0T1J8;F6VG99;E9PYI7;Q6ZQ32;B7ZN52;F6TFN2	1306;1306;1211;1073;1245;766;796	E9PYF4		Lmo7	ATWEATWSEGSKSLDSEGTRAGEEDRGQLED	32	16	1306	20140710_SJ_MelissaHerwig_PhosphoPKD_WT4839_frac_07	14791	20140204_SJ_Nahza_PKO_KO_01	18719	469801	E9PYF4	>tr|E9PYF4|E9PYF4_MOUSE Protein Lmo7 OS=Mus musculus GN=Lmo7 PE=2 SV=1;>tr|A0T1J8|A0T1J8_MOUSE LIM domain only 7 OS=Mus musculus GN=Lmo7 PE=2 SV=1;>tr|F6VG99|F6VG99_MOUSE Protein Lmo7 (Fragment) OS=Mus musculus GN=Lmo7 PE=2 SV=1;>tr|E9PYI7|E9PYI7_MOUSE Pro	UID33
0.789868	0.854543	0.436182	1.28201	0.827314	NaN	S	2	___1		binding;cation binding;ion binding;metal ion binding;transition metal ion binding;zinc ion binding		Adherens junction		0.997599	1.62498e-13	246.34	92.549	200.77	-0.4936	3556600000	652	26.1848	0.643521	-0.361131	E9PYF4;A0T1J8;F6VG99;E9PYI7;Q6ZQ32;B7ZN52;F6TFN2;Q3UPW3	652;652;530;419;591;85;142;419	E9PYF4		Lmo7	VERLFQKIYGENGSKSMSDVSAEDVQNLRQV	33	16	652	20140710_SJ_MelissaHerwig_PhosphoPKD_WT4839_FT_02	16714	20140710_SJ_MelissaHerwig_PhosphoPKD_KO4836_FT_13_140717153800	16017	475924	E9PYF4	>tr|E9PYF4|E9PYF4_MOUSE Protein Lmo7 OS=Mus musculus GN=Lmo7 PE=2 SV=1;>tr|A0T1J8|A0T1J8_MOUSE LIM domain only 7 OS=Mus musculus GN=Lmo7 PE=2 SV=1;>tr|F6VG99|F6VG99_MOUSE Protein Lmo7 (Fragment) OS=Mus musculus GN=Lmo7 PE=2 SV=1;>tr|E9PYI7|E9PYI7_MOUSE Pro	UID34
NaN	NaN	NaN	0.152909	NaN	0.193349	S	2	___1		binding;cation binding;ion binding;metal ion binding;transition metal ion binding;zinc ion binding		Adherens junction		0.646011	0.000111467	159.77	110.18	159.77	0.28314	53413000	1444	2.89805	0	NaN	E9PYF4;A0T1J8;F6VG99;E9PYI7;Q6ZQ32;B7ZN52;F6TFN2	1444;1444;1349;1211;1383;904;934	E9PYF4		Lmo7	REDDTSGMLPTDRSKSRSTTELNDPLIEKNG	34	16	1444	20140710_SJ_MelissaHerwig_PhosphoPKD_KO4836_frac_21	15996	20140710_SJ_MelissaHerwig_PhosphoPKD_KO4836_frac_21	15996	488991	E9PYF4	>tr|E9PYF4|E9PYF4_MOUSE Protein Lmo7 OS=Mus musculus GN=Lmo7 PE=2 SV=1;>tr|A0T1J8|A0T1J8_MOUSE LIM domain only 7 OS=Mus musculus GN=Lmo7 PE=2 SV=1;>tr|F6VG99|F6VG99_MOUSE Protein Lmo7 (Fragment) OS=Mus musculus GN=Lmo7 PE=2 SV=1;>tr|E9PYI7|E9PYI7_MOUSE Pro	UID35
0.529034	0.265137	0.29014	-0.0480541	-0.0579625	0.145315	S	2	___1		binding;cation binding;ion binding;metal ion binding;transition metal ion binding;zinc ion binding		Adherens junction		0.991714	5.68023e-11	259.81	181.41	235.85	-0.0066081	22453000000	1446	23.292	1.50544	0.348337	E9PYF4;A0T1J8;F6VG99;E9PYI7;Q6ZQ32;B7ZN52;F6TFN2	1446;1446;1351;1213;1385;906;936	E9PYF4		Lmo7	DDTSGMLPTDRSKSRSTTELNDPLIEKNGSS	35	16	1446	20140630_SJ_MelissaHerwig_PhosphoPKD_KO4592_frac_15	16438	20140204_SJ_Nahza_PKO_KO_03	19510	488950	E9PYF4	>tr|E9PYF4|E9PYF4_MOUSE Protein Lmo7 OS=Mus musculus GN=Lmo7 PE=2 SV=1;>tr|A0T1J8|A0T1J8_MOUSE LIM domain only 7 OS=Mus musculus GN=Lmo7 PE=2 SV=1;>tr|F6VG99|F6VG99_MOUSE Protein Lmo7 (Fragment) OS=Mus musculus GN=Lmo7 PE=2 SV=1;>tr|E9PYI7|E9PYI7_MOUSE Pro	UID36
NaN	0.140634	NaN	NaN	0.641419	NaN	S	2	___1		binding;cation binding;ion binding;metal ion binding;transition metal ion binding;zinc ion binding		Adherens junction		0.948516	0.000194228	140.71	92.531	140.71	1.3401	66472000	1156	15.7544	0	-0.500785	E9PYF4;A0T1J8;F6VG99;E9PYI7;Q6ZQ32;B7ZN52;F6TFN2	1156;1156;1061;923;1095;616;646	E9PYF4		Lmo7	SSSLSVTTDFSESLQSPYTESKEVNGIHEES	39	16	1156	20140710_SJ_MelissaHerwig_PhosphoPKD_KO4836_FT_13_140717153800	23655	20140710_SJ_MelissaHerwig_PhosphoPKD_KO4836_FT_13_140717153800	23655	493627	E9PYF4	>tr|E9PYF4|E9PYF4_MOUSE Protein Lmo7 OS=Mus musculus GN=Lmo7 PE=2 SV=1;>tr|A0T1J8|A0T1J8_MOUSE LIM domain only 7 OS=Mus musculus GN=Lmo7 PE=2 SV=1;>tr|F6VG99|F6VG99_MOUSE Protein Lmo7 (Fragment) OS=Mus musculus GN=Lmo7 PE=2 SV=1;>tr|E9PYI7|E9PYI7_MOUSE Pro	UID40
1.07898	-0.137769	0.24631	-0.390652	-0.785418	-0.219468	S	2	___1		binding;cation binding;ion binding;metal ion binding;transition metal ion binding;zinc ion binding		Adherens junction		0.997723	0.00311546	170.68	124.35	110.53	0.91945	3858300000	699	26.6507	1.01991	0.86102	E9PYF4;A0T1J8;F6VG99;E9PYI7;Q6ZQ32;B7ZN52;F6TFN2	699;699;577;466;638;132;189	E9PYF4		Lmo7	QKWQDDLAKWKNRRKSYTSDLQKKKEEREEI	40	16	699	20140630_SJ_MelissaHerwig_PhosphoPKD_KO4592_frac_13	7409	20140710_SJ_MelissaHerwig_PhosphoPKD_WT4839_FT_02	7683	504225	E9PYF4	>tr|E9PYF4|E9PYF4_MOUSE Protein Lmo7 OS=Mus musculus GN=Lmo7 PE=2 SV=1;>tr|A0T1J8|A0T1J8_MOUSE LIM domain only 7 OS=Mus musculus GN=Lmo7 PE=2 SV=1;>tr|F6VG99|F6VG99_MOUSE Protein Lmo7 (Fragment) OS=Mus musculus GN=Lmo7 PE=2 SV=1;>tr|E9PYI7|E9PYI7_MOUSE Pro	UID41
NaN	0.394234	0.33987	NaN	NaN	0.20662	S	4	___1	biological adhesion;biological regulation;cell adhesion;cell cycle;cell-cell adhesion;cellular macromolecule metabolic process;cellular metabolic process;cellular process;cellular protein metabolic process;homotypic cell-cell adhesion;leukocyte aggregation;leukocyte cell-cell adhesion;lymphocyte aggregation;macromolecule metabolic process;macromolecule modification;metabolic process;phosphate-con…	adenyl nucleotide binding;adenyl ribonucleotide binding;ATP binding;binding;catalytic activity;identical protein binding;kinase activity;nucleotide binding;phosphotransferase activity, alcohol group as acceptor;protein binding;protein dimerization activity;protein homodimerization activity;protein kinase activity;protein serine/threonine kinase activity;purine nucleotide binding;purine ribonucleo…	cell part;membrane;plasma membrane			0.856713	9.35298e-18	182.91	182.88	137.52	-0.97623	1170700000	454	8.09585	0	0.160432	O55098;A1A553;Q5DTS2	454;454;474	O55098	Serine/threonine-protein kinase 10	Stk10	AASKSQKANQSRPNSSALETLGGEALTNGGL	46	20	454	20140204_SJ_Nahza_PKO_KO_08	29151	20140204_SJ_Nahza_PKO_KO_08	29157	38212	O55098	>sp|O55098|STK10_MOUSE Serine/threonine-protein kinase 10 OS=Mus musculus GN=Stk10 PE=1 SV=2;>tr|A1A553|A1A553_MOUSE Serine/threonine kinase 10 OS=Mus musculus GN=Stk10 PE=2 SV=1;>tr|Q5DTS2|Q5DTS2_MOUSE MKIAA4026 protein (Fragment) OS=Mus musculus GN=Stk10	UID47
NaN	-0.0094908	NaN	NaN	0.0375196	NaN	S	2	___1	biological adhesion;biological regulation;cell adhesion;cell cycle;cell-cell adhesion;cellular macromolecule metabolic process;cellular metabolic process;cellular process;cellular protein metabolic process;homotypic cell-cell adhesion;leukocyte aggregation;leukocyte cell-cell adhesion;lymphocyte aggregation;macromolecule metabolic process;macromolecule modification;metabolic process;phosphate-con…	adenyl nucleotide binding;adenyl ribonucleotide binding;ATP binding;binding;catalytic activity;identical protein binding;kinase activity;nucleotide binding;phosphotransferase activity, alcohol group as acceptor;protein binding;protein dimerization activity;protein homodimerization activity;protein kinase activity;protein serine/threonine kinase activity;purine nucleotide binding;purine ribonucleo…	cell part;membrane;plasma membrane			0.540879	6.48884e-05	227.99	74.014	227.99	-0.20446	515460000	952	0.729002	0	-0.0470104	O55098;A1A553;Q5DTS2;Q3UG53	952;952;972;951	O55098	Serine/threonine-protein kinase 10	Stk10	FFKLSEEAEPRPTTPSKASNFFPYSSGDAS_	47	20	952	20140710_SJ_MelissaHerwig_PhosphoPKD_KO4836_frac_19	6003	20140710_SJ_MelissaHerwig_PhosphoPKD_KO4836_frac_19	6003	308859	O55098	>sp|O55098|STK10_MOUSE Serine/threonine-protein kinase 10 OS=Mus musculus GN=Stk10 PE=1 SV=2;>tr|A1A553|A1A553_MOUSE Serine/threonine kinase 10 OS=Mus musculus GN=Stk10 PE=2 SV=1;>tr|Q5DTS2|Q5DTS2_MOUSE MKIAA4026 protein (Fragment) OS=Mus musculus GN=Stk10	UID48
0.229857	NaN	0.63317	NaN	NaN	NaN	S	3	___1	biological adhesion;biological regulation;cell adhesion;cell cycle;cell-cell adhesion;cellular macromolecule metabolic process;cellular metabolic process;cellular process;cellular protein metabolic process;homotypic cell-cell adhesion;leukocyte aggregation;leukocyte cell-cell adhesion;lymphocyte aggregation;macromolecule metabolic process;macromolecule modification;metabolic process;phosphate-con…	adenyl nucleotide binding;adenyl ribonucleotide binding;ATP binding;binding;catalytic activity;identical protein binding;kinase activity;nucleotide binding;phosphotransferase activity, alcohol group as acceptor;protein binding;protein dimerization activity;protein homodimerization activity;protein kinase activity;protein serine/threonine kinase activity;purine nucleotide binding;purine ribonucleo…	cell part;membrane;plasma membrane			0.998391	0.000351267	123.12	119.14	123.12	-0.2615	55972000	416	27.9263	0	NaN	O55098;A1A553;Q5DTS2;Q3UG53	416;416;436;416	O55098	Serine/threonine-protein kinase 10	Stk10	NDLKVPVPLRKSRPLSMDARIQMDEEKQIPD	48	20	416	20140204_SJ_Nahza_PKO_KO_11	17184	20140204_SJ_Nahza_PKO_KO_11	17184	488098	O55098	>sp|O55098|STK10_MOUSE Serine/threonine-protein kinase 10 OS=Mus musculus GN=Stk10 PE=1 SV=2;>tr|A1A553|A1A553_MOUSE Serine/threonine kinase 10 OS=Mus musculus GN=Stk10 PE=2 SV=1;>tr|Q5DTS2|Q5DTS2_MOUSE MKIAA4026 protein (Fragment) OS=Mus musculus GN=Stk10	UID49
-0.45599	0.0991484	2.23467	-0.402028	0.626308	2.59597	S	2	___1	anatomical structure development;cellular component organization;cellular component organization at cellular level;cellular component organization or biogenesis;cellular component organization or biogenesis at cellular level;cellular process;cytoskeleton organization;developmental process;muscle tissue development;organelle organization;skeletal muscle tissue development;striated muscle tissue de…		cell junction;cell part;cell projection;contractile fiber part;costamere;cytoplasmic part;cytoskeletal part;intracellular membrane-bounded organelle;intracellular non-membrane-bounded organelle;intracellular organelle;intracellular organelle part;intracellular part;invadopodium;macromolecular complex;membrane;membrane-bounded organelle;non-membrane-bounded organelle;nucleus;organelle;organelle pa…			1	0.000152081	166.9	165.44	166.9	-0.27663	1611700000	220	63.1132	0.0932199	-0.31414	A1A5A1;E9Q3Z5;E9Q983;E3VVQ8;Q8K4L3;Q8K4L2;Q8C9L0	133;220;220;220;220;220;220	A1A5A1;E9Q3Z5;E9Q983;Q8K4L3	Supervillin	Svil	LGEDGSSAFFSERSISFPEVPRSPKQIPSSP	52	21;1263;1347;4739	133;220;220;220	20140710_SJ_MelissaHerwig_PhosphoPKD_KO4836_frac_19	19128	20140710_SJ_MelissaHerwig_PhosphoPKD_KO4836_frac_19	19128	467278	Q8K4L3	>tr|A1A5A1|A1A5A1_MOUSE Svil protein OS=Mus musculus GN=Svil PE=2 SV=1;>tr|E9Q3Z5|E9Q3Z5_MOUSE Supervillin OS=Mus musculus GN=Svil PE=2 SV=1;>tr|E9Q983|E9Q983_MOUSE Supervillin OS=Mus musculus GN=Svil PE=2 SV=1;>tr|E3VVQ8|E3VVQ8_MOUSE Supervillin muscle-sp	UID53
-0.784724	-0.157764	-0.71965	0.0148411	0.244935	-0.421503	S	2	___1	anatomical structure development;cellular component organization;cellular component organization at cellular level;cellular component organization or biogenesis;cellular component organization or biogenesis at cellular level;cellular process;cytoskeleton organization;developmental process;muscle tissue development;organelle organization;skeletal muscle tissue development;striated muscle tissue de…		cell junction;cell part;cell projection;contractile fiber part;costamere;cytoplasmic part;cytoskeletal part;intracellular membrane-bounded organelle;intracellular non-membrane-bounded organelle;intracellular organelle;intracellular organelle part;intracellular part;invadopodium;macromolecular complex;membrane;membrane-bounded organelle;non-membrane-bounded organelle;nucleus;organelle;organelle pa…			1	4.13907e-05	226.67	226.67	136.57	1.5045	3882300000	227	90.2482	0.831404	-0.500137	A1A5A1;E9Q3Z5;E9Q983;E3VVQ8;Q8K4L3;Q8K4L2;Q8C9L0	140;227;227;227;227;227;227	A1A5A1;E9Q3Z5;E9Q983;Q8K4L3	Supervillin	Svil	AFFSERSISFPEVPRSPKQIPSSPLQQPASP	53	21;1263;1347;4739	140;227;227;227	20140710_SJ_MelissaHerwig_PhosphoPKD_WT4839_frac_08	17978	20140710_SJ_MelissaHerwig_PhosphoPKD_KO4836_frac_19	18483	467318	Q8K4L3	>tr|A1A5A1|A1A5A1_MOUSE Svil protein OS=Mus musculus GN=Svil PE=2 SV=1;>tr|E9Q3Z5|E9Q3Z5_MOUSE Supervillin OS=Mus musculus GN=Svil PE=2 SV=1;>tr|E9Q983|E9Q983_MOUSE Supervillin OS=Mus musculus GN=Svil PE=2 SV=1;>tr|E3VVQ8|E3VVQ8_MOUSE Supervillin muscle-sp	UID54
-0.963873	0.165238	0.0664374	0.144104	0.362198	NaN	S	2	___1	actin crosslink formation;actin cytoskeleton organization;actin filament bundle assembly;actin filament organization;actin filament-based process;biological regulation;cell junction assembly;cell junction organization;cell-substrate junction assembly;cellular component assembly;cellular component assembly at cellular level;cellular component organization;cellular component organization at cellula…	actin binding;actin filament binding;binding;calcium ion binding;cation binding;cytoskeletal protein binding;identical protein binding;ion binding;metal ion binding;nucleoside binding;protein binding;protein dimerization activity;protein homodimerization activity	actin filament bundle;actomyosin;adherens junction;anchoring junction;cell cortex part;cell junction;cell part;cell projection;cell projection part;cell-cell adherens junction;cell-cell junction;cell-substrate adherens junction;cell-substrate junction;contractile fiber part;cortical cytoskeleton;cytoplasmic part;cytoplasmic vesicle membrane;cytoplasmic vesicle part;cytoskeletal part;cytoskeleton;…	Adherens junction;Amoebiasis;Arrhythmogenic right ventricular cardiomyopathy (ARVC);Focal adhesion;Leukocyte transendothelial migration;Regulation of actin cytoskeleton;Systemic lupus erythematosus;Tight junction		1	0.00295506	116.9	52.368	107.65	1.9447	34288000	424	76.7403	0.431239	-0.497217	A1BN54;Q7TPR4;E9Q2W9;Q3ULT2;P57780;Q3UDJ7;Q1A602	404;404;424;424;424;424;423	A1BN54;E9Q2W9;Q3ULT2;Q1A602	Alpha-actinin-1;Alpha-actinin-4	Actn1;Actn4	LERLDHLAEKFRQKASIHEAWTDGKEAMLKH;LERLDHLAEKFRQKASIHEAWTDGKEAMLKQ;LERLDHLAEKFRQKASIHEAWTDGKEAMLRQ	54	23;1244;2533;2946	404;424;424;423	20140710_SJ_MelissaHerwig_PhosphoPKD_WT4839_frac_07	11029	20140630_SJ_MelissaHerwig_PhosphoPKD_KO4592_frac_15	11963	48908	Q3ULT2	>tr|A1BN54|A1BN54_MOUSE Alpha actinin 1a OS=Mus musculus GN=Actn1 PE=2 SV=1;>sp|Q7TPR4|ACTN1_MOUSE Alpha-actinin-1 OS=Mus musculus GN=Actn1 PE=1 SV=1;>tr|E9Q2W9|E9Q2W9_MOUSE Alpha-actinin-4 (Fragment) OS=Mus musculus GN=Actn4 PE=2 SV=1;>tr|Q3ULT2|Q3ULT2_MO	UID55
NaN	0.0385119	NaN	NaN	NaN	NaN	S	3	___1						1	1.90231e-77	277.81	96.367	277.81	-1.0967	1391600000	833	104.878	0	NaN	Q8BX70-3;Q8BX70;A1ILG8;Q8BX70-2	833;873;873;873	Q8BX70-3	Vacuolar protein sorting-associated protein 13C	Vps13c	ALLGTSLLLDGVESESDEEFFDAEDGDSQAA	56	25	833	20140710_SJ_MelissaHerwig_PhosphoPKD_KO4836_FT_15	36055	20140710_SJ_MelissaHerwig_PhosphoPKD_KO4836_FT_15	36055	32292	Q8BX70-3	>sp|Q8BX70-3|VP13C_MOUSE Isoform 3 of Vacuolar protein sorting-associated protein 13C OS=Mus musculus GN=Vps13c;>sp|Q8BX70|VP13C_MOUSE Vacuolar protein sorting-associated protein 13C OS=Mus musculus GN=Vps13c PE=1 SV=2;>tr|A1ILG8|A1ILG8_MOUSE Chorein OS=Mu	UID57
0.668123	0.884322	0.507949	0.233859	0.844043	0.776475	S	2	___1						1	0.000164668	189.07	187.63	189.07	0.24338	270280000	736	92.3008	0.112216	0.0686723	Q8BX70-3;Q8BX70;A1ILG8;Q8BX70-2	736;736;736;736	Q8BX70-3	Vacuolar protein sorting-associated protein 13C	Vps13c	QLNSKDQGAQKTANASLEEIIDKAYDKFDVE	57	25	736	20140710_SJ_MelissaHerwig_PhosphoPKD_WT4839_FT_02	21216	20140710_SJ_MelissaHerwig_PhosphoPKD_WT4839_FT_02	21216	505639	Q8BX70-3	>sp|Q8BX70-3|VP13C_MOUSE Isoform 3 of Vacuolar protein sorting-associated protein 13C OS=Mus musculus GN=Vps13c;>sp|Q8BX70|VP13C_MOUSE Vacuolar protein sorting-associated protein 13C OS=Mus musculus GN=Vps13c PE=1 SV=2;>tr|A1ILG8|A1ILG8_MOUSE Chorein OS=Mu	UID58
0.843991	-0.092209	0.0164809	-0.446344	-0.443017	-0.366521	S	4	___1		active transmembrane transporter activity;adenyl nucleotide binding;adenyl ribonucleotide binding;ATP binding;ATPase activity;ATPase activity, coupled;ATPase activity, coupled to movement of substances;ATPase activity, coupled to transmembrane movement of ions;ATPase activity, coupled to transmembrane movement of substances;binding;catalytic activity;cation binding;cation transmembrane transporte…	cell part;chromaffin granule membrane;cytoplasmic part;cytoplasmic vesicle membrane;cytoplasmic vesicle part;endoplasmic reticulum;integral to membrane;intracellular membrane-bounded organelle;intracellular organelle;intracellular organelle part;intracellular part;intrinsic to membrane;membrane;membrane part;membrane-bounded organelle;organelle;organelle membrane;organelle part;plasma membrane;se…			0.867358	3.07178e-05	157.68	157.35	55.714	1.2126	4546300000	29	6.62053	1.06858	0.674715	P70704;A1L332;F6WYQ5;Q8BR88;Q5DTG0;E9Q4J5;F6Q8P7;Q3U9N5	29;26;28;29;60;29;59;29	P70704	Probable phospholipid-transporting ATPase IA	Atp8a1	RAEGYEKTDDVSEKTSLADQEEVRTIFINQP	60	31	29	20140204_SJ_Nahza_PKO_WT_01	32374	20140710_SJ_MelissaHerwig_PhosphoPKD_WT4839_frac_06	26323	532420	P70704	>sp|P70704|AT8A1_MOUSE Probable phospholipid-transporting ATPase IA OS=Mus musculus GN=Atp8a1 PE=1 SV=1;>tr|A1L332|A1L332_MOUSE Atp8a1 protein OS=Mus musculus GN=Atp8a1 PE=2 SV=1;>tr|F6WYQ5|F6WYQ5_MOUSE Probable phospholipid-transporting ATPase IA (Fragmen	UID61
0.582904	0.0821853	-0.0297605	0.134738	0.103124	0.0161479	S	2	___1	anatomical structure development;biological adhesion;biological regulation;blood vessel development;cell adhesion;cell surface receptor linked signaling pathway;cell-cell adhesion;cellular process;cellular response to stimulus;developmental process;enzyme linked receptor protein signaling pathway;intracellular signal transduction;platelet-derived growth factor receptor signaling pathway;regulatio…	binding;binding, bridging;enzyme regulator activity;GTPase regulator activity;guanyl-nucleotide exchange factor activity;molecular transducer activity;nucleoside-triphosphatase regulator activity;protein binding;protein binding, bridging;SH3/SH2 adaptor activity;signal transducer activity;signaling adaptor activity	cell part;intracellular	Focal adhesion;Insulin signaling pathway;Neurotrophin signaling pathway;Renal cell carcinoma		0.999896	0.00134637	138.19	75.008	138.19	0.64136	1372200000	230	39.8407	0.264811	0.127106	Q91ZZ2;A1L338;Q3UGX8;Q3UHC1;E0CXV1	230;192;192;230;192	Q91ZZ2		Rapgef1	VKELVRLTIEKQGRPSPTSPVKPSSPASKPD	61	33	230	20140710_SJ_MelissaHerwig_PhosphoPKD_KO4836_frac_20	9253	20140710_SJ_MelissaHerwig_PhosphoPKD_KO4836_frac_20	9253	405943	Q91ZZ2	>tr|Q91ZZ2|Q91ZZ2_MOUSE Guanine nucleotide exchange factor OS=Mus musculus GN=Rapgef1 PE=1 SV=1;>tr|A1L338|A1L338_MOUSE Rapgef1 protein OS=Mus musculus GN=Rapgef1 PE=2 SV=1;>tr|Q3UGX8|Q3UGX8_MOUSE Protein Rapgef1 OS=Mus musculus GN=Rapgef1 PE=2 SV=1;>tr|Q3	UID62
0.971617	1.29994	0.773925	0.971985	1.40165	0.820926	S	3	___1	anatomical structure development;biological adhesion;biological regulation;blood vessel development;cell adhesion;cell surface receptor linked signaling pathway;cell-cell adhesion;cellular process;cellular response to stimulus;developmental process;enzyme linked receptor protein signaling pathway;intracellular signal transduction;platelet-derived growth factor receptor signaling pathway;regulatio…	binding;binding, bridging;enzyme regulator activity;GTPase regulator activity;guanyl-nucleotide exchange factor activity;molecular transducer activity;nucleoside-triphosphatase regulator activity;protein binding;protein binding, bridging;SH3/SH2 adaptor activity;signal transducer activity;signaling adaptor activity	cell part;intracellular	Focal adhesion;Insulin signaling pathway;Neurotrophin signaling pathway;Renal cell carcinoma		0.999993	0.000178106	161.04	83.14	161.04	0.42116	300410000	10	53.8935	0.0752954	-0.0496932	Q91ZZ2;A1L338;Q3UGX8;Q3UHC1;E0CXV1	10;10;10;10;10	Q91ZZ2		Rapgef1	______MSSGLGLRRSPEMSGKIEKADSQRS	63	33	10	20140204_SJ_Nahza_PKO_KO_05	15410	20140204_SJ_Nahza_PKO_KO_05	15410	490558	Q91ZZ2	>tr|Q91ZZ2|Q91ZZ2_MOUSE Guanine nucleotide exchange factor OS=Mus musculus GN=Rapgef1 PE=1 SV=1;>tr|A1L338|A1L338_MOUSE Rapgef1 protein OS=Mus musculus GN=Rapgef1 PE=2 SV=1;>tr|Q3UGX8|Q3UGX8_MOUSE Protein Rapgef1 OS=Mus musculus GN=Rapgef1 PE=2 SV=1;>tr|Q3	UID64
1.10736	0.038631	-0.331329	NaN	0.137556	-0.534723	S	2	___1			cell part;cytoplasmic part;intracellular membrane-bounded organelle;intracellular non-membrane-bounded organelle;intracellular organelle;intracellular organelle part;intracellular part;membrane-bounded organelle;mitochondrion;non-membrane-bounded organelle;nuclear part;nucleolus;organelle;organelle part			0.987493	3.64688e-06	183.25	54.868	120.63	1.8629	183850000	122	19.2149	0.303287	0.470139	Q9D7Z3-2;Q9D7Z3;A1L3B6	122;122;122	Q9D7Z3-2	Nucleolar protein 7	Nol7	RKLLPDAVLEQLTTASEADIKKSPENVKVNL	64	37	122	20140710_SJ_MelissaHerwig_PhosphoPKD_KO4836_FT_14	32725	20140710_SJ_MelissaHerwig_PhosphoPKD_WT4839_FT_02	33575	295039	Q9D7Z3-2	>sp|Q9D7Z3-2|NOL7_MOUSE Isoform 2 of Nucleolar protein 7 OS=Mus musculus GN=Nol7;>sp|Q9D7Z3|NOL7_MOUSE Nucleolar protein 7 OS=Mus musculus GN=Nol7 PE=1 SV=1;>tr|A1L3B6|A1L3B6_MOUSE Nol7 protein OS=Mus musculus GN=Nol7 PE=2 SV=1	UID65
NaN	0.391091	-0.105771	0.305664	NaN	0.0968673	S	3	___1	biosynthetic process;cellular biosynthetic process;cellular macromolecule biosynthetic process;cellular macromolecule metabolic process;cellular metabolic process;cellular nitrogen compound metabolic process;cellular process;macromolecule biosynthetic process;macromolecule metabolic process;metabolic process;nitrogen compound metabolic process;nucleic acid metabolic process;nucleobase-containing …	binding;cation binding;DNA binding;ion binding;metal ion binding;nucleic acid binding;nucleic acid binding transcription factor activity;sequence-specific DNA binding;sequence-specific DNA binding transcription factor activity;transition metal ion binding;zinc ion binding	cell part;intracellular membrane-bounded organelle;intracellular organelle;intracellular organelle part;intracellular part;membrane-bounded organelle;nuclear body;nuclear part;nuclear speck;nucleoplasm part;nucleus;organelle;organelle part			0.997134	6.76653e-28	214.42	116.6	157.63	0.77153	1281200000	471	26.4528	0.0716013	-0.0586054	A1L3S7;Q8VHR5;Q6PAH8;Q69ZQ5	471;487;88;262	A1L3S7	Transcriptional repressor p66-beta	Gatad2b	QEQEIEQRLQQQAALSPTTAPAVSSVSKQET	65	40	471	20140630_SJ_MelissaHerwig_PhosphoPKD_WT4835_frac_05	23596	20140204_SJ_Nahza_PKO_WT_05	28513	33750	A1L3S7	>tr|A1L3S7|A1L3S7_MOUSE Gatad2b protein OS=Mus musculus GN=Gatad2b PE=2 SV=1;>sp|Q8VHR5|P66B_MOUSE Transcriptional repressor p66-beta OS=Mus musculus GN=Gatad2b PE=1 SV=1;>tr|Q6PAH8|Q6PAH8_MOUSE Gatad2b protein (Fragment) OS=Mus musculus GN=Gatad2b PE=2 SV	UID66
NaN	-0.62395	0.21254	NaN	-0.052077	0.0369704	S	3	___1						0.997188	0.00201895	87.352	14.058	81.016	1.7252	494030000	161	27.6568	0.164974	-0.198151	Q3UTF8;B1AVN9;Q3UQ19;A1L3S9;A3KGD2;B1AVN8;B1AVP0;Q91VK6	161;165;168;172;176;235;237;278	Q3UTF8		Phactr2	GSSHPKKATGSKASASPSTSSTSSRPRAPKE	66	41	161	20140204_SJ_Nahza_PKO_KO_11	4951	20140710_SJ_MelissaHerwig_PhosphoPKD_WT4839_frac_11	3306	47355	Q3UTF8	>tr|Q3UTF8|Q3UTF8_MOUSE Phosphatase and actin regulator (Fragment) OS=Mus musculus GN=Phactr2 PE=2 SV=1;>tr|B1AVN9|B1AVN9_MOUSE Phosphatase and actin regulator OS=Mus musculus GN=Phactr2 PE=2 SV=1;>tr|Q3UQ19|Q3UQ19_MOUSE Phosphatase and actin regulator OS=	UID67
0.487543	-0.0719076	NaN	NaN	NaN	NaN	S	2	___1						0.667427	0.00101645	106.02	88.117	106.02	0.37324	113480000	163	4.85674	0	NaN	Q3UTF8;B1AVN9;Q3UQ19;A1L3S9;A3KGD2;B1AVN8;B1AVP0;Q91VK6	163;167;170;174;178;237;239;280	Q3UTF8		Phactr2	SHPKKATGSKASASPSTSSTSSRPRAPKESL	67	41	163	20140710_SJ_MelissaHerwig_PhosphoPKD_KO4836_frac_23	3422	20140710_SJ_MelissaHerwig_PhosphoPKD_KO4836_frac_23	3422	47353	Q3UTF8	>tr|Q3UTF8|Q3UTF8_MOUSE Phosphatase and actin regulator (Fragment) OS=Mus musculus GN=Phactr2 PE=2 SV=1;>tr|B1AVN9|B1AVN9_MOUSE Phosphatase and actin regulator OS=Mus musculus GN=Phactr2 PE=2 SV=1;>tr|Q3UQ19|Q3UQ19_MOUSE Phosphatase and actin regulator OS=	UID68
NaN	NaN	-0.284799	NaN	NaN	-0.0218156	S	3	___1						0.741003	0.00359727	68.309	67.164	68.309	0.14445	139260000	201	5.03629	0	-0.262983	Q3UTF8;B1AVN9;Q3UQ19;A1L3S9;A3KGD2;B1AVN8;B1AVP0;Q91VK6	201;205;208;212;216;275;277;318	Q3UTF8		Phactr2	GTTRGKKKISKQPVASRLSPSTTTSDTPSLK	69	41	201	20140204_SJ_Nahza_PKO_WT_05	17467	20140204_SJ_Nahza_PKO_WT_05	17467	412440	Q3UTF8	>tr|Q3UTF8|Q3UTF8_MOUSE Phosphatase and actin regulator (Fragment) OS=Mus musculus GN=Phactr2 PE=2 SV=1;>tr|B1AVN9|B1AVN9_MOUSE Phosphatase and actin regulator OS=Mus musculus GN=Phactr2 PE=2 SV=1;>tr|Q3UQ19|Q3UQ19_MOUSE Phosphatase and actin regulator OS=	UID70
NaN	NaN	-0.0467814	NaN	NaN	-0.08767	S	3	___1	anatomical structure development;anatomical structure morphogenesis;biological regulation;biosynthetic process;branching involved in mammary gland duct morphogenesis;branching morphogenesis of a tube;cellular biosynthetic process;cellular component organization;cellular component organization at cellular level;cellular component organization or biogenesis;cellular component organization or biogen…	acetyltransferase activity;binding;catalytic activity;chromatin binding;histone acetyltransferase activity;lysine N-acetyltransferase activity;molecular transducer activity;N-acetyltransferase activity;N-acyltransferase activity;protein binding transcription factor activity;signal transducer activity;transcription coactivator activity;transcription cofactor activity;transcription factor binding t…	cell part;cytoplasm;intracellular membrane-bounded organelle;intracellular organelle;intracellular organelle part;intracellular part;membrane-bounded organelle;nuclear part;nucleoplasm;nucleus;organelle;organelle part			1	3.72673e-11	227.44	196.5	227.44	-0.66277	929100000	669	72.7663	0	0.0408886	A5D6Q2;B2RUJ1;A2A468;Q3UQL7;Q05BA5;O09000	669;719;719;719;719;720	A5D6Q2	Nuclear receptor coactivator 3	Ncoa3	STASCGEGTTRQEQLSPKKKENNALLRYLLD	77	43	669	20140204_SJ_Nahza_PKO_WT_05	8062	20140204_SJ_Nahza_PKO_WT_05	8062	107828	A5D6Q2	>tr|A5D6Q2|A5D6Q2_MOUSE Ncoa3 protein (Fragment) OS=Mus musculus GN=Ncoa3 PE=2 SV=1;>tr|B2RUJ1|B2RUJ1_MOUSE Ncoa3 protein OS=Mus musculus GN=Ncoa3 PE=2 SV=1;>tr|A2A468|A2A468_MOUSE Nuclear receptor coactivator 3 OS=Mus musculus GN=Ncoa3 PE=4 SV=1;>tr|Q3UQL	UID78
-0.386291	-0.213093	0.00632063	-0.260332	-0.171127	-0.516326	S	2	___1	anatomical structure development;anatomical structure morphogenesis;biological regulation;biosynthetic process;branching involved in mammary gland duct morphogenesis;branching morphogenesis of a tube;cellular biosynthetic process;cellular component organization;cellular component organization at cellular level;cellular component organization or biogenesis;cellular component organization or biogen…	acetyltransferase activity;binding;catalytic activity;chromatin binding;DNA binding;histone acetyltransferase activity;lysine N-acetyltransferase activity;molecular transducer activity;N-acetyltransferase activity;N-acyltransferase activity;nucleic acid binding;protein binding transcription factor activity;signal transducer activity;transcription coactivator activity;transcription cofactor activi…	cell part;cytoplasm;intracellular membrane-bounded organelle;intracellular organelle;intracellular organelle part;intracellular part;membrane-bounded organelle;nuclear part;nucleoplasm;nucleus;organelle;organelle part			1	1.19867e-08	199.01	81.485	123.63	-1.7217	155660000	493	85.0869	0.314717	0.118241	A5D6Q2;B2RUJ1;A2A468;Q3UQL7;Q05BA5;O09000;Q3UV84	493;543;543;543;543;544;543	A5D6Q2	Nuclear receptor coactivator 3	Ncoa3	SLLSTLSSPGPKLDNSPNMNISQPSKVSGQD	78	43	493	20140710_SJ_MelissaHerwig_PhosphoPKD_WT4839_FT_02	11302	20140710_SJ_MelissaHerwig_PhosphoPKD_KO4836_FT_15	11201	276892	A5D6Q2	>tr|A5D6Q2|A5D6Q2_MOUSE Ncoa3 protein (Fragment) OS=Mus musculus GN=Ncoa3 PE=2 SV=1;>tr|B2RUJ1|B2RUJ1_MOUSE Ncoa3 protein OS=Mus musculus GN=Ncoa3 PE=2 SV=1;>tr|A2A468|A2A468_MOUSE Nuclear receptor coactivator 3 OS=Mus musculus GN=Ncoa3 PE=4 SV=1;>tr|Q3UQL	UID79
NaN	NaN	0.0622976	NaN	NaN	-0.108122	S	3	___1	anatomical structure development;anatomical structure morphogenesis;biological regulation;biosynthetic process;branching involved in mammary gland duct morphogenesis;branching morphogenesis of a tube;cellular biosynthetic process;cellular component organization;cellular component organization at cellular level;cellular component organization or biogenesis;cellular component organization or biogen…	acetyltransferase activity;binding;catalytic activity;chromatin binding;histone acetyltransferase activity;lysine N-acetyltransferase activity;molecular transducer activity;N-acetyltransferase activity;N-acyltransferase activity;protein binding transcription factor activity;signal transducer activity;transcription coactivator activity;transcription cofactor activity;transcription factor binding t…	cell part;cytoplasm;intracellular membrane-bounded organelle;intracellular organelle;intracellular part;membrane-bounded organelle;nucleus;organelle			0.999895	0.000447664	75.343	74.055	75.343	-1.0204	73108000	511	39.8027	0	0.17042	A5D6Q2;B2RUJ1;A2A468;Q3UQL7;Q05BA5	511;561;561;561;561	A5D6Q2		Ncoa3	MNISQPSKVSGQDSKSPLGLYCEQNPVESSV	79	43	511	20140204_SJ_Nahza_PKO_KO_08	20136	20140204_SJ_Nahza_PKO_KO_08	20136	480817	A5D6Q2	>tr|A5D6Q2|A5D6Q2_MOUSE Ncoa3 protein (Fragment) OS=Mus musculus GN=Ncoa3 PE=2 SV=1;>tr|B2RUJ1|B2RUJ1_MOUSE Ncoa3 protein OS=Mus musculus GN=Ncoa3 PE=2 SV=1;>tr|A2A468|A2A468_MOUSE Nuclear receptor coactivator 3 OS=Mus musculus GN=Ncoa3 PE=4 SV=1;>tr|Q3UQL	UID80
0.425343	NaN	NaN	NaN	NaN	NaN	S	2	___1	activation of immune response;antigen receptor-mediated signaling pathway;biological regulation;catabolic process;cell surface receptor linked signaling pathway;cellular catabolic process;cellular lipid catabolic process;cellular lipid metabolic process;cellular metabolic process;cellular process;cellular response to chemical stimulus;cellular response to endogenous stimulus;cellular response to …	binding;calcium ion binding;catalytic activity;cation binding;hydrolase activity;hydrolase activity, acting on ester bonds;ion binding;lipase activity;lipid binding;metal ion binding;molecular transducer activity;phosphatidylinositol phospholipase C activity;phospholipase activity;phospholipase C activity;phospholipid binding;phosphoric diester hydrolase activity;phosphoric ester hydrolase activi…	cell part;cell projection;cytoplasm;cytoplasmic part;cytosol;intracellular organelle part;intracellular part;lamellipodium;macromolecular complex;membrane;nuclear part;organelle part;plasma membrane;protein complex;ruffle;signalosome	Calcium signaling pathway;Epithelial cell signaling in Helicobacter pylori infection;ErbB signaling pathway;Fc epsilon RI signaling pathway;Fc gamma R-mediated phagocytosis;Glioma;Inositol phosphate metabolism;Leukocyte transendothelial migration;Natural killer cell mediated cytotoxicity;Neurotrophin signaling pathway;Non-small cell lung cancer;Pathways in cancer;Phosphatidylinositol signaling sy…		0.650569	0.000314817	174.55	167.38	174.55	-1.6022	21011000	412	2.71107	0	NaN	Q3UZ68;Q2M4I9;A2A4A6;Q62077	412;412;524;524	Q3UZ68	1-phosphatidylinositol 4,5-bisphosphate phosphodiesterase gamma-1	Plcg1	YFVLTSSKIYYSEETSSDQGNEDEEEPKEAS	80	44	412	20140630_SJ_MelissaHerwig_PhosphoPKD_KO4592_FT_11	10807	20140630_SJ_MelissaHerwig_PhosphoPKD_KO4592_FT_11	10807	257883	Q3UZ68	>tr|Q3UZ68|Q3UZ68_MOUSE Putative uncharacterized protein OS=Mus musculus GN=Plcg1 PE=2 SV=1;>tr|Q2M4I9|Q2M4I9_MOUSE Plcg1 OS=Mus musculus GN=Plcg1 PE=4 SV=1;>tr|A2A4A6|A2A4A6_MOUSE 1-phosphatidylinositol 4,5-bisphosphate phosphodiesterase gamma-1 OS=Mus mu	UID81
NaN	-0.194174	-0.192147	-0.364013	0.401319	-0.416644	S	2	___1	activation of immune response;antigen receptor-mediated signaling pathway;biological regulation;catabolic process;cell surface receptor linked signaling pathway;cellular catabolic process;cellular lipid catabolic process;cellular lipid metabolic process;cellular metabolic process;cellular process;cellular response to chemical stimulus;cellular response to endogenous stimulus;cellular response to …	binding;calcium ion binding;catalytic activity;cation binding;hydrolase activity;hydrolase activity, acting on ester bonds;ion binding;lipase activity;lipid binding;metal ion binding;molecular transducer activity;phosphatidylinositol phospholipase C activity;phospholipase activity;phospholipase C activity;phospholipid binding;phosphoric diester hydrolase activity;phosphoric ester hydrolase activi…	cell part;cell projection;cytoplasm;cytoplasmic part;cytosol;intracellular organelle part;intracellular part;lamellipodium;macromolecular complex;membrane;nuclear part;organelle part;plasma membrane;protein complex;ruffle;signalosome	Calcium signaling pathway;Epithelial cell signaling in Helicobacter pylori infection;ErbB signaling pathway;Fc epsilon RI signaling pathway;Fc gamma R-mediated phagocytosis;Glioma;Inositol phosphate metabolism;Leukocyte transendothelial migration;Natural killer cell mediated cytotoxicity;Neurotrophin signaling pathway;Non-small cell lung cancer;Pathways in cancer;Phosphatidylinositol signaling sy…		0.974645	4.41603e-14	225.34	225.34	214.49	-0.07394	743730000	413	15.8499	0.0667725	-0.0667148	Q3UZ68;Q2M4I9;A2A4A6;Q62077	413;413;525;525	Q3UZ68	1-phosphatidylinositol 4,5-bisphosphate phosphodiesterase gamma-1	Plcg1	FVLTSSKIYYSEETSSDQGNEDEEEPKEASS	81	44	413	20140710_SJ_MelissaHerwig_PhosphoPKD_KO4836_FT_15	9882	20140630_SJ_MelissaHerwig_PhosphoPKD_WT4835_FT_01	10922	257890	Q3UZ68	>tr|Q3UZ68|Q3UZ68_MOUSE Putative uncharacterized protein OS=Mus musculus GN=Plcg1 PE=2 SV=1;>tr|Q2M4I9|Q2M4I9_MOUSE Plcg1 OS=Mus musculus GN=Plcg1 PE=4 SV=1;>tr|A2A4A6|A2A4A6_MOUSE 1-phosphatidylinositol 4,5-bisphosphate phosphodiesterase gamma-1 OS=Mus mu	UID82
-0.0733057	-0.0140668	-0.205355	-0.0344254	-0.0988181	NaN	S	2	___1	cellular macromolecule metabolic process;cellular metabolic process;cellular nitrogen compound metabolic process;cellular process;macromolecule metabolic process;metabolic process;mRNA metabolic process;mRNA processing;nitrogen compound metabolic process;nucleic acid metabolic process;nucleobase-containing compound metabolic process;primary metabolic process;RNA metabolic process;RNA processing;R…	adenyl nucleotide binding;adenyl ribonucleotide binding;ATP binding;ATPase activity;ATPase activity, coupled;ATP-dependent helicase activity;binding;catalytic activity;helicase activity;hydrolase activity;hydrolase activity, acting on acid anhydrides;hydrolase activity, acting on acid anhydrides, in phosphorus-containing anhydrides;nucleic acid binding;nucleoside-triphosphatase activity;nucleotid…	catalytic step 2 spliceosome;cell part;intracellular organelle part;intracellular part;macromolecular complex;nuclear part;organelle part;ribonucleoprotein complex;spliceosomal complex	Spliceosome		1	0.00244194	110.31	68.858	110.31	-0.37254	68983000	431	73.9854	0.146281	-0.0309541	A2A4N9;Q3UQQ4;A2A4P0;Q5DTN5	431;484;484;504	A2A4N9	ATP-dependent RNA helicase DHX8	Dhx8	EPPFLRGHTKQSMDMSPIKIVKNPDGSLSQA	82	47	431	20140710_SJ_MelissaHerwig_PhosphoPKD_KO4836_FT_13_140717153800	12792	20140710_SJ_MelissaHerwig_PhosphoPKD_KO4836_FT_13_140717153800	12792	415856	A2A4N9	>tr|A2A4N9|A2A4N9_MOUSE ATP-dependent RNA helicase DHX8 (Fragment) OS=Mus musculus GN=Dhx8 PE=2 SV=1;>tr|Q3UQQ4|Q3UQQ4_MOUSE Putative uncharacterized protein OS=Mus musculus GN=Dhx8 PE=2 SV=1;>sp|A2A4P0|DHX8_MOUSE ATP-dependent RNA helicase DHX8 OS=Mus mus	UID83
NaN	NaN	NaN	NaN	NaN	1.39322	S	3	___1						0.748632	0.001535	62.847	60.796	62.847	0.041668	16846000	38	4.74001	0	NaN	A2A5H8;Q3USC7;Q8VE33	38;38;38	A2A5H8	Ganglioside-induced differentiation-associated protein 1-like 1	Gdap1l1	DAAKPVETPDAPEASSPAHWPKESLVLYHWT	86	51	38	20140204_SJ_Nahza_PKO_WT_05	19069	20140204_SJ_Nahza_PKO_WT_05	19069	394459	A2A5H8	>tr|A2A5H8|A2A5H8_MOUSE Ganglioside-induced differentiation-associated protein 1-like 1 (Fragment) OS=Mus musculus GN=Gdap1l1 PE=2 SV=1;>tr|Q3USC7|Q3USC7_MOUSE Ganglioside-induced differentiation-associated protein 1-like 1 OS=Mus musculus GN=Gdap1l1 PE=2	UID87
NaN	NaN	-0.158175	NaN	NaN	-0.261092	S	4	___1	biological regulation;cellular component organization;cellular component organization at cellular level;cellular component organization or biogenesis;cellular component organization or biogenesis at cellular level;cellular macromolecule metabolic process;cellular membrane organization;cellular metabolic process;cellular process;cellular response to stimulus;endomembrane system organization;endoso…	ARF guanyl-nucleotide exchange factor activity;binding;enzyme regulator activity;GABA receptor binding;GTPase regulator activity;guanyl-nucleotide exchange factor activity;nucleoside-triphosphatase regulator activity;protein binding;protein kinase A binding;protein kinase A regulatory subunit binding;receptor binding;small GTPase regulator activity	asymmetric synapse;axonemal microtubule;axoneme part;cell junction;cell part;cell projection;cell projection part;cytoplasmic membrane-bounded vesicle;cytoplasmic part;cytoplasmic vesicle;cytoskeletal part;cytosol;dendritic spine;endosome;Golgi apparatus part;Golgi membrane;intracellular membrane-bounded organelle;intracellular organelle;intracellular organelle part;intracellular part;macromolecu…			0.796349	3.57454e-06	154.6	154.53	154.6	-0.39443	647540000	621	8.97335	0	0.102917	A2A5R2;Q3U5C3	621;621	A2A5R2	Brefeldin A-inhibited guanine nucleotide-exchange protein 2	Arfgef2	QEMGDGKGLDMARRCSVTSVESTVSSGTQTA	87	53	621	20140204_SJ_Nahza_PKO_KO_09	28734	20140204_SJ_Nahza_PKO_KO_09	28734	196500	A2A5R2	>sp|A2A5R2|BIG2_MOUSE Brefeldin A-inhibited guanine nucleotide-exchange protein 2 OS=Mus musculus GN=Arfgef2 PE=1 SV=1;>tr|Q3U5C3|Q3U5C3_MOUSE Putative uncharacterized protein (Fragment) OS=Mus musculus GN=Arfgef2 PE=2 SV=1	UID88
0.372954	-0.0425872	-0.219176	0.116849	-0.0271236	0.189189	S	2	___1	biological regulation;cellular component organization;cellular component organization at cellular level;cellular component organization or biogenesis;cellular component organization or biogenesis at cellular level;cellular macromolecule metabolic process;cellular membrane organization;cellular metabolic process;cellular process;cellular response to stimulus;endomembrane system organization;endoso…	ARF guanyl-nucleotide exchange factor activity;binding;enzyme regulator activity;GABA receptor binding;GTPase regulator activity;guanyl-nucleotide exchange factor activity;nucleoside-triphosphatase regulator activity;protein binding;protein kinase A binding;protein kinase A regulatory subunit binding;receptor binding;small GTPase regulator activity	asymmetric synapse;axonemal microtubule;axoneme part;cell junction;cell part;cell projection;cell projection part;cytoplasmic membrane-bounded vesicle;cytoplasmic part;cytoplasmic vesicle;cytoskeletal part;cytosol;dendritic spine;endosome;Golgi apparatus part;Golgi membrane;intracellular membrane-bounded organelle;intracellular organelle;intracellular organelle part;intracellular part;macromolecu…			0.999986	1.89623e-23	267.62	95.589	252.96	-0.62665	31899000000	227	48.5343	0.108197	-0.0559078	A2A5R2;Q3U5C3;F6YCJ0	227;227;138	A2A5R2	Brefeldin A-inhibited guanine nucleotide-exchange protein 2	Arfgef2	MQSKPQSPVIQATAGSPKFSRLKQSQAQSKP	90	53	227	20140630_SJ_MelissaHerwig_PhosphoPKD_WT4835_FT_01	11495	20140630_SJ_MelissaHerwig_PhosphoPKD_KO4592_FT_11	11341	389921	A2A5R2	>sp|A2A5R2|BIG2_MOUSE Brefeldin A-inhibited guanine nucleotide-exchange protein 2 OS=Mus musculus GN=Arfgef2 PE=1 SV=1;>tr|Q3U5C3|Q3U5C3_MOUSE Putative uncharacterized protein (Fragment) OS=Mus musculus GN=Arfgef2 PE=2 SV=1;>tr|F6YCJ0|F6YCJ0_MOUSE Brefeldi	UID91
NaN	-0.155056	NaN	NaN	NaN	NaN	S	3	___1	cellular component organization;cellular component organization at cellular level;cellular component organization or biogenesis;cellular component organization or biogenesis at cellular level;cellular macromolecule metabolic process;cellular metabolic process;cellular process;cellular protein metabolic process;chromatin modification;chromatin organization;chromosome organization;covalent chromati…	acetyltransferase activity;catalytic activity;H4 histone acetyltransferase activity;histone acetyltransferase activity;histone acetyltransferase activity (H4-K16 specific);histone acetyltransferase activity (H4-K5 specific);histone acetyltransferase activity (H4-K8 specific);lysine N-acetyltransferase activity;N-acetyltransferase activity;N-acyltransferase activity;transferase activity;transferas…	cell part;histone acetyltransferase complex;histone methyltransferase complex;intracellular organelle part;intracellular part;macromolecular complex;methyltransferase complex;MLL1 complex;nuclear part;nucleoplasm part;organelle part;protein complex			0.743668	0.000615863	79.69	78.44	79.69	0.26488	15503000	1013	4.62579	0	NaN	Q80TG1;A2A5Y4;Q80TG1-5	1013;1076;243	Q80TG1	KAT8 regulatory NSL complex subunit 1	Kansl1	TSGSKTGREAEVAPTSPPVVPLKSRHLAATV	91	57	1013	20140710_SJ_MelissaHerwig_PhosphoPKD_KO4836_frac_20	20311	20140710_SJ_MelissaHerwig_PhosphoPKD_KO4836_frac_20	20311	515833	Q80TG1	>sp|Q80TG1|KANL1_MOUSE KAT8 regulatory NSL complex subunit 1 OS=Mus musculus GN=Kansl1 PE=2 SV=1;>tr|A2A5Y4|A2A5Y4_MOUSE KAT8 regulatory NSL complex subunit 1 OS=Mus musculus GN=Kansl1 PE=4 SV=1;>sp|Q80TG1-5|KANL1_MOUSE Isoform 5 of KAT8 regulatory NSL com	UID92
NaN	0.272999	0.257922	NaN	NaN	0.206333	S	3	___1	adult behavior;adult locomotory behavior;adult walking behavior;axon cargo transport;axon extension;behavior;biological regulation;cell growth;cell migration;cell motility;cellular component movement;cellular component organization;cellular component organization at cellular level;cellular component organization or biogenesis;cellular component organization or biogenesis at cellular level;cellula…	binding;cytoskeletal protein binding;lipoprotein particle binding;microtubule binding;protein binding;protein-lipid complex binding;tubulin binding	axon;axoneme;cell part;cell projection;cell projection part;cilium axoneme;cilium part;cytoplasmic part;cytoskeletal part;cytosol;growth cone;intracellular membrane-bounded organelle;intracellular organelle;intracellular organelle part;intracellular part;macromolecular complex;membrane;membrane-bounded organelle;microtubule;neuron projection;nuclear part;nuclear periphery;nucleus;organelle;organe…	Alzheimer's disease;MAPK signaling pathway		1	0.000668011	79.512	45.718	79.512	0.33519	105100000	35	73.2866	0	0.0591279	A2A5Y6;P10637;Q3UH19;P10637-2;B1AQW5;B1AQW6	35;35;35;35;35;35	A2A5Y6	Microtubule-associated protein tau;Microtubule-associated protein	Mapt	LLQDQEGDMDHGLKESPPQPPADDGAEEPGS	93	58	35	20140204_SJ_Nahza_PKO_WT_01	12342	20140204_SJ_Nahza_PKO_WT_01	12342	155351	A2A5Y6	>tr|A2A5Y6|A2A5Y6_MOUSE Microtubule-associated protein OS=Mus musculus GN=Mapt PE=2 SV=1;>sp|P10637|TAU_MOUSE Microtubule-associated protein tau OS=Mus musculus GN=Mapt PE=1 SV=3;>tr|Q3UH19|Q3UH19_MOUSE Microtubule-associated protein OS=Mus musculus GN=Map	UID94
NaN	NaN	0.124052	NaN	NaN	0.0741718	S	2	___1	adult behavior;adult locomotory behavior;adult walking behavior;axon cargo transport;axon extension;behavior;biological regulation;cell growth;cell migration;cell motility;cellular component movement;cellular component organization;cellular component organization at cellular level;cellular component organization or biogenesis;cellular component organization or biogenesis at cellular level;cellula…	binding;cytoskeletal protein binding;lipoprotein particle binding;microtubule binding;protein binding;protein-lipid complex binding;tubulin binding	axon;axoneme;cell part;cell projection;cell projection part;cilium axoneme;cilium part;cytoplasmic part;cytoskeletal part;cytosol;growth cone;intracellular membrane-bounded organelle;intracellular organelle;intracellular organelle part;intracellular part;macromolecular complex;membrane;membrane-bounded organelle;microtubule;neuron projection;nuclear part;nuclear periphery;nucleus;organelle;organe…	Alzheimer's disease;MAPK signaling pathway		0.715063	0.00228719	58.858	39.459	58.858	-0.78207	92378000	50	5.17845	0	0.0498803	A2A5Y6;P10637;Q3UH19;P10637-2;B1AQW5;B1AQW6	50;50;50;50;50;50	A2A5Y6	Microtubule-associated protein tau;Microtubule-associated protein	Mapt	SPPQPPADDGAEEPGSETSDAKSTPTAEDVT	94	58	50	20140204_SJ_Nahza_PKO_KO_01	12277	20140204_SJ_Nahza_PKO_KO_01	12277	155348	A2A5Y6	>tr|A2A5Y6|A2A5Y6_MOUSE Microtubule-associated protein OS=Mus musculus GN=Mapt PE=2 SV=1;>sp|P10637|TAU_MOUSE Microtubule-associated protein tau OS=Mus musculus GN=Mapt PE=1 SV=3;>tr|Q3UH19|Q3UH19_MOUSE Microtubule-associated protein OS=Mus musculus GN=Map	UID95
-0.0361281	1.18116	0.741456	1.10704	1.42054	1.09149	S	2	___1	adult behavior;adult locomotory behavior;adult walking behavior;axon cargo transport;axon extension;behavior;biological regulation;cell growth;cell migration;cell motility;cellular component movement;cellular component organization;cellular component organization at cellular level;cellular component organization or biogenesis;cellular component organization or biogenesis at cellular level;cellula…	binding;cytoskeletal protein binding;lipoprotein particle binding;microtubule binding;protein binding;protein-lipid complex binding;tubulin binding	axon;axoneme;cell part;cell projection;cell projection part;cilium axoneme;cilium part;cytoplasmic part;cytoskeletal part;cytosol;growth cone;intracellular membrane-bounded organelle;intracellular organelle;intracellular organelle part;intracellular part;macromolecular complex;membrane;membrane-bounded organelle;microtubule;neuron projection;nuclear part;nuclear periphery;nucleus;organelle;organe…	Alzheimer's disease;MAPK signaling pathway		0.999992	0.000241943	139.12	101.94	139.12	0.70892	753250000	467	51.0134	0.70955	-0.577528	A2A5Y6;P10637;Q3UH19;P10637-2;P10637-6;B1AQW5;Q547J4;P10637-5;B1AQW2;P10637-4;P10637-3	467;451;148;148;68;97;90;90;90;90;90	A2A5Y6;Q547J4	Microtubule-associated protein tau;Microtubule-associated protein	Mapt	DGKTGAKIATPRGAASPAQKGTSNATRIPAK	95	58;406	467;90	20140204_SJ_Nahza_PKO_KO_05	7950	20140204_SJ_Nahza_PKO_KO_05	7950	229633	A2A5Y6	>tr|A2A5Y6|A2A5Y6_MOUSE Microtubule-associated protein OS=Mus musculus GN=Mapt PE=2 SV=1;>sp|P10637|TAU_MOUSE Microtubule-associated protein tau OS=Mus musculus GN=Mapt PE=1 SV=3;>tr|Q3UH19|Q3UH19_MOUSE Microtubule-associated protein OS=Mus musculus GN=Map	UID96
-0.0822123	-1.07229	-1.29207	-0.693479	-0.875744	-0.886291	S	2	___1	adult behavior;adult locomotory behavior;adult walking behavior;axon cargo transport;axon extension;behavior;biological regulation;cell growth;cell migration;cell motility;cellular component movement;cellular component organization;cellular component organization at cellular level;cellular component organization or biogenesis;cellular component organization or biogenesis at cellular level;cellula…	binding;cytoskeletal protein binding;lipoprotein particle binding;microtubule binding;protein binding;protein-lipid complex binding;tubulin binding	axon;axoneme;cell part;cell projection;cell projection part;cilium axoneme;cilium part;cytoplasmic part;cytoskeletal part;cytosol;growth cone;intracellular membrane-bounded organelle;intracellular organelle;intracellular organelle part;intracellular part;macromolecular complex;membrane;membrane-bounded organelle;microtubule;neuron projection;nuclear part;nuclear periphery;nucleus;organelle;organe…	Alzheimer's disease;MAPK signaling pathway		1	3.97825e-06	171.47	170.65	171.47	0.96699	1473300000	664	88.2449	0.00257933	0.00297921	A2A5Y6;P10637;Q3UH19;P10637-2;P10637-6;Q8C5K4;Q547J4;P10637-5;B1AQW2;P10637-4;P10637-3	664;648;345;345;265;107;287;287;305;256;256	A2A5Y6;Q547J4	Microtubule-associated protein tau;Microtubule-associated protein	Mapt	SEKLDFKDRVQSKIGSLDNITHVPGGGNKKI	96	58;406	664;287	20140710_SJ_MelissaHerwig_PhosphoPKD_WT4839_frac_07	17089	20140710_SJ_MelissaHerwig_PhosphoPKD_WT4839_frac_07	17089	237416	A2A5Y6	>tr|A2A5Y6|A2A5Y6_MOUSE Microtubule-associated protein OS=Mus musculus GN=Mapt PE=2 SV=1;>sp|P10637|TAU_MOUSE Microtubule-associated protein tau OS=Mus musculus GN=Mapt PE=1 SV=3;>tr|Q3UH19|Q3UH19_MOUSE Microtubule-associated protein OS=Mus musculus GN=Map	UID97
-0.173703	0.0259736	0.276259	0.23942	0.27678	0.709959	S	2	___1	adult behavior;adult locomotory behavior;adult walking behavior;axon cargo transport;axon extension;behavior;biological regulation;cell growth;cell migration;cell motility;cellular component movement;cellular component organization;cellular component organization at cellular level;cellular component organization or biogenesis;cellular component organization or biogenesis at cellular level;cellula…	binding;cytoskeletal protein binding;lipoprotein particle binding;microtubule binding;protein binding;protein-lipid complex binding;tubulin binding	axon;axoneme;cell part;cell projection;cell projection part;cilium axoneme;cilium part;cytoplasmic part;cytoskeletal part;cytosol;growth cone;intracellular membrane-bounded organelle;intracellular organelle;intracellular organelle part;intracellular part;macromolecular complex;membrane;membrane-bounded organelle;microtubule;neuron projection;nuclear part;nuclear periphery;nucleus;organelle;organe…	Alzheimer's disease;MAPK signaling pathway		0.999125	0.00141073	181.87	94.992	150.1	-0.020109	307820000	570	30.5747	0.852713	-0.365877	A2A5Y6;P10637;Q3UH19;P10637-2;P10637-6;Q8C5K4;Q547J4;P10637-5;B1AQW2;P10637-4;P10637-3	570;554;251;251;171;13;193;193;211;193;193	A2A5Y6;Q547J4	Microtubule-associated protein tau;Microtubule-associated protein	Mapt	PVPMPDLKNVRSKIGSTENLKHQPGGGKVQI	97	58;406	570;193	20140710_SJ_MelissaHerwig_PhosphoPKD_WT4839_FT_02	7805	20140630_SJ_MelissaHerwig_PhosphoPKD_WT4835_FT_01	8106	237441	A2A5Y6	>tr|A2A5Y6|A2A5Y6_MOUSE Microtubule-associated protein OS=Mus musculus GN=Mapt PE=2 SV=1;>sp|P10637|TAU_MOUSE Microtubule-associated protein tau OS=Mus musculus GN=Mapt PE=1 SV=3;>tr|Q3UH19|Q3UH19_MOUSE Microtubule-associated protein OS=Mus musculus GN=Map	UID98
2.05512	-0.269707	-0.313244	NaN	-0.205947	-0.399013	S	3	___1	adult behavior;adult locomotory behavior;adult walking behavior;axon cargo transport;axon extension;behavior;biological regulation;cell growth;cell migration;cell motility;cellular component movement;cellular component organization;cellular component organization at cellular level;cellular component organization or biogenesis;cellular component organization or biogenesis at cellular level;cellula…	binding;cytoskeletal protein binding;lipoprotein particle binding;microtubule binding;protein binding;protein-lipid complex binding;tubulin binding	axon;axoneme;cell part;cell projection;cell projection part;cilium axoneme;cilium part;cytoplasmic part;cytoskeletal part;cytosol;growth cone;intracellular membrane-bounded organelle;intracellular organelle;intracellular organelle part;intracellular part;macromolecular complex;membrane;membrane-bounded organelle;microtubule;neuron projection;nuclear part;nuclear periphery;nucleus;organelle;organe…	Alzheimer's disease;MAPK signaling pathway		0.845914	2.75512e-57	231.8	203.28	208.73	0.71002	8169200000	712	7.46063	0.309321	0.793205	A2A5Y6;P10637;Q3UH19;P10637-2;P10637-6;Q8C5K4;Q547J4;P10637-5;B1AQW2;P10637-4;P10637-3	712;696;393;393;313;155;335;335;353;304;304	A2A5Y6;Q547J4	Microtubule-associated protein tau;Microtubule-associated protein	Mapt	GAEIVYKSPVVSGDTSPRHLSNVSSTGSIDM	103	58;406	712;335	20140204_SJ_Nahza_PKO_KO_05	42030	20140710_SJ_MelissaHerwig_PhosphoPKD_KO4836_frac_19	31624	484179	A2A5Y6	>tr|A2A5Y6|A2A5Y6_MOUSE Microtubule-associated protein OS=Mus musculus GN=Mapt PE=2 SV=1;>sp|P10637|TAU_MOUSE Microtubule-associated protein tau OS=Mus musculus GN=Mapt PE=1 SV=3;>tr|Q3UH19|Q3UH19_MOUSE Microtubule-associated protein OS=Mus musculus GN=Map	UID104
NaN	NaN	NaN	NaN	-1.47201	NaN	S	4	___1	adult behavior;adult locomotory behavior;adult walking behavior;axon cargo transport;axon extension;behavior;biological regulation;cell growth;cell migration;cell motility;cellular component movement;cellular component organization;cellular component organization at cellular level;cellular component organization or biogenesis;cellular component organization or biogenesis at cellular level;cellula…	binding;cytoskeletal protein binding;lipoprotein particle binding;microtubule binding;protein binding;protein-lipid complex binding;tubulin binding	axon;axoneme;cell part;cell projection;cell projection part;cilium axoneme;cilium part;cytoplasmic part;cytoskeletal part;cytosol;growth cone;intracellular membrane-bounded organelle;intracellular organelle;intracellular organelle part;intracellular part;macromolecular complex;membrane;membrane-bounded organelle;microtubule;neuron projection;nuclear part;nuclear periphery;nucleus;organelle;organe…	Alzheimer's disease;MAPK signaling pathway		0.523889	2.45965e-07	113.38	95.992	113.38	-0.23954	44282000	724	4.8785	0	NaN	A2A5Y6;P10637;Q3UH19;P10637-2;P10637-6;Q8C5K4;Q547J4;P10637-5;B1AQW2;P10637-4;P10637-3	724;708;405;405;325;167;347;347;365;316;316	A2A5Y6;Q547J4	Microtubule-associated protein tau;Microtubule-associated protein	Mapt	GDTSPRHLSNVSSTGSIDMVDSPQLATLADE	107	58;406	724;347	20140710_SJ_MelissaHerwig_PhosphoPKD_WT4839_frac_08	31887	20140710_SJ_MelissaHerwig_PhosphoPKD_WT4839_frac_08	31887	484198	A2A5Y6	>tr|A2A5Y6|A2A5Y6_MOUSE Microtubule-associated protein OS=Mus musculus GN=Mapt PE=2 SV=1;>sp|P10637|TAU_MOUSE Microtubule-associated protein tau OS=Mus musculus GN=Mapt PE=1 SV=3;>tr|Q3UH19|Q3UH19_MOUSE Microtubule-associated protein OS=Mus musculus GN=Map	UID108
0.0778335	0.104133	0.466755	-0.0251743	-0.0303774	0.250924	S	3	___1		binding;cation binding;ion binding;metal ion binding;nucleic acid binding;transition metal ion binding;zinc ion binding				0.999997	2.59423e-05	133.76	64.688	129.66	2.101	896030000	451	57.0073	0.411239	0.151116	A2A6A1;A0PJ58	451;176	A2A6A1	G patch domain-containing protein 8	Gpatch8	KSSSPKPQGCSKTAASPGAERTVSEASELQK	111	61	451	20140710_SJ_MelissaHerwig_PhosphoPKD_KO4836_frac_17	11735	20140630_SJ_MelissaHerwig_PhosphoPKD_WT4835_frac_05	12430	504575	A2A6A1	>sp|A2A6A1|GPTC8_MOUSE G patch domain-containing protein 8 OS=Mus musculus GN=Gpatch8 PE=1 SV=1;>tr|A0PJ58|A0PJ58_MOUSE Gpatch8 protein (Fragment) OS=Mus musculus GN=Gpatch8 PE=2 SV=1	UID112
NaN	NaN	-0.541734	NaN	NaN	NaN	S	3	___1			cell part;contractile fiber part;cytoplasmic part;cytoskeletal part;intracellular organelle part;intracellular part;macromolecular complex;organelle part;protein complex;troponin complex			0.986893	0.000119809	110.78	50.584	110.78	0.70027	39365000	2	18.7677	0	NaN	Q9QZ47-11;Q9QZ47-10;A2A6I3	2;2;2	Q9QZ47-11	Troponin T, fast skeletal muscle	Tnnt3	______________MSDEETEQVEEEAQEEE	112	62	2	20140204_SJ_Nahza_PKO_KO_03	20069	20140204_SJ_Nahza_PKO_KO_03	20069	451702	Q9QZ47-11	>sp|Q9QZ47-11|TNNT3_MOUSE Isoform B3e16 of Troponin T, fast skeletal muscle OS=Mus musculus GN=Tnnt3;>sp|Q9QZ47-10|TNNT3_MOUSE Isoform B3e17 of Troponin T, fast skeletal muscle OS=Mus musculus GN=Tnnt3;>tr|A2A6I3|A2A6I3_MOUSE Troponin T, fast skeletal musc	UID113
-1.75373	-1.53163	-1.25544	-1.73497	-0.897853	0.141315	S	3	___1	apoptosis;cell death;cellular component organization;cellular component organization at cellular level;cellular component organization or biogenesis;cellular component organization or biogenesis at cellular level;cellular process;chemotaxis;cytoskeleton organization;death;defense response;locomotion;organelle organization;programmed cell death;response to chemical stimulus;response to external st…	actin binding;binding;cytoskeletal protein binding;molecular transducer activity;protein binding;signal transducer activity	cell part;membrane;plasma membrane			1	2.168e-05	206.63	175.54	185.59	0.29938	603810000	191	76.4886	0.536642	-0.683098	A2A6J4;P19973-2;A2A6J7;P19973	191;197;193;199	A2A6J4	Lymphocyte-specific protein 1	Lsp1	SPTTKLADRTESLNRSIKKSNSVKKSQPTLP	113	63	191	20140710_SJ_MelissaHerwig_PhosphoPKD_KO4836_frac_24	7188	20140630_SJ_MelissaHerwig_PhosphoPKD_WT4835_frac_09	8473	269656	A2A6J4	>tr|A2A6J4|A2A6J4_MOUSE Lymphocyte-specific protein 1 OS=Mus musculus GN=Lsp1 PE=2 SV=1;>sp|P19973-2|LSP1_MOUSE Isoform 2 of Lymphocyte-specific protein 1 OS=Mus musculus GN=Lsp1;>tr|A2A6J7|A2A6J7_MOUSE Lymphocyte-specific protein 1 OS=Mus musculus GN=Lsp1	UID114
-1.35842	-0.290789	-0.231766	-0.271194	0.13265	0.08546	S	2	___1	apoptosis;cell death;cellular component organization;cellular component organization at cellular level;cellular component organization or biogenesis;cellular component organization or biogenesis at cellular level;cellular process;chemotaxis;cytoskeleton organization;death;defense response;locomotion;organelle organization;programmed cell death;response to chemical stimulus;response to external st…	actin binding;binding;cytoskeletal protein binding;molecular transducer activity;protein binding;signal transducer activity	cell part;membrane;plasma membrane			0.999997	3.44093e-05	201.76	89.392	201.76	-0.70579	13930000000	235	56.0981	0.718691	-0.609297	A2A6J4;P19973-2;A2A6J7;P19973	235;241;237;243	A2A6J4	Lymphocyte-specific protein 1	Lsp1	ATESSGRTPKLSRQPSIELPSMAVASTKTLW	114	63	235	20140710_SJ_MelissaHerwig_PhosphoPKD_KO4836_frac_17	22657	20140710_SJ_MelissaHerwig_PhosphoPKD_KO4836_frac_17	22657	310728	A2A6J4	>tr|A2A6J4|A2A6J4_MOUSE Lymphocyte-specific protein 1 OS=Mus musculus GN=Lsp1 PE=2 SV=1;>sp|P19973-2|LSP1_MOUSE Isoform 2 of Lymphocyte-specific protein 1 OS=Mus musculus GN=Lsp1;>tr|A2A6J7|A2A6J7_MOUSE Lymphocyte-specific protein 1 OS=Mus musculus GN=Lsp1	UID115
-2.93278	NaN	4.57755	-0.358515	NaN	3.10939	S	2	___1	biological regulation;cardiac muscle contraction;multicellular organismal process;muscle contraction;muscle system process;positive regulation of ATPase activity;positive regulation of catalytic activity;positive regulation of hydrolase activity;positive regulation of molecular function;regulation of ATPase activity;regulation of biological process;regulation of biological quality;regulation of c…	binding;calcium ion binding;cation binding;ion binding;metal ion binding	A band;cell part;contractile fiber part;cytoplasmic part;cytoskeletal part;intracellular organelle part;intracellular part;macromolecular complex;myosin complex;organelle part;protein complex			1	3.487e-05	134.29	125.49	84.249	0.43632	93137000	24	84.2488	0.0429332	-0.553051	A2A6Q8;Q9CZ19;P09541;D6RFU4	24;24;24;24	A2A6Q8	Myosin light chain 4	Myl4	KKETAKPAAAPAPAASAAPEPLKDSAFDPKS	115	66	24	20140630_SJ_MelissaHerwig_PhosphoPKD_KO4592_FT_12	13920	20140204_SJ_Nahza_PKO_KO_01	19725	376635	A2A6Q8	>tr|A2A6Q8|A2A6Q8_MOUSE Myosin light chain 4 (Fragment) OS=Mus musculus GN=Myl4 PE=2 SV=1;>tr|Q9CZ19|Q9CZ19_MOUSE Myosin light chain 4 OS=Mus musculus GN=Myl4 PE=2 SV=1;>sp|P09541|MYL4_MOUSE Myosin light chain 4 OS=Mus musculus GN=Myl4 PE=2 SV=3;>tr|D6RFU4	UID116
-1.78287	NaN	3.63791	NaN	NaN	1.43226	S	3	___1	biological regulation;cardiac muscle contraction;multicellular organismal process;muscle contraction;muscle system process;positive regulation of ATPase activity;positive regulation of catalytic activity;positive regulation of hydrolase activity;positive regulation of molecular function;regulation of ATPase activity;regulation of biological process;regulation of biological quality;regulation of c…	binding;calcium ion binding;cation binding;ion binding;metal ion binding	A band;cell part;contractile fiber part;cytoplasmic part;cytoskeletal part;intracellular organelle part;intracellular part;macromolecular complex;myosin complex;organelle part;protein complex			0.999809	0.000752857	85.814	19.454	85.814	0.64746	204580000	33	37.1795	0	-0.504744	A2A6Q8;Q9CZ19;P09541;D6RFU4	33;33;33;33	A2A6Q8	Myosin light chain 4	Myl4	APAPAASAAPEPLKDSAFDPKSVKIDFSADQ	116	66	33	20140204_SJ_Nahza_PKO_WT_01	24676	20140204_SJ_Nahza_PKO_WT_01	24676	376645	A2A6Q8	>tr|A2A6Q8|A2A6Q8_MOUSE Myosin light chain 4 (Fragment) OS=Mus musculus GN=Myl4 PE=2 SV=1;>tr|Q9CZ19|Q9CZ19_MOUSE Myosin light chain 4 OS=Mus musculus GN=Myl4 PE=2 SV=1;>sp|P09541|MYL4_MOUSE Myosin light chain 4 OS=Mus musculus GN=Myl4 PE=2 SV=3;>tr|D6RFU4	UID117
NaN	NaN	1.70105	NaN	NaN	1.8468	S	3	___1	establishment of localization;lipid transport;organic substance transport;transport	binding;lipid binding;phospholipid binding				0.967918	0.00029022	108.73	65.842	108.73	-0.22769	69974000	166	16.1816	0	-0.145751	Q5U471;Q3TAX1;F8VQM4;A2A716	166;231;121;292	Q5U471	Oxysterol-binding protein	Osbpl7	ATHRKAPGTQMLTAGSASALPGVGPREKVSS	117	67	166	20140204_SJ_Nahza_PKO_WT_05	24632	20140204_SJ_Nahza_PKO_WT_05	24632	39662	Q5U471	>tr|Q5U471|Q5U471_MOUSE Osbpl7 protein OS=Mus musculus GN=Osbpl7 PE=2 SV=1;>tr|Q3TAX1|Q3TAX1_MOUSE Oxysterol-binding protein (Fragment) OS=Mus musculus GN=Osbpl7 PE=2 SV=1;>tr|F8VQM4|F8VQM4_MOUSE Oxysterol-binding protein OS=Mus musculus GN=Osbpl7 PE=2 SV=	UID118
NaN	NaN	0.0974578	NaN	NaN	NaN	S	2	___1	biological regulation;cellular component organization;cellular component organization at cellular level;cellular component organization or biogenesis;cellular component organization or biogenesis at cellular level;cellular process;cytoskeleton organization;organelle organization;regulation of anatomical structure morphogenesis;regulation of biological process;regulation of cell morphogenesis;regu…	binding;cation binding;ion binding;metal ion binding;transition metal ion binding;zinc ion binding				1	0.000333728	192.65	119.75	192.65	-0.50768	52499000	161	192.646	0	NaN	A2A791-2;A2A791	161;161	A2A791-2	Zinc finger MYM-type protein 4	Zmym4	VFKSIRKDFCLVRENSKETFSGKEKNRDLTY	118	68	161	20140204_SJ_Nahza_PKO_KO_05	18417	20140204_SJ_Nahza_PKO_KO_05	18417	73301	A2A791-2	>sp|A2A791-2|ZMYM4_MOUSE Isoform 2 of Zinc finger MYM-type protein 4 OS=Mus musculus GN=Zmym4;>sp|A2A791|ZMYM4_MOUSE Zinc finger MYM-type protein 4 OS=Mus musculus GN=Zmym4 PE=2 SV=1	UID119
NaN	NaN	NaN	0.311855	NaN	NaN	S	3	___1	biological regulation;regulation of biological process;regulation of biosynthetic process;regulation of cellular biosynthetic process;regulation of cellular macromolecule biosynthetic process;regulation of cellular metabolic process;regulation of cellular process;regulation of gene expression;regulation of macromolecule biosynthetic process;regulation of macromolecule metabolic process;regulation…	binding;cation binding;DNA binding;ion binding;metal ion binding;nucleic acid binding;transition metal ion binding;zinc ion binding	cell part;cytoplasmic part;Golgi apparatus;intracellular membrane-bounded organelle;intracellular organelle;intracellular part;membrane-bounded organelle;nucleus;organelle			0.666474	0.00237746	88.872	84.412	88.872	0.23194	13932000	444	3.06673	0	NaN	Q80VF3;B9EKQ3;A2A7B5	444;1567;1567	Q80VF3		Prdm2	ASVKSKKASSSSLRNSSPVRMAKITHVEGKK	119	70	444	20140630_SJ_MelissaHerwig_PhosphoPKD_WT4835_frac_09	7829	20140630_SJ_MelissaHerwig_PhosphoPKD_WT4835_frac_09	7829	51051	Q80VF3	>tr|Q80VF3|Q80VF3_MOUSE Prdm2 protein (Fragment) OS=Mus musculus GN=Prdm2 PE=2 SV=1;>tr|B9EKQ3|B9EKQ3_MOUSE Prdm2 protein OS=Mus musculus GN=Prdm2 PE=2 SV=1;>tr|A2A7B5|A2A7B5_MOUSE Protein Prdm2 OS=Mus musculus GN=Prdm2 PE=2 SV=1	UID120
-0.184017	0.079411	NaN	NaN	0.271964	NaN	S	3	___1	biological regulation;regulation of biological process;regulation of biosynthetic process;regulation of cellular biosynthetic process;regulation of cellular macromolecule biosynthetic process;regulation of cellular metabolic process;regulation of cellular process;regulation of gene expression;regulation of macromolecule biosynthetic process;regulation of macromolecule metabolic process;regulation…	binding;cation binding;DNA binding;ion binding;metal ion binding;nucleic acid binding;transition metal ion binding;zinc ion binding	cell part;cytoplasmic part;Golgi apparatus;intracellular membrane-bounded organelle;intracellular organelle;intracellular part;membrane-bounded organelle;nucleus;organelle			0.776611	7.89453e-05	170.32	154.64	170.32	0.054712	229780000	445	5.43142	0	-0.324267	Q80VF3;B9EKQ3;A2A7B5	445;1568;1568	Q80VF3		Prdm2	SVKSKKASSSSLRNSSPVRMAKITHVEGKKS	120	70	445	20140710_SJ_MelissaHerwig_PhosphoPKD_KO4836_frac_23	6906	20140710_SJ_MelissaHerwig_PhosphoPKD_KO4836_frac_23	6906	51053	Q80VF3	>tr|Q80VF3|Q80VF3_MOUSE Prdm2 protein (Fragment) OS=Mus musculus GN=Prdm2 PE=2 SV=1;>tr|B9EKQ3|B9EKQ3_MOUSE Prdm2 protein OS=Mus musculus GN=Prdm2 PE=2 SV=1;>tr|A2A7B5|A2A7B5_MOUSE Protein Prdm2 OS=Mus musculus GN=Prdm2 PE=2 SV=1	UID121
-2.62791	-1.53437	-3.13152	-1.00137	-1.09002	NaN	S	2	___1			cell part;cytoplasmic part;cytoplasmic vesicle;integral to membrane;intracellular organelle;intracellular part;intrinsic to membrane;membrane;membrane part;organelle;plasma membrane;vesicle			1	0.00269952	157.66	95.884	107.03	-0.22724	57705000	507	107.026	0.968198	-1.38557	Q9JLN5-3;Q9JLN5;A2A7P7	507;509;535	Q9JLN5-3	Erythroid membrane-associated protein	Ermap	GKNTAPLIICTELQKSEESIVPKQEGKDRAN	121	71	507	20140630_SJ_MelissaHerwig_PhosphoPKD_KO4592_FT_11	12232	20140710_SJ_MelissaHerwig_PhosphoPKD_WT4839_FT_02	11348	454631	Q9JLN5-3	>sp|Q9JLN5-3|ERMAP_MOUSE Isoform 3 of Erythroid membrane-associated protein OS=Mus musculus GN=Ermap;>sp|Q9JLN5|ERMAP_MOUSE Erythroid membrane-associated protein OS=Mus musculus GN=Ermap PE=2 SV=2;>tr|A2A7P7|A2A7P7_MOUSE Erythroblast membrane-associated pr	UID122
-0.0117745	0.0897014	0.00263694	0.0235084	0.0413457	0.00639287	S	2	___1	biosynthetic process;cellular biosynthetic process;cellular component organization;cellular component organization at cellular level;cellular component organization or biogenesis;cellular component organization or biogenesis at cellular level;cellular macromolecule biosynthetic process;cellular macromolecule metabolic process;cellular metabolic process;cellular nitrogen compound metabolic process…	binding;cation binding;chromatin binding;DNA binding;ion binding;metal ion binding;nucleic acid binding;nucleic acid binding transcription factor activity;sequence-specific DNA binding;sequence-specific DNA binding transcription factor activity;transition metal ion binding;zinc ion binding	cell part;chromatin remodeling complex;cytoplasmic part;histone deacetylase complex;intracellular membrane-bounded organelle;intracellular organelle;intracellular organelle part;intracellular part;macromolecular complex;membrane-bounded organelle;mitochondrion;nuclear body;nuclear part;nucleoplasm part;organelle;organelle part;PML body;protein complex			0.999991	1.87313e-05	237.89	107.88	236.27	-0.63365	3471000000	388	50.5587	0.031467	0.0031056	A2A7T3;Q80TZ9	388;656	A2A7T3	Arginine-glutamic acid dipeptide repeats protein	Rere	ASPLKSTKRQREKVASDTEDTDRITSKKTKT	125	74	388	20140204_SJ_Nahza_PKO_WT_05	8517	20140204_SJ_Nahza_PKO_KO_05	9109	546045	A2A7T3	>tr|A2A7T3|A2A7T3_MOUSE Arginine-glutamic acid dipeptide repeats protein OS=Mus musculus GN=Rere PE=2 SV=1;>sp|Q80TZ9|RERE_MOUSE Arginine-glutamic acid dipeptide repeats protein OS=Mus musculus GN=Rere PE=1 SV=3	UID126
NaN	0.175829	NaN	NaN	NaN	-0.513075	S	3	___1						1	0.000145538	98.631	98.631	88.241	1.9198	104990000	153	88.2415	0	0.688904	Q9CQH7;A2A7Z4;Q78IG7	153;153;177	Q9CQH7	Transcription factor BTF3 homolog 4	Btf3l4	EDDDVPDLVENFDEASKNEAN__________	126	75	153	20140710_SJ_MelissaHerwig_PhosphoPKD_KO4836_frac_17	25018	20140204_SJ_Nahza_PKO_WT_05	30651	39932	Q9CQH7	>sp|Q9CQH7|BT3L4_MOUSE Transcription factor BTF3 homolog 4 OS=Mus musculus GN=Btf3l4 PE=2 SV=1;>tr|A2A7Z4|A2A7Z4_MOUSE Basic transcription factor 3-like 4 OS=Mus musculus GN=Btf3l4 PE=2 SV=1;>tr|Q78IG7|Q78IG7_MOUSE Btf3l4 protein (Fragment) OS=Mus musculus	UID127
NaN	0.049924	NaN	NaN	NaN	NaN	S	3	___1						0.89939	0.000248375	86.577	47.591	86.577	1.2289	13291000	109	10.2663	0	NaN	Q9CQH7;A2A7Z4;Q78IG7	109;109;133	Q9CQH7	Transcription factor BTF3 homolog 4	Btf3l4	ITEMLPGILSQLGADSLTSLRKLAEQFPRQV	127	75	109	20140710_SJ_MelissaHerwig_PhosphoPKD_KO4836_frac_19	32336	20140710_SJ_MelissaHerwig_PhosphoPKD_KO4836_frac_19	32336	384383	Q9CQH7	>sp|Q9CQH7|BT3L4_MOUSE Transcription factor BTF3 homolog 4 OS=Mus musculus GN=Btf3l4 PE=2 SV=1;>tr|A2A7Z4|A2A7Z4_MOUSE Basic transcription factor 3-like 4 OS=Mus musculus GN=Btf3l4 PE=2 SV=1;>tr|Q78IG7|Q78IG7_MOUSE Btf3l4 protein (Fragment) OS=Mus musculus	UID128
NaN	NaN	0.613846	NaN	NaN	-0.0675035	S	3	___1	adult behavior;adult locomotory behavior;amine transport;autophagy;behavior;biological regulation;catabolic process;catecholamine transport;catecholamine uptake involved in synaptic transmission;cell proliferation;cellular catabolic process;cellular chemical homeostasis;cellular component organization;cellular component organization at cellular level;cellular component organization or biogenesis;…	antioxidant activity;binding;catalytic activity;hydrolase activity;identical protein binding;mRNA binding;nucleic acid binding;oxidoreductase activity;oxidoreductase activity, acting on paired donors, with incorporation or reduction of molecular oxygen;oxidoreductase activity, acting on peroxide as acceptor;peptidase activity;peroxidase activity;peroxiredoxin activity;protein binding;protein dime…	cell part;cytoplasmic part;intracellular membrane-bounded organelle;intracellular organelle;intracellular part;membrane-bounded organelle;mitochondrion;nucleus;organelle	Parkinson's disease		1	0.000224632	119.45	119.45	119.45	-1.4787	32559000	47	85.8008	0	0.681349	A2A817;Q99LX0;A2A813;A2A815;D3K2X3;A2A816	47;47;47;47;47;47	A2A817;Q99LX0	Protein DJ-1	Park7	KVTVAGLAGKDPVQCSRDVMICPDTSLEDAK	128	76;5070	47;47	20140204_SJ_Nahza_PKO_WT_04	23275	20140204_SJ_Nahza_PKO_WT_04	23275	96014	Q99LX0	>tr|A2A817|A2A817_MOUSE Protein DJ-1 (Fragment) OS=Mus musculus GN=Park7 PE=2 SV=1;>sp|Q99LX0|PARK7_MOUSE Protein DJ-1 OS=Mus musculus GN=Park7 PE=1 SV=1;>tr|A2A813|A2A813_MOUSE Protein DJ-1 OS=Mus musculus GN=Park7 PE=2 SV=1;>tr|A2A815|A2A815_MOUSE Protei	UID129
NaN	NaN	-0.949622	NaN	NaN	NaN	S	2	___1	actin cytoskeleton organization;actin filament-based process;biological regulation;cellular component organization;cellular component organization at cellular level;cellular component organization or biogenesis;cellular component organization or biogenesis at cellular level;cellular process;cortical actin cytoskeleton organization;cortical cytoskeleton organization;cytoskeleton organization;organ…	1-phosphatidylinositol binding;actin binding;binding;cytoskeletal protein binding;lipid binding;phosphatidylinositol binding;phospholipid binding;protein binding;spectrin binding;structural molecule activity	actin cytoskeleton;cell cortex part;cell part;cortical cytoskeleton;cytoplasmic part;cytoskeleton;extrinsic to membrane;Golgi apparatus;intracellular membrane-bounded organelle;intracellular non-membrane-bounded organelle;intracellular organelle;intracellular part;macromolecular complex;membrane;membrane part;membrane-bounded organelle;non-membrane-bounded organelle;nucleus;organelle;plasma membr…	Tight junction		0.683162	0.00206341	87.088	72.524	87.088	-1.2418	10076000	182	3.33686	0	NaN	A2A838;A2A839;P48193;A2A841;P48193-2;A2A842;A2AD32;B6ZHC8	24;30;182;207;182;182;182;182	A2A838;P48193	Protein 4.1	Epb4.1;Epb41	DPDSETKEGEGIEECSGTEVKEDPESRAERE	129	77;78	24;182	20140204_SJ_Nahza_PKO_KO_01	10441	20140204_SJ_Nahza_PKO_KO_01	10441	129394	P48193	>tr|A2A838|A2A838_MOUSE Protein 4.1 (Fragment) OS=Mus musculus GN=Epb4.1 PE=2 SV=1;>tr|A2A839|A2A839_MOUSE Protein 4.1 OS=Mus musculus GN=Epb4.1 PE=2 SV=1;>sp|P48193|41_MOUSE Protein 4.1 OS=Mus musculus GN=Epb41 PE=1 SV=2;>tr|A2A841|A2A841_MOUSE Protein 4.	UID130
0.0317895	0.350316	NaN	-0.0029309	0.218017	0.339146	S	2	___1	actin cytoskeleton organization;actin filament-based process;anatomical structure formation involved in morphogenesis;anatomical structure morphogenesis;biological regulation;cell junction assembly;cell junction organization;cell part morphogenesis;cell projection morphogenesis;cell projection organization;cell-cell junction assembly;cell-cell junction organization;cellular component assembly;cel…	1-phosphatidylinositol binding;actin binding;binding;cytoskeletal protein binding;lipid binding;PH domain binding;phosphatidylinositol binding;phospholipid binding;protein binding;protein domain specific binding;spectrin binding;structural constituent of cytoskeleton;structural molecule activity	actin cytoskeleton;axon part;cell cortex part;cell junction;cell part;cell projection part;cell-cell junction;cortical cytoskeleton;cytoplasm;cytoplasmic part;cytoskeleton;extrinsic to membrane;Golgi apparatus;intracellular membrane-bounded organelle;intracellular non-membrane-bounded organelle;intracellular organelle;intracellular organelle part;intracellular part;juxtaparanode region of axon;ma…	Tight junction		0.999884	0.00122292	143.21	49.599	138.35	-0.19599	210720000	933	39.3714	0.0116267	0.00630897	A2A838;A2A839;F7BUB8;P48193;A2A841;P48193-2;A2A842;B6ZHC8;A7YY80;Q9WV92-3;Q9WV92-6;Q9WV92;V6BQR3;D0VYV7;Q9WV92-4;B6ZHD1;Q9WV92-7;D0VYV6;Q9WV92-8;A7MCX4;Q8BT38;F6S4K9;B6ZHC2;Q3V048;B6ZHC3;F7CR30;Q3U0G7;Q80UE3;O70318;Q3UNQ6;Q80UE5;Q80UE4;B6ZHC7;B6ZHC5;Q811B2;B6ZHC6;Q7TPN6;Q8BSR4;Q9WV92-2;Q9WV92-5	615;587;198;806;817;752;717;771;820;861;861;873;543;756;873;873;802;855;1031;154;282;323;265;120;132;145;68;933;933;933;863;739;726;739;634;634;242;59;883;883	A2A838;P48193;A7YY80;F6S4K9;Q80UE3;Q80UE5;Q9WV92-2	Protein 4.1;Band 4.1-like protein 3;Band 4.1-like protein 3, N-terminally processed;Band 4.1-like protein 2	Epb4.1;Epb41;Epb4.1l3;Epb41l3;Epb4.1l2;Epb41l2	STTTTQITKTVKGGISETRIEKRIVITGDAD;TTTTTHITKTVKGGISETRIEKRIVITGDAA;TTTTTHITKTVKGGISETRIEKRIVITGDAD	130	77;78;375;1487;1962;4241;5632	615;806;820;323;933;863;883	20140204_SJ_Nahza_PKO_WT_07	10627	20140710_SJ_MelissaHerwig_PhosphoPKD_KO4836_frac_20	11850	189684	Q80UE3	>tr|A2A838|A2A838_MOUSE Protein 4.1 (Fragment) OS=Mus musculus GN=Epb4.1 PE=2 SV=1;>tr|A2A839|A2A839_MOUSE Protein 4.1 OS=Mus musculus GN=Epb4.1 PE=2 SV=1;>tr|F7BUB8|F7BUB8_MOUSE Protein 4.1 (Fragment) OS=Mus musculus GN=Epb4.1 PE=4 SV=1;>sp|P48193|41_MOUS	UID131
NaN	-0.0977258	-0.636353	NaN	NaN	NaN	S	3	___1	actin cytoskeleton organization;actin filament-based process;biological regulation;cellular component organization;cellular component organization at cellular level;cellular component organization or biogenesis;cellular component organization or biogenesis at cellular level;cellular process;cortical actin cytoskeleton organization;cortical cytoskeleton organization;cytoskeleton organization;organ…	1-phosphatidylinositol binding;actin binding;binding;cytoskeletal protein binding;lipid binding;phosphatidylinositol binding;phospholipid binding;protein binding;spectrin binding;structural molecule activity	actin cytoskeleton;cell cortex part;cell part;cortical cytoskeleton;cytoplasmic part;cytoskeleton;extrinsic to membrane;Golgi apparatus;intracellular membrane-bounded organelle;intracellular non-membrane-bounded organelle;intracellular organelle;intracellular part;macromolecular complex;membrane;membrane part;membrane-bounded organelle;non-membrane-bounded organelle;nucleus;organelle;plasma membr…	Tight junction		0.866477	5.63661e-18	221.58	221.5	96.055	1.5735	1056100000	556	11.1514	0	NaN	A2A838;A2A839;P48193;A2A841;P48193-2;A2A842;A2AD32;B6ZHC8	398;404;556;581;556;521;556;556	A2A838;P48193	Protein 4.1	Epb4.1;Epb41	SRSLDGAAAAESTDRSPRPTSAPAIAQSQVT	132	77;78	398;556	20140710_SJ_MelissaHerwig_PhosphoPKD_KO4836_frac_20	19545	20140710_SJ_MelissaHerwig_PhosphoPKD_KO4836_frac_20	19553	469470	P48193	>tr|A2A838|A2A838_MOUSE Protein 4.1 (Fragment) OS=Mus musculus GN=Epb4.1 PE=2 SV=1;>tr|A2A839|A2A839_MOUSE Protein 4.1 OS=Mus musculus GN=Epb4.1 PE=2 SV=1;>sp|P48193|41_MOUSE Protein 4.1 OS=Mus musculus GN=Epb41 PE=1 SV=2;>tr|A2A841|A2A841_MOUSE Protein 4.	UID133
-0.529338	NaN	-0.828642	0.033078	NaN	-0.778561	S	2	___1	actin cytoskeleton organization;actin filament-based process;biological regulation;cellular component organization;cellular component organization at cellular level;cellular component organization or biogenesis;cellular component organization or biogenesis at cellular level;cellular process;cortical actin cytoskeleton organization;cortical cytoskeleton organization;cytoskeleton organization;organ…	1-phosphatidylinositol binding;actin binding;binding;cytoskeletal protein binding;lipid binding;phosphatidylinositol binding;phospholipid binding;protein binding;spectrin binding;structural molecule activity	actin cytoskeleton;cell cortex part;cell part;cortical cytoskeleton;cytoplasmic part;cytoskeleton;extrinsic to membrane;Golgi apparatus;intracellular membrane-bounded organelle;intracellular non-membrane-bounded organelle;intracellular organelle;intracellular part;macromolecular complex;membrane;membrane part;membrane-bounded organelle;non-membrane-bounded organelle;nucleus;organelle;plasma membr…	Tight junction		1	7.60768e-16	266.28	111.54	266.28	0.040166	317860000	94	67.4032	0.257811	-0.306249	P48193;A2A841;P48193-2;A2A842;A2AD32	94;94;94;94;94	P48193	Protein 4.1	Epb41;Epb4.1	RGLSRLLSSFLKRPKSQVSEEEGREVESEKE	135	78	94	20140204_SJ_Nahza_PKO_KO_05	8049	20140204_SJ_Nahza_PKO_KO_05	8049	487126	P48193	>sp|P48193|41_MOUSE Protein 4.1 OS=Mus musculus GN=Epb41 PE=1 SV=2;>tr|A2A841|A2A841_MOUSE Protein 4.1 OS=Mus musculus GN=Epb4.1 PE=2 SV=1;>sp|P48193-2|41_MOUSE Isoform 2 of Protein 4.1 OS=Mus musculus GN=Epb41;>tr|A2A842|A2A842_MOUSE Protein 4.1 OS=Mus mu	UID136
NaN	NaN	-1.01328	NaN	NaN	-0.818817	S	2	___1	actin cytoskeleton organization;actin filament-based process;biological regulation;cellular component organization;cellular component organization at cellular level;cellular component organization or biogenesis;cellular component organization or biogenesis at cellular level;cellular process;cortical actin cytoskeleton organization;cortical cytoskeleton organization;cytoskeleton organization;organ…	1-phosphatidylinositol binding;actin binding;binding;cytoskeletal protein binding;lipid binding;phosphatidylinositol binding;phospholipid binding;protein binding;spectrin binding;structural molecule activity	actin cytoskeleton;cell cortex part;cell part;cortical cytoskeleton;cytoplasmic part;cytoskeleton;extrinsic to membrane;Golgi apparatus;intracellular membrane-bounded organelle;intracellular non-membrane-bounded organelle;intracellular organelle;intracellular part;macromolecular complex;membrane;membrane part;membrane-bounded organelle;non-membrane-bounded organelle;nucleus;organelle;plasma membr…	Tight junction		0.999987	0.000339303	135.26	64.641	135.26	0.5167	128660000	97	48.9985	0	-0.194462	P48193;A2A841;P48193-2;A2A842;A2AD32	97;97;97;97;97	P48193	Protein 4.1	Epb41;Epb4.1	SRLLSSFLKRPKSQVSEEEGREVESEKEKGE	136	78	97	20140204_SJ_Nahza_PKO_KO_05	8458	20140204_SJ_Nahza_PKO_KO_05	8458	487127	P48193	>sp|P48193|41_MOUSE Protein 4.1 OS=Mus musculus GN=Epb41 PE=1 SV=2;>tr|A2A841|A2A841_MOUSE Protein 4.1 OS=Mus musculus GN=Epb4.1 PE=2 SV=1;>sp|P48193-2|41_MOUSE Isoform 2 of Protein 4.1 OS=Mus musculus GN=Epb41;>tr|A2A842|A2A842_MOUSE Protein 4.1 OS=Mus mu	UID137
NaN	NaN	0.286682	NaN	NaN	1.10387	S	3	___1	apical junction assembly;cell junction assembly;cell junction organization;cell-cell junction assembly;cell-cell junction organization;cellular component assembly;cellular component assembly at cellular level;cellular component organization;cellular component organization at cellular level;cellular component organization or biogenesis;cellular component organization or biogenesis at cellular leve…		apical junction complex;cell junction;cell part;cell-cell junction;centriole;cytoplasmic part;cytoskeletal part;intermediate filament;intracellular non-membrane-bounded organelle;intracellular organelle;intracellular organelle part;intracellular part;keratin filament;macromolecular complex;microtubule organizing center part;non-membrane-bounded organelle;organelle;organelle part;protein complex;s…			1	0.000283328	96.466	40.614	96.466	-0.39346	52187000	206	69.9961	0	-0.817192	B7ZN01;A2A870	206;206	B7ZN01	Fas-binding factor 1	Fbf1	TATKLPAVERKPAPKSPGAAAGQGPSVPLTP	137	80	206	20140204_SJ_Nahza_PKO_WT_05	21945	20140204_SJ_Nahza_PKO_WT_05	21945	480263	B7ZN01	>tr|B7ZN01|B7ZN01_MOUSE Fbf1 protein OS=Mus musculus GN=Fbf1 PE=2 SV=1;>sp|A2A870|FBF1_MOUSE Fas-binding factor 1 OS=Mus musculus GN=Fbf1 PE=1 SV=1	UID138
NaN	-0.96802	-0.426875	NaN	NaN	-0.159016	S	2	___1	biological regulation;catabolic process;cell surface receptor linked signaling pathway;cellular catabolic process;cellular macromolecule catabolic process;cellular macromolecule metabolic process;cellular metabolic process;cellular nitrogen compound metabolic process;cellular process;cellular response to chemical stimulus;cellular response to cytokine stimulus;cellular response to interleukin-6;c…	binding;catalytic activity;cation binding;ion binding;metal ion binding;nucleic acid binding;nucleotidyltransferase activity;RNA uridylyltransferase activity;transferase activity;transferase activity, transferring phosphorus-containing groups;transition metal ion binding;uridylyltransferase activity;zinc ion binding	cell part;cytoplasm;intracellular membrane-bounded organelle;intracellular non-membrane-bounded organelle;intracellular organelle;intracellular organelle part;intracellular part;membrane-bounded organelle;non-membrane-bounded organelle;nuclear part;nucleolus;nucleus;organelle;organelle part			0.639094	0.000743537	125.45	19.073	101.54	0.60736	145530000	52	2.53117	0	-0.538431	Q9EQN6;Q3V3D5;B2RX14;A2A8R7;A2A9H0	52;52;52;52;52	Q9EQN6	Terminal uridylyltransferase 4	Zcchc11	RNDKSEIGTSSLNRNSSKKTKQNDICIEKTE	138	83	52	20140204_SJ_Nahza_PKO_WT_07	9180	20140204_SJ_Nahza_PKO_KO_07	9276	455655	Q9EQN6	>tr|Q9EQN6|Q9EQN6_MOUSE Developmental control protein (Fragment) OS=Mus musculus GN=Zcchc11 PE=2 SV=1;>tr|Q3V3D5|Q3V3D5_MOUSE Putative uncharacterized protein (Fragment) OS=Mus musculus GN=Zcchc11 PE=2 SV=1;>sp|B2RX14|TUT4_MOUSE Terminal uridylyltransferas	UID139
NaN	NaN	-0.460954	NaN	NaN	NaN	S	2	___1	biological regulation;catabolic process;cell surface receptor linked signaling pathway;cellular catabolic process;cellular macromolecule catabolic process;cellular macromolecule metabolic process;cellular metabolic process;cellular nitrogen compound metabolic process;cellular process;cellular response to chemical stimulus;cellular response to cytokine stimulus;cellular response to interleukin-6;c…	binding;catalytic activity;cation binding;ion binding;metal ion binding;nucleic acid binding;nucleotidyltransferase activity;RNA uridylyltransferase activity;transferase activity;transferase activity, transferring phosphorus-containing groups;transition metal ion binding;uridylyltransferase activity;zinc ion binding	cell part;cytoplasm;intracellular membrane-bounded organelle;intracellular non-membrane-bounded organelle;intracellular organelle;intracellular organelle part;intracellular part;membrane-bounded organelle;non-membrane-bounded organelle;nuclear part;nucleolus;nucleus;organelle;organelle part			0.678604	0.000456612	115.26	28.262	115.26	0.28847	46941000	53	3.24976	0	NaN	Q9EQN6;Q3V3D5;B2RX14;A2A8R7;A2A9H0	53;53;53;53;53	Q9EQN6	Terminal uridylyltransferase 4	Zcchc11	NDKSEIGTSSLNRNSSKKTKQNDICIEKTEA	139	83	53	20140204_SJ_Nahza_PKO_KO_05	9468	20140204_SJ_Nahza_PKO_KO_05	9468	455654	Q9EQN6	>tr|Q9EQN6|Q9EQN6_MOUSE Developmental control protein (Fragment) OS=Mus musculus GN=Zcchc11 PE=2 SV=1;>tr|Q3V3D5|Q3V3D5_MOUSE Putative uncharacterized protein (Fragment) OS=Mus musculus GN=Zcchc11 PE=2 SV=1;>sp|B2RX14|TUT4_MOUSE Terminal uridylyltransferas	UID140
-0.283998	0.178802	0.110229	-0.210618	0.171833	0.0409488	S	2	___1	cellular macromolecule metabolic process;cellular metabolic process;cellular nitrogen compound metabolic process;cellular process;macromolecule metabolic process;metabolic process;mRNA metabolic process;mRNA processing;nitrogen compound metabolic process;nuclear mRNA splicing, via spliceosome;nucleic acid metabolic process;nucleobase-containing compound metabolic process;primary metabolic process…	binding;DNA binding;nucleic acid binding	catalytic step 2 spliceosome;cell part;intracellular organelle part;intracellular part;macromolecular complex;nuclear body;nuclear matrix;nuclear part;nuclear speck;nucleoplasm part;organelle part;ribonucleoprotein complex;spliceosomal complex	mRNA surveillance pathway;RNA transport		1	2.29872e-06	239.87	239.87	62.94	1.774	1511900000	260	62.9405	0.00170858	0.00095661	A2A8V9;E9PUK6;Q52KI8;Q52KI8-2;E9QKA4;A2A8V8;F7BWM1	260;260;260;260;260;260;50	A2A8V9	Serine/arginine repetitive matrix protein 1	Srrm1	LKAPKPEPVPEPKEPSPEKNSKKEKEKTRPR	144	84	260	20140710_SJ_MelissaHerwig_PhosphoPKD_KO4836_frac_17	9646	20140710_SJ_MelissaHerwig_PhosphoPKD_KO4836_frac_22	8908	39950	A2A8V9	>tr|A2A8V9|A2A8V9_MOUSE Serine/arginine repetitive matrix protein 1 OS=Mus musculus GN=Srrm1 PE=2 SV=1;>tr|E9PUK6|E9PUK6_MOUSE Serine/arginine repetitive matrix protein 1 OS=Mus musculus GN=Srrm1 PE=2 SV=1;>sp|Q52KI8|SRRM1_MOUSE Serine/arginine repetitive	UID145
0.0465136	0.283208	0.0276062	0.0691406	-0.00279895	NaN	S	2	___1	cellular macromolecule metabolic process;cellular metabolic process;cellular nitrogen compound metabolic process;cellular process;macromolecule metabolic process;metabolic process;mRNA metabolic process;mRNA processing;nitrogen compound metabolic process;nuclear mRNA splicing, via spliceosome;nucleic acid metabolic process;nucleobase-containing compound metabolic process;primary metabolic process…	binding;DNA binding;nucleic acid binding	catalytic step 2 spliceosome;cell part;intracellular organelle part;intracellular part;macromolecular complex;nuclear body;nuclear matrix;nuclear part;nuclear speck;nucleoplasm part;organelle part;ribonucleoprotein complex;spliceosomal complex	mRNA surveillance pathway;RNA transport		1	0.000639374	147.55	88.918	92.606	0.19229	97492000	689	92.6057	0.309982	0.0859384	A2A8V9;E9PUK6;Q52KI8;Q52KI8-2;E9QKA4;A2A8V8;F6UK16	689;694;694;694;694;680;140	A2A8V9	Serine/arginine repetitive matrix protein 1	Srrm1	HRKGSSPGRSTREARSPQPNKRHSPSPRPRA	145	84	689	20140710_SJ_MelissaHerwig_PhosphoPKD_WT4839_frac_09	2554	20140630_SJ_MelissaHerwig_PhosphoPKD_KO4592_frac_20	2493	117829	A2A8V9	>tr|A2A8V9|A2A8V9_MOUSE Serine/arginine repetitive matrix protein 1 OS=Mus musculus GN=Srrm1 PE=2 SV=1;>tr|E9PUK6|E9PUK6_MOUSE Serine/arginine repetitive matrix protein 1 OS=Mus musculus GN=Srrm1 PE=2 SV=1;>sp|Q52KI8|SRRM1_MOUSE Serine/arginine repetitive	UID146
-0.138509	0.245419	0.1192	-0.0560328	0.233584	0.0414856	S	3	___1	cellular macromolecule metabolic process;cellular metabolic process;cellular nitrogen compound metabolic process;cellular process;macromolecule metabolic process;metabolic process;mRNA metabolic process;mRNA processing;nitrogen compound metabolic process;nuclear mRNA splicing, via spliceosome;nucleic acid metabolic process;nucleobase-containing compound metabolic process;primary metabolic process…	binding;DNA binding;nucleic acid binding	catalytic step 2 spliceosome;cell part;intracellular organelle part;intracellular part;macromolecular complex;nuclear body;nuclear matrix;nuclear part;nuclear speck;nucleoplasm part;organelle part;ribonucleoprotein complex;spliceosomal complex	mRNA surveillance pathway;RNA transport		1	6.48666e-05	185.25	59.796	130.66	-0.35164	2692300000	220	82.3353	0.00546389	0.0023577	A2A8V9;E9PUK6;Q52KI8;Q52KI8-2;E9QKA4;A2A8V8;F7BWM1	220;220;220;220;220;220;10	A2A8V9	Serine/arginine repetitive matrix protein 1	Srrm1	TKSRSPSPAPEKKEKSPELPEPSVRMKDSSV	146	84	220	20140710_SJ_MelissaHerwig_PhosphoPKD_WT4839_frac_07	15930	20140630_SJ_MelissaHerwig_PhosphoPKD_KO4592_frac_19	13049	136026	A2A8V9	>tr|A2A8V9|A2A8V9_MOUSE Serine/arginine repetitive matrix protein 1 OS=Mus musculus GN=Srrm1 PE=2 SV=1;>tr|E9PUK6|E9PUK6_MOUSE Serine/arginine repetitive matrix protein 1 OS=Mus musculus GN=Srrm1 PE=2 SV=1;>sp|Q52KI8|SRRM1_MOUSE Serine/arginine repetitive	UID147
-0.0423902	0.456589	NaN	0.313426	NaN	NaN	S	2	___1	cellular macromolecule metabolic process;cellular metabolic process;cellular nitrogen compound metabolic process;cellular process;macromolecule metabolic process;metabolic process;mRNA metabolic process;mRNA processing;nitrogen compound metabolic process;nuclear mRNA splicing, via spliceosome;nucleic acid metabolic process;nucleobase-containing compound metabolic process;primary metabolic process…	binding;DNA binding;nucleic acid binding	catalytic step 2 spliceosome;cell part;intracellular organelle part;intracellular part;macromolecular complex;nuclear body;nuclear matrix;nuclear part;nuclear speck;nucleoplasm part;organelle part;ribonucleoprotein complex;spliceosomal complex	mRNA surveillance pathway;RNA transport		0.998864	6.65729e-06	177.6	177.37	177.6	-0.27369	360030000	887	29.4423	0	-0.106327	A2A8V9;E9PUK6;Q52KI8;A2A8V8	887;892;915;878	A2A8V9	Serine/arginine repetitive matrix protein 1	Srrm1	QEEPAAAPEPRKETESEAEDDNLDDLERHLR	147	84	887	20140630_SJ_MelissaHerwig_PhosphoPKD_KO4592_FT_11	15906	20140630_SJ_MelissaHerwig_PhosphoPKD_KO4592_FT_11	15906	158571	A2A8V9	>tr|A2A8V9|A2A8V9_MOUSE Serine/arginine repetitive matrix protein 1 OS=Mus musculus GN=Srrm1 PE=2 SV=1;>tr|E9PUK6|E9PUK6_MOUSE Serine/arginine repetitive matrix protein 1 OS=Mus musculus GN=Srrm1 PE=2 SV=1;>sp|Q52KI8|SRRM1_MOUSE Serine/arginine repetitive	UID148
0.144917	0.133826	0.0374125	-0.124644	0.0772664	-0.026196	S	2	___1	cellular macromolecule metabolic process;cellular metabolic process;cellular nitrogen compound metabolic process;cellular process;macromolecule metabolic process;metabolic process;mRNA metabolic process;mRNA processing;nitrogen compound metabolic process;nuclear mRNA splicing, via spliceosome;nucleic acid metabolic process;nucleobase-containing compound metabolic process;primary metabolic process…	binding;DNA binding;nucleic acid binding	catalytic step 2 spliceosome;cell part;intracellular organelle part;intracellular part;macromolecular complex;nuclear body;nuclear matrix;nuclear part;nuclear speck;nucleoplasm part;organelle part;ribonucleoprotein complex;spliceosomal complex	mRNA surveillance pathway;RNA transport		0.999139	0.00076072	166.71	74.153	155.24	1.8762	3306900000	534	30.6439	0.896814	0.12991	A2A8V9;E9PUK6;Q52KI8;Q52KI8-2;E9QKA4	534;539;539;539;539	A2A8V9	Serine/arginine repetitive matrix protein 1	Srrm1	SRSASPSPRKRQKETSPRMQMGKRWQSPVTK	148	84	534	20140630_SJ_MelissaHerwig_PhosphoPKD_WT4835_frac_04	5906	20140710_SJ_MelissaHerwig_PhosphoPKD_KO4836_frac_20	9438	160136	A2A8V9	>tr|A2A8V9|A2A8V9_MOUSE Serine/arginine repetitive matrix protein 1 OS=Mus musculus GN=Srrm1 PE=2 SV=1;>tr|E9PUK6|E9PUK6_MOUSE Serine/arginine repetitive matrix protein 1 OS=Mus musculus GN=Srrm1 PE=2 SV=1;>sp|Q52KI8|SRRM1_MOUSE Serine/arginine repetitive	UID149
NaN	NaN	0.241406	-0.182721	NaN	0.27038	S	3	___1	cellular macromolecule metabolic process;cellular metabolic process;cellular nitrogen compound metabolic process;cellular process;macromolecule metabolic process;metabolic process;mRNA metabolic process;mRNA processing;nitrogen compound metabolic process;nuclear mRNA splicing, via spliceosome;nucleic acid metabolic process;nucleobase-containing compound metabolic process;primary metabolic process…	binding;DNA binding;nucleic acid binding	catalytic step 2 spliceosome;cell part;intracellular organelle part;intracellular part;macromolecular complex;nuclear body;nuclear matrix;nuclear part;nuclear speck;nucleoplasm part;organelle part;ribonucleoprotein complex;spliceosomal complex	mRNA surveillance pathway;RNA transport		0.999766	8.26989e-09	186.37	105.53	98.636	0.5973	1465700000	782	35.9307	0	0.197576	A2A8V9;E9PUK6;Q52KI8;Q52KI8-2;E9QKA4;A2A8V8;F6UK16	782;787;810;787;787;773;217	A2A8V9	Serine/arginine repetitive matrix protein 1	Srrm1	SGSPEPAAKKPPAPPSPVQSQSPSTNWSPAV	149	84	782	20140630_SJ_MelissaHerwig_PhosphoPKD_WT4835_FT_01	18395	20140710_SJ_MelissaHerwig_PhosphoPKD_KO4836_FT_15	18670	265636	A2A8V9	>tr|A2A8V9|A2A8V9_MOUSE Serine/arginine repetitive matrix protein 1 OS=Mus musculus GN=Srrm1 PE=2 SV=1;>tr|E9PUK6|E9PUK6_MOUSE Serine/arginine repetitive matrix protein 1 OS=Mus musculus GN=Srrm1 PE=2 SV=1;>sp|Q52KI8|SRRM1_MOUSE Serine/arginine repetitive	UID150
-0.137367	0.420277	0.0987401	0.0596742	0.277501	0.0950068	S	2	___1	cellular macromolecule metabolic process;cellular metabolic process;cellular nitrogen compound metabolic process;cellular process;macromolecule metabolic process;metabolic process;mRNA metabolic process;mRNA processing;nitrogen compound metabolic process;nuclear mRNA splicing, via spliceosome;nucleic acid metabolic process;nucleobase-containing compound metabolic process;primary metabolic process…	binding;DNA binding;nucleic acid binding	catalytic step 2 spliceosome;cell part;intracellular organelle part;intracellular part;macromolecular complex;nuclear body;nuclear matrix;nuclear part;nuclear speck;nucleoplasm part;organelle part;ribonucleoprotein complex;spliceosomal complex	mRNA surveillance pathway;RNA transport		0.999999	0.00110712	179.95	101.85	179.95	-0.17686	5208900000	659	61.9602	0.0324492	-0.0168439	A2A8V9;E9PUK6;Q52KI8;Q52KI8-2;E9QKA4;A2A8V8;F6UK16	659;664;664;664;664;650;110	A2A8V9;REV__Q52KI8-2	Serine/arginine repetitive matrix protein 1	Srrm1	;PPKRRVSHSPPPKQRSPTVTKRRSPSLSSKH	152	84;5686	659;664	20140630_SJ_MelissaHerwig_PhosphoPKD_KO4592_frac_16	2856	20140630_SJ_MelissaHerwig_PhosphoPKD_KO4592_frac_16	2856	415129	A2A8V9	>tr|A2A8V9|A2A8V9_MOUSE Serine/arginine repetitive matrix protein 1 OS=Mus musculus GN=Srrm1 PE=2 SV=1;>tr|E9PUK6|E9PUK6_MOUSE Serine/arginine repetitive matrix protein 1 OS=Mus musculus GN=Srrm1 PE=2 SV=1;>sp|Q52KI8|SRRM1_MOUSE Serine/arginine repetitive	UID153
-0.586876	-0.0507161	-0.0342942	0.0583358	0.0941467	-0.0252964	S	2	___1	cellular macromolecule metabolic process;cellular metabolic process;cellular nitrogen compound metabolic process;cellular process;macromolecule metabolic process;metabolic process;mRNA metabolic process;mRNA processing;nitrogen compound metabolic process;nuclear mRNA splicing, via spliceosome;nucleic acid metabolic process;nucleobase-containing compound metabolic process;primary metabolic process…	binding;DNA binding;nucleic acid binding	catalytic step 2 spliceosome;cell part;intracellular organelle part;intracellular part;macromolecular complex;nuclear body;nuclear matrix;nuclear part;nuclear speck;nucleoplasm part;organelle part;ribonucleoprotein complex;spliceosomal complex	mRNA surveillance pathway;RNA transport		1	5.5489e-05	203.8	162.46	38.376	1.0964	7002000000	443	38.3756	0.651272	-0.266358	A2A8V9;E9PUK6;Q52KI8;Q52KI8-2;E9QKA4;A2A8V8	443;448;448;448;448;448	A2A8V9	Serine/arginine repetitive matrix protein 1	Srrm1	TSGKVTKHKGTEKRESPSPAPKPRKVELSES	153	84	443	20140710_SJ_MelissaHerwig_PhosphoPKD_WT4839_frac_07	3009	20140630_SJ_MelissaHerwig_PhosphoPKD_KO4592_frac_18	2916	423424	A2A8V9	>tr|A2A8V9|A2A8V9_MOUSE Serine/arginine repetitive matrix protein 1 OS=Mus musculus GN=Srrm1 PE=2 SV=1;>tr|E9PUK6|E9PUK6_MOUSE Serine/arginine repetitive matrix protein 1 OS=Mus musculus GN=Srrm1 PE=2 SV=1;>sp|Q52KI8|SRRM1_MOUSE Serine/arginine repetitive	UID154
0.623899	0.39179	0.218723	0.147758	0.153881	0.145915	S	2	___1	cellular macromolecule metabolic process;cellular metabolic process;cellular nitrogen compound metabolic process;cellular process;macromolecule metabolic process;metabolic process;mRNA metabolic process;mRNA processing;nitrogen compound metabolic process;nuclear mRNA splicing, via spliceosome;nucleic acid metabolic process;nucleobase-containing compound metabolic process;primary metabolic process…	binding;DNA binding;nucleic acid binding	catalytic step 2 spliceosome;cell part;intracellular organelle part;intracellular part;macromolecular complex;nuclear body;nuclear matrix;nuclear part;nuclear speck;nucleoplasm part;organelle part;ribonucleoprotein complex;spliceosomal complex	mRNA surveillance pathway;RNA transport		0.999993	0.000785565	135.84	101.84	103.97	0.2602	2016300000	667	52.4061	1.04961	0.262286	A2A8V9;E9PUK6;Q52KI8;Q52KI8-2;E9QKA4;A2A8V8;F6UK16	667;672;672;672;672;658;118	A2A8V9	Serine/arginine repetitive matrix protein 1	Srrm1	SPPPKQRSPTVTKRRSPSLSSKHRKGSSPGR	157	84	667	20140710_SJ_MelissaHerwig_PhosphoPKD_KO4836_frac_23	3290	20140630_SJ_MelissaHerwig_PhosphoPKD_KO4592_frac_19	3177	439834	A2A8V9	>tr|A2A8V9|A2A8V9_MOUSE Serine/arginine repetitive matrix protein 1 OS=Mus musculus GN=Srrm1 PE=2 SV=1;>tr|E9PUK6|E9PUK6_MOUSE Serine/arginine repetitive matrix protein 1 OS=Mus musculus GN=Srrm1 PE=2 SV=1;>sp|Q52KI8|SRRM1_MOUSE Serine/arginine repetitive	UID158
0.717944	NaN	0.200555	NaN	NaN	NaN	S	2	___1	cellular macromolecule metabolic process;cellular metabolic process;cellular nitrogen compound metabolic process;cellular process;macromolecule metabolic process;metabolic process;mRNA metabolic process;mRNA processing;nitrogen compound metabolic process;nuclear mRNA splicing, via spliceosome;nucleic acid metabolic process;nucleobase-containing compound metabolic process;primary metabolic process…	binding;DNA binding;nucleic acid binding	catalytic step 2 spliceosome;cell part;intracellular organelle part;intracellular part;macromolecular complex;nuclear body;nuclear matrix;nuclear part;nuclear speck;nucleoplasm part;organelle part;ribonucleoprotein complex;spliceosomal complex	mRNA surveillance pathway;RNA transport		0.976784	0.00360758	126.24	24.99	103.97	0.2602	254310000	669	17.2368	0	NaN	A2A8V9;E9PUK6;Q52KI8;Q52KI8-2;E9QKA4;A2A8V8;F6UK16	669;674;674;674;674;660;120	A2A8V9	Serine/arginine repetitive matrix protein 1	Srrm1	PPKQRSPTVTKRRSPSLSSKHRKGSSPGRST	158	84	669	20140710_SJ_MelissaHerwig_PhosphoPKD_KO4836_frac_23	3290	20140204_SJ_Nahza_PKO_KO_01	6715	439837	A2A8V9	>tr|A2A8V9|A2A8V9_MOUSE Serine/arginine repetitive matrix protein 1 OS=Mus musculus GN=Srrm1 PE=2 SV=1;>tr|E9PUK6|E9PUK6_MOUSE Serine/arginine repetitive matrix protein 1 OS=Mus musculus GN=Srrm1 PE=2 SV=1;>sp|Q52KI8|SRRM1_MOUSE Serine/arginine repetitive	UID159
-1.02919	NaN	NaN	NaN	NaN	NaN	S	3	___1	cellular macromolecule metabolic process;cellular metabolic process;cellular nitrogen compound metabolic process;cellular process;macromolecule metabolic process;metabolic process;mRNA metabolic process;mRNA processing;nitrogen compound metabolic process;nuclear mRNA splicing, via spliceosome;nucleic acid metabolic process;nucleobase-containing compound metabolic process;primary metabolic process…	binding;DNA binding;nucleic acid binding	catalytic step 2 spliceosome;cell part;intracellular organelle part;intracellular part;macromolecular complex;nuclear body;nuclear matrix;nuclear part;nuclear speck;nucleoplasm part;organelle part;ribonucleoprotein complex;spliceosomal complex	mRNA surveillance pathway;RNA transport		1	0.000886294	144.53	143.09	90.259	0.083436	691050000	630	90.2589	0	NaN	A2A8V9;E9PUK6;Q52KI8;Q52KI8-2;E9QKA4;A2A8V8;F6UK16	630;635;635;635;635;621;81	A2A8V9;REV__Q52KI8-2	Serine/arginine repetitive matrix protein 1	Srrm1	;QRRYSPSPPPKRRTASPPPPPKRRASPSPPP	161	84;5686	630;635	20140710_SJ_MelissaHerwig_PhosphoPKD_WT4839_frac_10	4284	20140710_SJ_MelissaHerwig_PhosphoPKD_KO4836_frac_22	4176	439862	A2A8V9	>tr|A2A8V9|A2A8V9_MOUSE Serine/arginine repetitive matrix protein 1 OS=Mus musculus GN=Srrm1 PE=2 SV=1;>tr|E9PUK6|E9PUK6_MOUSE Serine/arginine repetitive matrix protein 1 OS=Mus musculus GN=Srrm1 PE=2 SV=1;>sp|Q52KI8|SRRM1_MOUSE Serine/arginine repetitive	UID162
-0.236365	0.179882	0.0785858	-0.296586	0.0522021	-0.154706	S	2	___1	cellular macromolecule metabolic process;cellular metabolic process;cellular nitrogen compound metabolic process;cellular process;macromolecule metabolic process;metabolic process;mRNA metabolic process;mRNA processing;nitrogen compound metabolic process;nuclear mRNA splicing, via spliceosome;nucleic acid metabolic process;nucleobase-containing compound metabolic process;primary metabolic process…	binding;DNA binding;nucleic acid binding	catalytic step 2 spliceosome;cell part;intracellular organelle part;intracellular part;macromolecular complex;nuclear body;nuclear matrix;nuclear part;nuclear speck;nucleoplasm part;organelle part;ribonucleoprotein complex;spliceosomal complex	mRNA surveillance pathway;RNA transport		0.999992	0.00160651	189.56	106.12	167.99	0.58006	568170000	545	50.8508	0.363775	0.140397	A2A8V9;E9PUK6;Q52KI8;Q52KI8-2;E9QKA4	545;550;550;550;550	A2A8V9	Serine/arginine repetitive matrix protein 1	Srrm1	QKETSPRMQMGKRWQSPVTKSSRRRRSPSPP	162	84	545	20140710_SJ_MelissaHerwig_PhosphoPKD_WT4839_frac_10	6828	20140710_SJ_MelissaHerwig_PhosphoPKD_KO4836_frac_22	6594	445412	A2A8V9	>tr|A2A8V9|A2A8V9_MOUSE Serine/arginine repetitive matrix protein 1 OS=Mus musculus GN=Srrm1 PE=2 SV=1;>tr|E9PUK6|E9PUK6_MOUSE Serine/arginine repetitive matrix protein 1 OS=Mus musculus GN=Srrm1 PE=2 SV=1;>sp|Q52KI8|SRRM1_MOUSE Serine/arginine repetitive	UID163
-0.512622	0.144787	NaN	NaN	NaN	0.305307	S	2	___1	cellular macromolecule metabolic process;cellular metabolic process;cellular nitrogen compound metabolic process;cellular process;macromolecule metabolic process;metabolic process;mRNA metabolic process;mRNA processing;nitrogen compound metabolic process;nuclear mRNA splicing, via spliceosome;nucleic acid metabolic process;nucleobase-containing compound metabolic process;primary metabolic process…	binding;DNA binding;nucleic acid binding	catalytic step 2 spliceosome;cell part;intracellular organelle part;intracellular part;macromolecular complex;nuclear body;nuclear matrix;nuclear part;nuclear speck;nucleoplasm part;organelle part;ribonucleoprotein complex;spliceosomal complex	mRNA surveillance pathway;RNA transport		1	0.000940901	143.58	42.125	99.941	0.024023	283230000	456	99.9412	0	-0.489224	A2A8V9;E9PUK6;Q52KI8;Q52KI8-2;E9QKA4;A2A8V8	456;461;461;461;461;461	A2A8V9	Serine/arginine repetitive matrix protein 1	Srrm1	RESPSPAPKPRKVELSESEEDKGSKMAAADS	168	84	456	20140710_SJ_MelissaHerwig_PhosphoPKD_WT4839_FT_01	6196	20140630_SJ_MelissaHerwig_PhosphoPKD_KO4592_FT_11	7149	553367	A2A8V9	>tr|A2A8V9|A2A8V9_MOUSE Serine/arginine repetitive matrix protein 1 OS=Mus musculus GN=Srrm1 PE=2 SV=1;>tr|E9PUK6|E9PUK6_MOUSE Serine/arginine repetitive matrix protein 1 OS=Mus musculus GN=Srrm1 PE=2 SV=1;>sp|Q52KI8|SRRM1_MOUSE Serine/arginine repetitive	UID169
-0.512622	0.144787	NaN	NaN	NaN	0.305307	S	2	___1	cellular macromolecule metabolic process;cellular metabolic process;cellular nitrogen compound metabolic process;cellular process;macromolecule metabolic process;metabolic process;mRNA metabolic process;mRNA processing;nitrogen compound metabolic process;nuclear mRNA splicing, via spliceosome;nucleic acid metabolic process;nucleobase-containing compound metabolic process;primary metabolic process…	binding;DNA binding;nucleic acid binding	catalytic step 2 spliceosome;cell part;intracellular organelle part;intracellular part;macromolecular complex;nuclear body;nuclear matrix;nuclear part;nuclear speck;nucleoplasm part;organelle part;ribonucleoprotein complex;spliceosomal complex	mRNA surveillance pathway;RNA transport		1	0.000940901	143.58	42.125	99.941	0.024023	283230000	458	99.9412	0	-0.489224	A2A8V9;E9PUK6;Q52KI8;Q52KI8-2;E9QKA4;A2A8V8	458;463;463;463;463;463	A2A8V9	Serine/arginine repetitive matrix protein 1	Srrm1	SPSPAPKPRKVELSESEEDKGSKMAAADSVQ	169	84	458	20140710_SJ_MelissaHerwig_PhosphoPKD_WT4839_FT_01	6196	20140630_SJ_MelissaHerwig_PhosphoPKD_KO4592_FT_11	7149	553367	A2A8V9	>tr|A2A8V9|A2A8V9_MOUSE Serine/arginine repetitive matrix protein 1 OS=Mus musculus GN=Srrm1 PE=2 SV=1;>tr|E9PUK6|E9PUK6_MOUSE Serine/arginine repetitive matrix protein 1 OS=Mus musculus GN=Srrm1 PE=2 SV=1;>sp|Q52KI8|SRRM1_MOUSE Serine/arginine repetitive	UID170
NaN	2.12894	2.09227	NaN	NaN	NaN	S	3	___1	establishment of localization;lipid transport;organic substance transport;transport	binding;lipid binding;phospholipid binding				0.616393	4.02755e-06	175.46	90.082	175.46	0.29694	332030000	147	2.10495	0	NaN	Q8VDM5;Q8R0G3;Q5FWX7;A2A8Z1-2;E9Q6C1;F6UHR6;E9PXZ2;A2A8Z1	147;160;215;229;245;308;312;325	Q8VDM5	Oxysterol-binding protein;Oxysterol-binding protein-related protein 9	Osbpl9	RLIDSSGSASVLTHSSSGNSLKRPDTTESLN	172	85	147	20140204_SJ_Nahza_PKO_KO_11	16305	20140204_SJ_Nahza_PKO_KO_11	16305	433573	Q8VDM5	>tr|Q8VDM5|Q8VDM5_MOUSE Oxysterol-binding protein OS=Mus musculus GN=Osbpl9 PE=2 SV=1;>tr|Q8R0G3|Q8R0G3_MOUSE Oxysterol-binding protein OS=Mus musculus GN=Osbpl9 PE=2 SV=1;>tr|Q5FWX7|Q5FWX7_MOUSE Oxysterol-binding protein OS=Mus musculus GN=Osbpl9 PE=2 SV=	UID173
1.80078	1.4562	1.55315	0.290242	NaN	2.06907	S	3	___1	establishment of localization;lipid transport;organic substance transport;transport	binding;lipid binding;phospholipid binding				0.997603	1.72418e-56	299.38	193.91	299.38	0.45557	2133200000	148	26.2161	0.240134	0.42372	Q8VDM5;Q8R0G3;Q5FWX7;A2A8Z1-2;E9Q6C1;F6UHR6;E9PXZ2;A2A8Z1	148;161;216;230;246;309;313;326	Q8VDM5	Oxysterol-binding protein;Oxysterol-binding protein-related protein 9	Osbpl9	LIDSSGSASVLTHSSSGNSLKRPDTTESLNS	173	85	148	20140710_SJ_MelissaHerwig_PhosphoPKD_KO4836_frac_23	13363	20140710_SJ_MelissaHerwig_PhosphoPKD_KO4836_frac_23	13363	433586	Q8VDM5	>tr|Q8VDM5|Q8VDM5_MOUSE Oxysterol-binding protein OS=Mus musculus GN=Osbpl9 PE=2 SV=1;>tr|Q8R0G3|Q8R0G3_MOUSE Oxysterol-binding protein OS=Mus musculus GN=Osbpl9 PE=2 SV=1;>tr|Q5FWX7|Q5FWX7_MOUSE Oxysterol-binding protein OS=Mus musculus GN=Osbpl9 PE=2 SV=	UID174
0.397841	0.312545	-0.0724178	0.136641	1.75563	NaN	S	3	___1	establishment of localization;lipid transport;organic substance transport;transport	binding;lipid binding;phospholipid binding				0.999994	2.50133e-17	241.57	142.35	215.38	-1.6235	961950000	151	52.2189	0.482116	-0.733481	Q8VDM5;Q8R0G3;Q5FWX7;A2A8Z1-2;E9Q6C1;F6UHR6;E9PXZ2;A2A8Z1	151;164;219;233;249;312;316;329	Q8VDM5	Oxysterol-binding protein;Oxysterol-binding protein-related protein 9	Osbpl9	SSGSASVLTHSSSGNSLKRPDTTESLNSSMS	174	85	151	20140204_SJ_Nahza_PKO_WT_09	17312	20140710_SJ_MelissaHerwig_PhosphoPKD_KO4836_frac_23	13143	433585	Q8VDM5	>tr|Q8VDM5|Q8VDM5_MOUSE Oxysterol-binding protein OS=Mus musculus GN=Osbpl9 PE=2 SV=1;>tr|Q8R0G3|Q8R0G3_MOUSE Oxysterol-binding protein OS=Mus musculus GN=Osbpl9 PE=2 SV=1;>tr|Q5FWX7|Q5FWX7_MOUSE Oxysterol-binding protein OS=Mus musculus GN=Osbpl9 PE=2 SV=	UID175
-0.0393051	0.204626	NaN	0.105102	NaN	NaN	S	2	___1	anatomical structure development;biological regulation;calcium-mediated signaling;cell development;cellular developmental process;cellular process;cellular response to stimulus;developmental process;intracellular signal transduction;muscle cell development;muscle fiber development;negative regulation of biological process;negative regulation of cell differentiation;negative regulation of cellular…	binding;nucleotide binding	cell part;cytoplasm;intracellular membrane-bounded organelle;intracellular organelle;intracellular part;membrane-bounded organelle;nucleus;organelle			1	0.000366555	135.09	23.319	43.164	1.331	144260000	32	43.1637	0	-0.0224411	Q9JHG6-3;B0QZL9;A2A994;Q9JHG6-2;Q9JHG6;Q542V6;Q9JKK0;Q7TNY3	32;105;152;112;112;112;152;165	Q9JHG6-3	Calcipressin-1;Calcipressin-3	Rcan1;Rcan3	APPNPDKQFLISPPASPPVGWKQVEDATPVI	176	86	32	20140710_SJ_MelissaHerwig_PhosphoPKD_WT4839_FT_02	33745	20140630_SJ_MelissaHerwig_PhosphoPKD_WT4835_FT_02	29645	404212	Q9JHG6-3	>sp|Q9JHG6-3|RCAN1_MOUSE Isoform C of Calcipressin-1 OS=Mus musculus GN=Rcan1;>tr|B0QZL9|B0QZL9_MOUSE Calcipressin-3 (Fragment) OS=Mus musculus GN=Rcan3 PE=2 SV=1;>tr|A2A994|A2A994_MOUSE Calcipressin-3 (Fragment) OS=Mus musculus GN=Rcan3 PE=2 SV=1;>sp|Q9JH	UID177
-0.152736	0.421761	0.797867	0.349327	1.27804	0.994355	S	3	___1	establishment of localization;transport		cell part;integral to membrane;intrinsic to membrane;membrane part			0.998383	0.000214296	118.81	60.096	118.81	0.9452	136200000	493	27.909	0.594568	-0.518277	Q6A071;A8Y5H7;Q99J07;Q9DBQ0;A2A9B9	493;578;578;578;578	Q6A071		Sec14l1	NIYHSKRSPQPPKKDSLGAHSITSPGGNNVQ	177	87	493	20140710_SJ_MelissaHerwig_PhosphoPKD_KO4836_frac_22	15983	20140710_SJ_MelissaHerwig_PhosphoPKD_KO4836_frac_22	15983	258865	Q6A071	>tr|Q6A071|Q6A071_MOUSE MKIAA4251 protein (Fragment) OS=Mus musculus GN=Sec14l1 PE=2 SV=1;>tr|A8Y5H7|A8Y5H7_MOUSE Protein Sec14l1 OS=Mus musculus GN=Sec14l1 PE=2 SV=1;>tr|Q99J07|Q99J07_MOUSE Protein Sec14l1 OS=Mus musculus GN=Sec14l1 PE=2 SV=1;>tr|Q9DBQ0|Q	UID178
0.662304	0.282705	NaN	0.0815789	NaN	NaN	S	3	___1			cell part;centrosome;cytoplasm;cytoplasmic part;cytoskeletal part;intracellular non-membrane-bounded organelle;intracellular organelle;intracellular organelle part;intracellular part;microtubule organizing center;non-membrane-bounded organelle;nuclear part;nucleolus;organelle;organelle part;spindle pole			0.926324	0.000169726	99.957	92.639	99.957	0.268	61608000	16	11.3304	0	0.390926	Q8C1L6;A2A9K3;Q8BMK0	16;16;16	Q8C1L6	Centrosomal protein of 85 kDa	Cep85	MAMQEKYPNDRSHATSPGSNVIQKGSSLGTE	178	90	16	20140710_SJ_MelissaHerwig_PhosphoPKD_KO4836_frac_23	7073	20140710_SJ_MelissaHerwig_PhosphoPKD_KO4836_frac_23	7073	604416	Q8C1L6	>tr|Q8C1L6|Q8C1L6_MOUSE Centrosomal protein of 85 kDa OS=Mus musculus GN=Cep85 PE=4 SV=1;>tr|A2A9K3|A2A9K3_MOUSE Centrosomal protein of 85 kDa OS=Mus musculus GN=Cep85 PE=2 SV=1;>sp|Q8BMK0|CEP85_MOUSE Centrosomal protein of 85 kDa OS=Mus musculus GN=Cep85	UID179
NaN	-1.334	-0.599174	NaN	NaN	NaN	S	2	___1	activation of Rac GTPase activity;activation of Ras GTPase activity;activation of Rho GTPase activity;anatomical structure development;anatomical structure morphogenesis;axonogenesis;biological regulation;cell differentiation;cell part morphogenesis;cell projection morphogenesis;cell projection organization;cellular component morphogenesis;cellular component organization;cellular component organi…	binding;enzyme binding;enzyme regulator activity;GTPase binding;GTPase regulator activity;guanyl-nucleotide exchange factor activity;nucleoside-triphosphatase regulator activity;protein binding;Rac GTPase binding;Ras GTPase binding;Rho GTPase binding;small GTPase binding	axon;cell part;cell projection;intracellular organelle part;intracellular part;macromolecular complex;neuron projection;nuclear part;organelle part;protein complex;signalosome			1	0.000553768	165.34	65.229	165.34	-0.37506	41532000	1445	115.253	0	NaN	Q8R1A4-2;A2A9M5;Q8R1A4;E9PX48;Q3U806;A2A9M4	1445;1445;1445;1415;26;42	Q8R1A4-2	Dedicator of cytokinesis protein 7	Dock7	ENLRWRKDMTHWRQNSEKLDKSRAEIEHEAL	179	92	1445	20140710_SJ_MelissaHerwig_PhosphoPKD_KO4836_frac_24	6707	20140710_SJ_MelissaHerwig_PhosphoPKD_KO4836_frac_24	6707	91983	Q8R1A4-2	>sp|Q8R1A4-2|DOCK7_MOUSE Isoform 2 of Dedicator of cytokinesis protein 7 OS=Mus musculus GN=Dock7;>tr|A2A9M5|A2A9M5_MOUSE Dedicator of cytokinesis protein 7 OS=Mus musculus GN=Dock7 PE=2 SV=1;>sp|Q8R1A4|DOCK7_MOUSE Dedicator of cytokinesis protein 7 OS=Mus	UID180
-0.423759	NaN	-0.244342	-0.540173	-0.468222	-0.157044	S	2	___1	anatomical structure development;biological regulation;cell differentiation;cellular developmental process;cellular process;cellular response to stimulus;developmental process;intracellular signal transduction;nervous system development;pigmentation;regulation of biological process;regulation of cellular process;response to stimulus;signal transduction;small GTPase mediated signal transduction;sy…	binding;enzyme binding;enzyme regulator activity;GTPase binding;GTPase regulator activity;guanyl-nucleotide exchange factor activity;nucleoside-triphosphatase regulator activity;protein binding;Rac GTPase binding;Ras GTPase binding;Rho GTPase binding;small GTPase binding	axon;cell part;cell projection;neuron projection			0.999921	3.2575e-05	193.67	138.46	179.87	-1.5975	1290400000	929	42.1822	0.116707	0.0544289	Q8R1A4-2;A2A9M5;Q8R1A4;A2AW79	929;929;929;196	Q8R1A4-2	Dedicator of cytokinesis protein 7	Dock7	EVRSIIGSKGLDRSNSWVNTGPKAAPWGSNP	180	92	929	20140630_SJ_MelissaHerwig_PhosphoPKD_KO4592_frac_16	12514	20140204_SJ_Nahza_PKO_KO_07	15029	196637	Q8R1A4-2	>sp|Q8R1A4-2|DOCK7_MOUSE Isoform 2 of Dedicator of cytokinesis protein 7 OS=Mus musculus GN=Dock7;>tr|A2A9M5|A2A9M5_MOUSE Dedicator of cytokinesis protein 7 OS=Mus musculus GN=Dock7 PE=2 SV=1;>sp|Q8R1A4|DOCK7_MOUSE Dedicator of cytokinesis protein 7 OS=Mus	UID181
-0.0245646	1.20244	0.190043	NaN	0.448827	0.191899	S	2	___1	activation of Rac GTPase activity;activation of Ras GTPase activity;activation of Rho GTPase activity;anatomical structure development;anatomical structure morphogenesis;axonogenesis;biological regulation;cell differentiation;cell part morphogenesis;cell projection morphogenesis;cell projection organization;cellular component morphogenesis;cellular component organization;cellular component organi…	binding;enzyme binding;enzyme regulator activity;GTPase binding;GTPase regulator activity;guanyl-nucleotide exchange factor activity;nucleoside-triphosphatase regulator activity;protein binding;Rac GTPase binding;Ras GTPase binding;Rho GTPase binding;small GTPase binding	axon;cell part;cell projection;intracellular organelle part;intracellular part;macromolecular complex;neuron projection;nuclear part;organelle part;protein complex;signalosome			0.995117	0.000332055	129.42	43.196	123.14	-1.7266	143040000	30	23.0973	0.0953114	0.135608	Q8R1A4-2;A2A9M5;Q8R1A4;E9PX48	30;30;30;30	Q8R1A4-2	Dedicator of cytokinesis protein 7	Dock7	VAAEVRKQISGQYSGSPQLLKNLNIVGNISH	181	92	30	20140630_SJ_MelissaHerwig_PhosphoPKD_KO4592_FT_11	16800	20140710_SJ_MelissaHerwig_PhosphoPKD_KO4836_FT_15	16809	407403	Q8R1A4-2	>sp|Q8R1A4-2|DOCK7_MOUSE Isoform 2 of Dedicator of cytokinesis protein 7 OS=Mus musculus GN=Dock7;>tr|A2A9M5|A2A9M5_MOUSE Dedicator of cytokinesis protein 7 OS=Mus musculus GN=Dock7 PE=2 SV=1;>sp|Q8R1A4|DOCK7_MOUSE Dedicator of cytokinesis protein 7 OS=Mus	UID182
-0.0871048	NaN	-0.0997619	-0.495362	-0.280476	-0.0968554	S	2	___1	activation of Rac GTPase activity;activation of Ras GTPase activity;activation of Rho GTPase activity;anatomical structure development;anatomical structure morphogenesis;axonogenesis;biological regulation;cell differentiation;cell part morphogenesis;cell projection morphogenesis;cell projection organization;cellular component morphogenesis;cellular component organization;cellular component organi…	binding;enzyme binding;enzyme regulator activity;GTPase binding;GTPase regulator activity;guanyl-nucleotide exchange factor activity;nucleoside-triphosphatase regulator activity;protein binding;Rac GTPase binding;Ras GTPase binding;Rho GTPase binding;small GTPase binding	axon;cell part;cell projection;intracellular organelle part;intracellular part;macromolecular complex;neuron projection;nuclear part;organelle part;protein complex;signalosome			0.997711	0.00162409	123.1	58.903	115.1	-0.40875	248880000	1382	26.3943	0.558616	0.197465	Q8R1A4-2;A2A9M5;Q8R1A4;E9PX48	1382;1382;1382;1352	Q8R1A4-2	Dedicator of cytokinesis protein 7	Dock7	SCFEYKGKKVFERMNSLTFKKSKDMRAKLEE	182	92	1382	20140204_SJ_Nahza_PKO_WT_07	22492	20140204_SJ_Nahza_PKO_KO_05	24782	555236	Q8R1A4-2	>sp|Q8R1A4-2|DOCK7_MOUSE Isoform 2 of Dedicator of cytokinesis protein 7 OS=Mus musculus GN=Dock7;>tr|A2A9M5|A2A9M5_MOUSE Dedicator of cytokinesis protein 7 OS=Mus musculus GN=Dock7 PE=2 SV=1;>sp|Q8R1A4|DOCK7_MOUSE Dedicator of cytokinesis protein 7 OS=Mus	UID183
-0.469395	-0.427644	-0.216107	NaN	0.267615	NaN	S	2	___1	biosynthetic process;cellular biosynthetic process;cellular metabolic process;cellular nitrogen compound biosynthetic process;cellular nitrogen compound metabolic process;cellular process;coenzyme biosynthetic process;coenzyme metabolic process;cofactor biosynthetic process;cofactor metabolic process;heterocycle biosynthetic process;heterocycle metabolic process;metabolic process;NAD metabolic pr…	adenyl nucleotide binding;adenyl ribonucleotide binding;ATP binding;binding;catalytic activity;cation binding;ion binding;kinase activity;metal ion binding;NAD+ kinase activity;nucleotide binding;phosphotransferase activity, alcohol group as acceptor;purine nucleotide binding;purine ribonucleoside triphosphate binding;purine ribonucleotide binding;ribonucleotide binding;transferase activity;trans…	cell part;cytoplasmic part;cytosol;intracellular part	Nicotinate and nicotinamide metabolism		0.999292	2.67011e-05	199.99	94.758	199.99	-0.089	179990000	46	32.3669	0	-0.638663	A2A9N9;A2A9P0;Q3UGI1;Q3TN62;P58058	46;46;46;46;46	A2A9N9	NAD kinase	Nadk	TWSYNHPIRGRAKSRSLSASPALGSTKEFRR	183	93	46	20140710_SJ_MelissaHerwig_PhosphoPKD_KO4836_frac_20	13212	20140710_SJ_MelissaHerwig_PhosphoPKD_KO4836_frac_20	13212	488340	A2A9N9	>tr|A2A9N9|A2A9N9_MOUSE NAD kinase (Fragment) OS=Mus musculus GN=Nadk PE=2 SV=1;>tr|A2A9P0|A2A9P0_MOUSE NAD kinase (Fragment) OS=Mus musculus GN=Nadk PE=2 SV=1;>tr|Q3UGI1|Q3UGI1_MOUSE Putative uncharacterized protein OS=Mus musculus GN=Nadk PE=2 SV=1;>tr|Q	UID184
-0.00633857	NaN	-0.185529	NaN	-0.1851	-0.135528	S	3	___1	anatomical structure development;apoptosis;biological regulation;blastocyst development;cell death;cellular process;death;developmental process;programmed cell death;regulation of biological process;regulation of cell cycle;regulation of cell cycle process;regulation of cellular component organization;regulation of cellular process;regulation of mitosis;regulation of mitotic cell cycle;regulation…	adenyl nucleotide binding;adenyl ribonucleotide binding;ATP binding;binding;catalytic activity;cyclin-dependent protein kinase activity;kinase activity;nucleotide binding;phosphotransferase activity, alcohol group as acceptor;protein kinase activity;protein serine/threonine kinase activity;purine nucleotide binding;purine ribonucleoside triphosphate binding;purine ribonucleotide binding;ribonucle…	cell part;intracellular membrane-bounded organelle;intracellular organelle;intracellular organelle part;intracellular part;membrane-bounded organelle;nuclear part;nucleoplasm;nucleus;organelle;organelle part			1	2.228e-20	274.22	199.11	176.87	0.226	1841500000	319	98.1952	0.25166	0.06438	Q8R190;P24788-2;A2A9P6;P24788	319;396;707;741	Q8R190	Cyclin-dependent kinase 11B	Cdk11b	TWPAKSEQQRVKRGTSPRPPEGGLGYSQLGD	184	94	319	20140710_SJ_MelissaHerwig_PhosphoPKD_KO4836_frac_19	18347	20140204_SJ_Nahza_PKO_WT_06	22011	425729	Q8R190	>tr|Q8R190|Q8R190_MOUSE Cdc2l1 protein (Fragment) OS=Mus musculus GN=Cdk11b PE=2 SV=1;>sp|P24788-2|CD11B_MOUSE Isoform 2 of Cyclin-dependent kinase 11B OS=Mus musculus GN=Cdk11b;>tr|A2A9P6|A2A9P6_MOUSE Cyclin-dependent kinase 11B OS=Mus musculus GN=Cdk11b	UID185
0.0111261	1.53035e-05	-0.000739217	0.0894624	0.0527639	0.0415929	S	2	___1	anatomical structure development;apoptosis;biological regulation;blastocyst development;cell death;cellular process;death;developmental process;programmed cell death;regulation of biological process;regulation of cell cycle;regulation of cell cycle process;regulation of cellular component organization;regulation of cellular process;regulation of mitosis;regulation of mitotic cell cycle;regulation…	adenyl nucleotide binding;adenyl ribonucleotide binding;ATP binding;binding;catalytic activity;cyclin-dependent protein kinase activity;kinase activity;nucleotide binding;phosphotransferase activity, alcohol group as acceptor;protein kinase activity;protein serine/threonine kinase activity;purine nucleotide binding;purine ribonucleoside triphosphate binding;purine ribonucleotide binding;ribonucle…	cell part;intracellular membrane-bounded organelle;intracellular organelle;intracellular organelle part;intracellular part;membrane-bounded organelle;nuclear part;nucleoplasm;nucleus;organelle;organelle part			1	4.10676e-05	228.58	98.118	196.98	-0.042155	2346200000	156	114.14	1.74278	-0.0578057	Q8R190;P24788-2;A2A9P6;P24788	156;233;544;578	Q8R190	Cyclin-dependent kinase 11B	Cdk11b	GILKVGDFGLAREYGSPLKAYTPVVVTLWYR	185	94	156	20140710_SJ_MelissaHerwig_PhosphoPKD_WT4839_frac_07	20784	20140710_SJ_MelissaHerwig_PhosphoPKD_KO4836_frac_19	20397	556711	Q8R190	>tr|Q8R190|Q8R190_MOUSE Cdc2l1 protein (Fragment) OS=Mus musculus GN=Cdk11b PE=2 SV=1;>sp|P24788-2|CD11B_MOUSE Isoform 2 of Cyclin-dependent kinase 11B OS=Mus musculus GN=Cdk11b;>tr|A2A9P6|A2A9P6_MOUSE Cyclin-dependent kinase 11B OS=Mus musculus GN=Cdk11b	UID186
0.256445	NaN	NaN	NaN	0.217015	0.0909675	S	2	___1						0.994967	0.00246155	88.427	77.168	88.427	1.0934	50008000	88	22.96	0	0.102454	Q6NXN1-2;A2AA85;Q6NXN1	88;101;107	Q6NXN1-2	SUZ domain-containing protein 1	Szrd1	EAEYAEARRRILGSASPEEEQEKPILDRPTR	186	97	88	20140710_SJ_MelissaHerwig_PhosphoPKD_WT4839_FT_01	9607	20140710_SJ_MelissaHerwig_PhosphoPKD_WT4839_FT_01	9607	241201	Q6NXN1-2	>sp|Q6NXN1-2|SZRD1_MOUSE Isoform 2 of SUZ domain-containing protein 1 OS=Mus musculus GN=Szrd1;>tr|A2AA85|A2AA85_MOUSE SUZ domain-containing protein 1 (Fragment) OS=Mus musculus GN=Szrd1 PE=2 SV=1;>sp|Q6NXN1|SZRD1_MOUSE SUZ domain-containing protein 1 OS=M	UID187
NaN	0.357968	NaN	NaN	-0.119649	0.585993	S	2	___1	adipose tissue development;anatomical structure development;biological regulation;cell differentiation;cellular developmental process;cellular localization;cellular process;developmental process;fat cell differentiation;gamete generation;lipid localization;lipid metabolic process;lipid storage;localization;macromolecule localization;male gamete generation;metabolic process;multicellular organisma…		cell part;integral to membrane;intracellular membrane-bounded organelle;intracellular organelle;intracellular part;intrinsic to membrane;membrane part;membrane-bounded organelle;nucleus;organelle			0.99825	0.000253452	136.34	50.868	113.11	0.17721	109430000	865	28.247	0	0.124796	A2AAE1-4;A2AAE1-6;A2AAE1;A2AAE1-2;A2AAE1-3	865;1252;1252;1252;1252	A2AAE1-4	Uncharacterized protein KIAA1109	Kiaa1109	SSSSAAQPLLAGEKESPSSAADDHSVQKDLL	187	98	865	20140710_SJ_MelissaHerwig_PhosphoPKD_WT4839_frac_07	3909	20140204_SJ_Nahza_PKO_WT_05	5349	155412	A2AAE1-4	>sp|A2AAE1-4|K1109_MOUSE Isoform 4 of Uncharacterized protein KIAA1109 OS=Mus musculus GN=Kiaa1109;>sp|A2AAE1-6|K1109_MOUSE Isoform 6 of Uncharacterized protein KIAA1109 OS=Mus musculus GN=Kiaa1109;>sp|A2AAE1|K1109_MOUSE Uncharacterized protein KIAA1109 OS	UID188
0.975631	0.201041	0.0437765	0.0835538	-0.134823	0.00771198	S	3	___1	adipose tissue development;anatomical structure development;biological regulation;cell differentiation;cellular developmental process;cellular localization;cellular process;developmental process;fat cell differentiation;gamete generation;lipid localization;lipid metabolic process;lipid storage;localization;macromolecule localization;male gamete generation;metabolic process;multicellular organisma…		cell part;integral to membrane;intracellular membrane-bounded organelle;intracellular organelle;intracellular part;intrinsic to membrane;membrane part;membrane-bounded organelle;nucleus;organelle			0.999913	3.71597e-05	185.64	163.74	174.55	-0.91303	1461700000	2216	42.9882	0.645016	0.421335	A2AAE1-4;A2AAE1-6;A2AAE1;A2AAE1-2;A2AAE1-3	2216;2603;2603;2603;2603	A2AAE1-4	Uncharacterized protein KIAA1109	Kiaa1109	TQTDIKLSRYTAGSASPTPTFKTRKHRDFRS	188	98	2216	20140710_SJ_MelissaHerwig_PhosphoPKD_KO4836_frac_20	15486	20140710_SJ_MelissaHerwig_PhosphoPKD_KO4836_frac_20	15472	310826	A2AAE1-4	>sp|A2AAE1-4|K1109_MOUSE Isoform 4 of Uncharacterized protein KIAA1109 OS=Mus musculus GN=Kiaa1109;>sp|A2AAE1-6|K1109_MOUSE Isoform 6 of Uncharacterized protein KIAA1109 OS=Mus musculus GN=Kiaa1109;>sp|A2AAE1|K1109_MOUSE Uncharacterized protein KIAA1109 OS	UID189
NaN	-2.04766	0.335693	NaN	NaN	0.0293054	S	2	___1	adipose tissue development;anatomical structure development;biological regulation;cell differentiation;cellular developmental process;cellular localization;cellular process;developmental process;fat cell differentiation;gamete generation;lipid localization;lipid metabolic process;lipid storage;localization;macromolecule localization;male gamete generation;metabolic process;multicellular organisma…		cell part;integral to membrane;intracellular membrane-bounded organelle;intracellular organelle;intracellular part;intrinsic to membrane;membrane part;membrane-bounded organelle;nucleus;organelle			0.999407	0.000815894	152.32	19.818	109	-0.13246	142020000	3232	32.269	0	-0.885291	A2AAE1-4;A2AAE1-6;A2AAE1;A2AAE1-2;A2AAE1-3;A2AB97;F6YAT5;F6RPM4;F6YB09	3232;3619;3619;3619;3686;135;179;339;30	A2AAE1-4	Uncharacterized protein KIAA1109	Kiaa1109;4932438A13Rik	DKWGLGYKPSYSRSKSISASGRPPLKRMERA	189	98	3232	20140710_SJ_MelissaHerwig_PhosphoPKD_KO4836_frac_17	8392	20140204_SJ_Nahza_PKO_KO_05	12001	467257	A2AAE1-4	>sp|A2AAE1-4|K1109_MOUSE Isoform 4 of Uncharacterized protein KIAA1109 OS=Mus musculus GN=Kiaa1109;>sp|A2AAE1-6|K1109_MOUSE Isoform 6 of Uncharacterized protein KIAA1109 OS=Mus musculus GN=Kiaa1109;>sp|A2AAE1|K1109_MOUSE Uncharacterized protein KIAA1109 OS	UID190
1.18948	0.670829	0.627988	0.62339	0.607218	0.390191	S	2	___1	adipose tissue development;anatomical structure development;biological regulation;cell differentiation;cellular developmental process;cellular localization;cellular process;developmental process;fat cell differentiation;gamete generation;lipid localization;lipid metabolic process;lipid storage;localization;macromolecule localization;male gamete generation;metabolic process;multicellular organisma…		cell part;integral to membrane;intracellular membrane-bounded organelle;intracellular organelle;intracellular part;intrinsic to membrane;membrane part;membrane-bounded organelle;nucleus;organelle			0.947758	0.00215624	132.14	47.538	96.756	0.53216	61263000	936	12.5868	0.671277	0.289166	A2AAE1-4;A2AAE1-6;A2AAE1;A2AAE1-2;A2AAE1-3	936;1323;1323;1323;1323	A2AAE1-4	Uncharacterized protein KIAA1109	Kiaa1109	KRQASVCSTRLGSTKSLTAAFYGDKQPVTVG	190	98	936	20140710_SJ_MelissaHerwig_PhosphoPKD_KO4836_frac_16	17816	20140710_SJ_MelissaHerwig_PhosphoPKD_KO4836_FT_13_140717153800	17957	474587	A2AAE1-4	>sp|A2AAE1-4|K1109_MOUSE Isoform 4 of Uncharacterized protein KIAA1109 OS=Mus musculus GN=Kiaa1109;>sp|A2AAE1-6|K1109_MOUSE Isoform 6 of Uncharacterized protein KIAA1109 OS=Mus musculus GN=Kiaa1109;>sp|A2AAE1|K1109_MOUSE Uncharacterized protein KIAA1109 OS	UID191
NaN	-0.199218	NaN	NaN	-0.54453	NaN	S	2	___1	adipose tissue development;anatomical structure development;biological regulation;cell differentiation;cellular developmental process;cellular localization;cellular process;developmental process;fat cell differentiation;gamete generation;lipid localization;lipid metabolic process;lipid storage;localization;macromolecule localization;male gamete generation;metabolic process;multicellular organisma…		cell part;integral to membrane;intracellular membrane-bounded organelle;intracellular organelle;intracellular part;intrinsic to membrane;membrane part;membrane-bounded organelle;nucleus;organelle			0.999929	0.000608065	153.04	72.499	153.04	0.4588	131350000	3991	42.6001	0	0.345312	A2AAE1-4;A2AAE1-6;A2AAE1;A2AAE1-2;A2AAE1-3;A2AB97;F6YAT5;F6RPM4	3991;4343;4378;4399;4431;880;959;1084	A2AAE1-4	Uncharacterized protein KIAA1109	Kiaa1109;4932438A13Rik	IRSRSVSDSSVPRRDSISKTSTPVNKSNKAA	191	98	3991	20140710_SJ_MelissaHerwig_PhosphoPKD_KO4836_frac_23	5681	20140710_SJ_MelissaHerwig_PhosphoPKD_KO4836_frac_23	5681	502226	A2AAE1-4	>sp|A2AAE1-4|K1109_MOUSE Isoform 4 of Uncharacterized protein KIAA1109 OS=Mus musculus GN=Kiaa1109;>sp|A2AAE1-6|K1109_MOUSE Isoform 6 of Uncharacterized protein KIAA1109 OS=Mus musculus GN=Kiaa1109;>sp|A2AAE1|K1109_MOUSE Uncharacterized protein KIAA1109 OS	UID192
2.20828	-1.19859	-0.324702	-1.21975	-1.49761	-0.824968	S	2	___1	biological regulation;cell differentiation;cellular developmental process;cellular process;developmental process;multicellular organismal development;multicellular organismal process;regulation of biological process;regulation of cellular process;regulation of Ras protein signal transduction;regulation of response to stimulus;regulation of Rho protein signal transduction;regulation of signal tran…	adenyl nucleotide binding;adenyl ribonucleotide binding;ATP binding;binding;catalytic activity;enzyme regulator activity;GTPase regulator activity;guanyl-nucleotide exchange factor activity;kinase activity;lipid binding;nucleoside-triphosphatase regulator activity;nucleotide binding;phospholipid binding;phosphotransferase activity, alcohol group as acceptor;protein kinase activity;protein serine/…	cell part;contractile fiber part;cytoplasmic part;intracellular part;M band;organelle part			0.999998	0.000168482	161.94	112.41	156.29	-0.46558	1463500000	8372	56.4924	0.607397	1.40911	A2AAJ9	8372	A2AAJ9	Obscurin	Obscn	GPEREGPPRKKAGLASFRLSGLKGRDQAPSF	192	99	8372	20140710_SJ_MelissaHerwig_PhosphoPKD_KO4836_frac_19	23688	20140630_SJ_MelissaHerwig_PhosphoPKD_WT4835_frac_05	24500	21452	A2AAJ9	>sp|A2AAJ9|OBSCN_MOUSE Obscurin OS=Mus musculus GN=Obscn PE=2 SV=2	UID193
NaN	-0.898428	-0.219791	NaN	NaN	NaN	S	2	___1	biological regulation;cell differentiation;cellular developmental process;cellular process;developmental process;multicellular organismal development;multicellular organismal process;regulation of biological process;regulation of cellular process;regulation of Ras protein signal transduction;regulation of response to stimulus;regulation of Rho protein signal transduction;regulation of signal tran…	adenyl nucleotide binding;adenyl ribonucleotide binding;ATP binding;binding;catalytic activity;enzyme regulator activity;GTPase regulator activity;guanyl-nucleotide exchange factor activity;kinase activity;lipid binding;nucleoside-triphosphatase regulator activity;nucleotide binding;phospholipid binding;phosphotransferase activity, alcohol group as acceptor;protein kinase activity;protein serine/…	cell part;contractile fiber part;cytoplasmic part;intracellular part;M band;organelle part			0.999665	0.00291646	94.454	85.754	91.616	-0.5003	56340000	8376	34.7444	0	NaN	A2AAJ9	8376	A2AAJ9	Obscurin	Obscn	EGPPRKKAGLASFRLSGLKGRDQAPSFLREL	193	99	8376	20140710_SJ_MelissaHerwig_PhosphoPKD_KO4836_frac_17	24354	20140710_SJ_MelissaHerwig_PhosphoPKD_KO4836_frac_19	24256	21458	A2AAJ9	>sp|A2AAJ9|OBSCN_MOUSE Obscurin OS=Mus musculus GN=Obscn PE=2 SV=2	UID194
-1.15599	-0.171209	-0.3921	0.198818	0.209351	0.0751159	S	2	___1	biological regulation;cell differentiation;cellular developmental process;cellular process;developmental process;multicellular organismal development;multicellular organismal process;regulation of biological process;regulation of cellular process;regulation of Ras protein signal transduction;regulation of response to stimulus;regulation of Rho protein signal transduction;regulation of signal tran…	adenyl nucleotide binding;adenyl ribonucleotide binding;ATP binding;binding;catalytic activity;enzyme regulator activity;GTPase regulator activity;guanyl-nucleotide exchange factor activity;kinase activity;lipid binding;nucleoside-triphosphatase regulator activity;nucleotide binding;phospholipid binding;phosphotransferase activity, alcohol group as acceptor;protein kinase activity;protein serine/…	cell part;contractile fiber part;cytoplasmic part;intracellular;intracellular part;M band;organelle part			0.989557	0.00277628	122.46	24.052	109	-0.50962	235240000	2941	19.7666	1.14544	-0.734194	A2AAJ9;E9QQ96;A2AAJ9-2;J9JIB2	2941;2874;2941;363	A2AAJ9;E9QQ96;J9JIB2	Obscurin	Obscn	PAPKAVQWYKDDTPLSPSEKFKMALEGQMAE	194	99;1464;1801	2941;2874;363	20140204_SJ_Nahza_PKO_KO_02	10218	20140630_SJ_MelissaHerwig_PhosphoPKD_KO4592_FT_12	7567	70551	A2AAJ9	>sp|A2AAJ9|OBSCN_MOUSE Obscurin OS=Mus musculus GN=Obscn PE=2 SV=2;>tr|E9QQ96|E9QQ96_MOUSE Obscurin OS=Mus musculus GN=Obscn PE=2 SV=2;>sp|A2AAJ9-2|OBSCN_MOUSE Isoform 2 of Obscurin OS=Mus musculus GN=Obscn;>tr|J9JIB2|J9JIB2_MOUSE Obscurin (Fragment) OS=Mu	UID195
0.466271	0.347797	0.045619	0.206934	0.0699316	0.0129766	S	2	___1	biological regulation;cell differentiation;cellular developmental process;cellular process;developmental process;multicellular organismal development;multicellular organismal process;regulation of biological process;regulation of cellular process;regulation of Ras protein signal transduction;regulation of response to stimulus;regulation of Rho protein signal transduction;regulation of signal tran…	adenyl nucleotide binding;adenyl ribonucleotide binding;ATP binding;binding;catalytic activity;enzyme regulator activity;GTPase regulator activity;guanyl-nucleotide exchange factor activity;kinase activity;lipid binding;nucleoside-triphosphatase regulator activity;nucleotide binding;phospholipid binding;phosphotransferase activity, alcohol group as acceptor;protein kinase activity;protein serine/…	cell part;contractile fiber part;cytoplasmic part;intracellular;intracellular part;M band;organelle part			1	7.48737e-05	153.48	124.54	70.907	-0.2545	138380000000	6503	70.9069	0.619392	0.189948	A2AAJ9;E9QQ96;A2AAJ9-2;E9PU99	6503;6445;6503;3503	A2AAJ9;E9QQ96	Obscurin	Obscn	SAKISQAKLQVPGGDSDEETKTPSASPRHGR	195	99;1464	6503;6445	20140710_SJ_MelissaHerwig_PhosphoPKD_WT4839_FT_02	9902	20140710_SJ_MelissaHerwig_PhosphoPKD_KO4836_FT_15	10221	306513	A2AAJ9	>sp|A2AAJ9|OBSCN_MOUSE Obscurin OS=Mus musculus GN=Obscn PE=2 SV=2;>tr|E9QQ96|E9QQ96_MOUSE Obscurin OS=Mus musculus GN=Obscn PE=2 SV=2;>sp|A2AAJ9-2|OBSCN_MOUSE Isoform 2 of Obscurin OS=Mus musculus GN=Obscn;>tr|E9PU99|E9PU99_MOUSE Obscurin OS=Mus musculus	UID196
NaN	0.209524	0.240066	NaN	NaN	NaN	S	2	___1	biological regulation;cell differentiation;cellular developmental process;cellular process;developmental process;multicellular organismal development;multicellular organismal process;regulation of biological process;regulation of cellular process;regulation of Ras protein signal transduction;regulation of response to stimulus;regulation of Rho protein signal transduction;regulation of signal tran…	adenyl nucleotide binding;adenyl ribonucleotide binding;ATP binding;binding;catalytic activity;enzyme regulator activity;GTPase regulator activity;guanyl-nucleotide exchange factor activity;kinase activity;lipid binding;nucleoside-triphosphatase regulator activity;nucleotide binding;phospholipid binding;phosphotransferase activity, alcohol group as acceptor;protein kinase activity;protein serine/…	cell part;contractile fiber part;cytoplasmic part;intracellular;intracellular part;M band;organelle part			0.802827	0.00233709	144.8	18.609	110.51	0.84456	60603000	6326	6.10013	0	NaN	A2AAJ9;E9QQ96;A2AAJ9-2;E9PU99	6326;6268;6326;3326	A2AAJ9;E9QQ96	Obscurin	Obscn	PRILEKFTPKKVKRGSSITFSVKVEGHPAPS	196	99;1464	6326;6268	20140710_SJ_MelissaHerwig_PhosphoPKD_KO4836_frac_21	13770	20140710_SJ_MelissaHerwig_PhosphoPKD_KO4836_frac_21	13517	425251	A2AAJ9	>sp|A2AAJ9|OBSCN_MOUSE Obscurin OS=Mus musculus GN=Obscn PE=2 SV=2;>tr|E9QQ96|E9QQ96_MOUSE Obscurin OS=Mus musculus GN=Obscn PE=2 SV=2;>sp|A2AAJ9-2|OBSCN_MOUSE Isoform 2 of Obscurin OS=Mus musculus GN=Obscn;>tr|E9PU99|E9PU99_MOUSE Obscurin OS=Mus musculus	UID197
0.684962	NaN	-1.28583	-1.8936	-2.1964	-1.53857	S	2	___1	cellular process;establishment of localization;establishment of localization in cell;establishment of protein localization;exocytosis;protein transport;secretion;secretion by cell;transport;vesicle-mediated transport		cell cortex part;cell part;cell projection part;centriolar satellite;cytoplasmic part;cytoskeletal part;cytosol;exocyst;growth cone membrane;intracellular organelle part;intracellular part;macromolecular complex;membrane part;microtubule organizing center part;organelle part;plasma membrane part;protein complex	Insulin signaling pathway		1	0.00339638	147.42	37.457	147.42	0.13766	110820000	283	95.2479	0.870589	1.57576	A2AAN0;Q3USE0;O35250	283;283;283	A2AAN0	Exocyst complex component 7	Exoc7	RPGTIRKAQNLLKQYSQHGLDGKKGGSNLIP	200	100	283	20140710_SJ_MelissaHerwig_PhosphoPKD_WT4839_frac_08	4875	20140710_SJ_MelissaHerwig_PhosphoPKD_WT4839_frac_08	4875	419474	A2AAN0	>tr|A2AAN0|A2AAN0_MOUSE Exocyst complex component 7 OS=Mus musculus GN=Exoc7 PE=2 SV=1;>tr|Q3USE0|Q3USE0_MOUSE Exocyst complex component 7, isoform CRA_b OS=Mus musculus GN=Exoc7 PE=2 SV=1;>sp|O35250|EXOC7_MOUSE Exocyst complex component 7 OS=Mus musculus	UID201
NaN	NaN	NaN	NaN	NaN	-0.304088	S	2	___1	cellular process;establishment of localization;establishment of localization in cell;establishment of protein localization;exocytosis;protein transport;secretion;secretion by cell;transport;vesicle-mediated transport		cell cortex part;cell part;cell projection part;centriolar satellite;cytoplasmic part;cytoskeletal part;cytosol;exocyst;growth cone membrane;intracellular organelle part;intracellular part;macromolecular complex;membrane part;microtubule organizing center part;organelle part;plasma membrane part;protein complex	Insulin signaling pathway		0.641111	0.00229561	74.147	72.032	74.147	1.0273	110510000	243	7.17009	0	NaN	A2AAN0;Q3USE0;O35250;Q7TPT3;Q542L0;Q3TIP4;O35250-2;Q69ZS4;A2AAN3	243;243;243;243;243;243;243;256;236	A2AAN0	Exocyst complex component 7	Exoc7	DRSIKGLKEHFRKSSSSSGVPYSPAIPNKRK	203	100	243	20140204_SJ_Nahza_PKO_WT_02	18046	20140204_SJ_Nahza_PKO_WT_02	18046	494157	A2AAN0	>tr|A2AAN0|A2AAN0_MOUSE Exocyst complex component 7 OS=Mus musculus GN=Exoc7 PE=2 SV=1;>tr|Q3USE0|Q3USE0_MOUSE Exocyst complex component 7, isoform CRA_b OS=Mus musculus GN=Exoc7 PE=2 SV=1;>sp|O35250|EXOC7_MOUSE Exocyst complex component 7 OS=Mus musculus	UID204
-0.300429	-0.120372	-0.252243	0.509503	-1.00324	NaN	S	2	___1	cellular process;establishment of localization;establishment of localization in cell;establishment of protein localization;exocytosis;protein transport;secretion;secretion by cell;transport;vesicle-mediated transport		cell cortex part;cell part;cell projection part;centriolar satellite;cytoplasmic part;cytoskeletal part;cytosol;exocyst;growth cone membrane;intracellular organelle part;intracellular part;macromolecular complex;membrane part;microtubule organizing center part;organelle part;plasma membrane part;protein complex	Insulin signaling pathway		0.997564	0.000987143	109.77	81.739	109.77	1.5626	1039700000	250	29.2254	0.01284	0.022519	A2AAN0;Q3USE0;O35250;Q7TPT3;Q542L0;Q3TIP4;O35250-2;Q69ZS4;A2AAN3	250;250;250;250;250;250;250;263;243	A2AAN0	Exocyst complex component 7	Exoc7	KEHFRKSSSSSGVPYSPAIPNKRKDTPTKKP	205	100	250	20140204_SJ_Nahza_PKO_KO_02	18395	20140204_SJ_Nahza_PKO_KO_02	18395	494155	A2AAN0	>tr|A2AAN0|A2AAN0_MOUSE Exocyst complex component 7 OS=Mus musculus GN=Exoc7 PE=2 SV=1;>tr|Q3USE0|Q3USE0_MOUSE Exocyst complex component 7, isoform CRA_b OS=Mus musculus GN=Exoc7 PE=2 SV=1;>sp|O35250|EXOC7_MOUSE Exocyst complex component 7 OS=Mus musculus	UID206
-0.615543	-0.203189	-0.198675	NaN	0.187137	0.251296	S	3	___1	adipose tissue development;anatomical structure development;biological regulation;bone development;cell communication;cell differentiation;cellular component assembly;cellular component disassembly;cellular component disassembly at cellular level;cellular component organization;cellular component organization at cellular level;cellular component organization or biogenesis;cellular component organ…	binding;lipid binding;phosphatidylinositol binding;phosphatidylinositol-3,5-bisphosphate binding;phosphatidylinositol-3-phosphate binding;phosphatidylinositol-4-phosphate binding;phosphatidylinositol-5-phosphate binding;phospholipid binding;protein binding;protein domain specific binding;SH2 domain binding	cell junction;cell part;cell projection;cytoplasm;cytoskeletal part;intracellular non-membrane-bounded organelle;intracellular organelle;intracellular organelle part;intracellular part;macromolecular complex;non-membrane-bounded organelle;organelle;organelle part;podosome;protein complex			0.78659	2.45254e-46	284.12	97.151	236.38	0.74359	382290000	499	5.66622	1.27384	-0.558352	B9EJ37;A2AAY5	499;499	B9EJ37	SH3 and PX domain-containing protein 2B	Sh3pxd2b	WSKDWKGGKEAPRKASSDLSASTGYEEISDP	206	102	499	20140710_SJ_MelissaHerwig_PhosphoPKD_KO4836_frac_22	13676	20140630_SJ_MelissaHerwig_PhosphoPKD_KO4592_FT_11	17474	50317	B9EJ37	>tr|B9EJ37|B9EJ37_MOUSE SH3 and PX domains 2B OS=Mus musculus GN=Sh3pxd2b PE=2 SV=1;>sp|A2AAY5|SPD2B_MOUSE SH3 and PX domain-containing protein 2B OS=Mus musculus GN=Sh3pxd2b PE=1 SV=1	UID207
-1.0416	-0.151606	-0.198675	-0.210392	0.161193	0.251296	S	2	___1	adipose tissue development;anatomical structure development;biological regulation;bone development;cell communication;cell differentiation;cellular component assembly;cellular component disassembly;cellular component disassembly at cellular level;cellular component organization;cellular component organization at cellular level;cellular component organization or biogenesis;cellular component organ…	binding;lipid binding;phosphatidylinositol binding;phosphatidylinositol-3,5-bisphosphate binding;phosphatidylinositol-3-phosphate binding;phosphatidylinositol-4-phosphate binding;phosphatidylinositol-5-phosphate binding;phospholipid binding;protein binding;protein domain specific binding;SH2 domain binding	cell junction;cell part;cell projection;cytoplasm;cytoskeletal part;intracellular non-membrane-bounded organelle;intracellular organelle;intracellular organelle part;intracellular part;macromolecular complex;non-membrane-bounded organelle;organelle;organelle part;podosome;protein complex			0.582863	2.01786e-44	271.55	76.118	202.76	-0.93759	342080000	500	1.45333	0.759256	-0.531325	B9EJ37;A2AAY5	500;500	B9EJ37	SH3 and PX domain-containing protein 2B	Sh3pxd2b	SKDWKGGKEAPRKASSDLSASTGYEEISDPT	207	102	500	20140710_SJ_MelissaHerwig_PhosphoPKD_KO4836_FT_15	17244	20140710_SJ_MelissaHerwig_PhosphoPKD_WT4839_FT_01	17394	50322	B9EJ37	>tr|B9EJ37|B9EJ37_MOUSE SH3 and PX domains 2B OS=Mus musculus GN=Sh3pxd2b PE=2 SV=1;>sp|A2AAY5|SPD2B_MOUSE SH3 and PX domain-containing protein 2B OS=Mus musculus GN=Sh3pxd2b PE=1 SV=1	UID208
0.480533	0.494723	0.532827	NaN	0.371909	-0.0113119	S	2	___1	biological regulation;cellular component organization;cellular component organization or biogenesis;cellular membrane organization;cellular process;cellular response to stimulus;endocytosis;establishment of localization;membrane invagination;membrane organization;positive regulation of catalytic activity;positive regulation of Cdc42 GTPase activity;positive regulation of GTPase activity;positive …	binding;enzyme activator activity;enzyme regulator activity;GTPase activator activity;GTPase regulator activity;lipid binding;nucleoside-triphosphatase regulator activity;phospholipid binding;protein binding;protein domain specific binding;Rac GTPase activator activity;Ras GTPase activator activity;Rho GTPase activator activity;SH3 domain binding;small GTPase regulator activity	cell part;cytoplasm;intracellular;intracellular part;membrane			0.594581	9.81075e-06	204.21	137.67	52.272	-1.6707	633530000	128	0	0.952907	0.322396	Q3UNZ6;A2AB59-2;A2AB59	128;259;458	Q3UNZ6	Rho GTPase-activating protein 27	Arhgap27	ELPQVPIPAPRSVRKSSQDSDTPAQASPPEE	208	103	128	20140710_SJ_MelissaHerwig_PhosphoPKD_WT4839_FT_01	5927	20140710_SJ_MelissaHerwig_PhosphoPKD_KO4836_FT_15	6214	492791	Q3UNZ6	>tr|Q3UNZ6|Q3UNZ6_MOUSE Putative uncharacterized protein (Fragment) OS=Mus musculus GN=Arhgap27 PE=2 SV=1;>sp|A2AB59-2|RHG27_MOUSE Isoform 2 of Rho GTPase-activating protein 27 OS=Mus musculus GN=Arhgap27;>sp|A2AB59|RHG27_MOUSE Rho GTPase-activating protei	UID209
0.480533	0.494723	0.532827	NaN	0.371909	-0.0113119	S	2	___1	biological regulation;cellular component organization;cellular component organization or biogenesis;cellular membrane organization;cellular process;cellular response to stimulus;endocytosis;establishment of localization;membrane invagination;membrane organization;positive regulation of catalytic activity;positive regulation of Cdc42 GTPase activity;positive regulation of GTPase activity;positive …	binding;enzyme activator activity;enzyme regulator activity;GTPase activator activity;GTPase regulator activity;lipid binding;nucleoside-triphosphatase regulator activity;phospholipid binding;protein binding;protein domain specific binding;Rac GTPase activator activity;Ras GTPase activator activity;Rho GTPase activator activity;SH3 domain binding;small GTPase regulator activity	cell part;cytoplasm;intracellular;intracellular part;membrane			0.598103	9.81075e-06	204.21	137.67	52.272	-1.6707	804900000	129	0	0.952907	0.322396	Q3UNZ6;A2AB59-2;A2AB59	129;260;459	Q3UNZ6	Rho GTPase-activating protein 27	Arhgap27	LPQVPIPAPRSVRKSSQDSDTPAQASPPEEK	209	103	129	20140710_SJ_MelissaHerwig_PhosphoPKD_WT4839_FT_01	5927	20140710_SJ_MelissaHerwig_PhosphoPKD_KO4836_FT_15	6214	492791	Q3UNZ6	>tr|Q3UNZ6|Q3UNZ6_MOUSE Putative uncharacterized protein (Fragment) OS=Mus musculus GN=Arhgap27 PE=2 SV=1;>sp|A2AB59-2|RHG27_MOUSE Isoform 2 of Rho GTPase-activating protein 27 OS=Mus musculus GN=Arhgap27;>sp|A2AB59|RHG27_MOUSE Rho GTPase-activating protei	UID210
-0.624347	-0.391492	-0.346954	-0.272861	-0.281821	-0.44882	S	2	___1	actin cytoskeleton organization;actin filament severing;actin filament-based process;biological regulation;cell migration;cell motility;cellular component movement;cellular component organization;cellular component organization at cellular level;cellular component organization or biogenesis;cellular component organization or biogenesis at cellular level;cellular process;cortical actin cytoskeleto…	actin binding;actin filament binding;binding;cytoskeletal protein binding;enzyme binding;GTPase activating protein binding;GTPase binding;profilin binding;protein binding;Rac GTPase binding;Ras GTPase binding;Rho GTPase binding;small GTPase binding	cell part;cytoplasmic membrane-bounded vesicle;cytoplasmic part;cytoplasmic vesicle;cytosol;endocytic vesicle;intracellular membrane-bounded organelle;intracellular organelle;intracellular part;membrane;membrane-bounded organelle;membrane-bounded vesicle;organelle;phagocytic vesicle;plasma membrane;vesicle			1	2.30248e-06	224.33	68.246	209.6	-0.030142	1649300000	159	107.727	0.507516	-0.119764	Q9JL26-2;A2AB60;Q9JL26	159;184;184	Q9JL26-2	Formin-like protein 1	Fmnl1	DSVASGAEKSKPLDQSVEDLSKAPPSSVPKS	211	104	159	20140710_SJ_MelissaHerwig_PhosphoPKD_WT4839_FT_02	13577	20140710_SJ_MelissaHerwig_PhosphoPKD_KO4836_frac_16	12520	385176	Q9JL26-2	>sp|Q9JL26-2|FMNL_MOUSE Isoform 2 of Formin-like protein 1 OS=Mus musculus GN=Fmnl1;>tr|A2AB60|A2AB60_MOUSE Formin-like 1, isoform CRA_c OS=Mus musculus GN=Fmnl1 PE=4 SV=1;>sp|Q9JL26|FMNL_MOUSE Formin-like protein 1 OS=Mus musculus GN=Fmnl1 PE=1 SV=1	UID212
NaN	2.14776	0.0243918	0.384996	NaN	0.0015457	S	2	___1	anatomical structure development;biological regulation;biosynthetic process;brain development;cell cycle process;cellular biosynthetic process;cellular macromolecule biosynthetic process;cellular macromolecule metabolic process;cellular metabolic process;cellular nitrogen compound metabolic process;cellular process;developmental process;G1/S transition of mitotic cell cycle;macromolecule biosynth…	binding;catalytic activity;cation binding;chromatin binding;demethylase activity;dioxygenase activity;histone binding;histone demethylase activity;histone demethylase activity (H3-K27 specific);histone demethylase activity (H3-K36 specific);histone demethylase activity (H3-K9 specific);histone demethylase activity (H4-K20 specific);ion binding;iron ion binding;metal ion binding;methylated histone…	cell part;intracellular non-membrane-bounded organelle;intracellular organelle;intracellular organelle part;intracellular part;non-membrane-bounded organelle;nuclear part;nucleolus;organelle;organelle part			0.996484	4.73768e-05	126.97	126.48	126.97	0.60651	240830000	719	24.525	0.305438	0.892803	Q80TJ7-2;A2ABV3;Q80TJ7	719;719;820	Q80TJ7-2	Histone lysine demethylase PHF8	Phf8	GACFKDAEYIYPSLESDDDDPALKSRPKKKK	212	106	719	20140710_SJ_MelissaHerwig_PhosphoPKD_KO4836_FT_13_140717153800	24085	20140710_SJ_MelissaHerwig_PhosphoPKD_KO4836_FT_13_140717153800	24085	64773	Q80TJ7-2	>sp|Q80TJ7-2|PHF8_MOUSE Isoform 2 of Histone lysine demethylase PHF8 OS=Mus musculus GN=Phf8;>tr|A2ABV3|A2ABV3_MOUSE PHD finger protein 8 OS=Mus musculus GN=Phf8 PE=2 SV=1;>sp|Q80TJ7|PHF8_MOUSE Histone lysine demethylase PHF8 OS=Mus musculus GN=Phf8 PE=1 S	UID213
0.333253	-0.407173	-0.433561	-0.220396	-0.328625	-0.362112	S	3	___1	biological regulation;cell communication;cell growth;cellular component organization;cellular component organization or biogenesis;cellular process;cellular response to acid;cellular response to amine stimulus;cellular response to amino acid stimulus;cellular response to chemical stimulus;cellular response to endogenous stimulus;cellular response to external stimulus;cellular response to extracel…	5S rDNA binding;binding;DNA binding;nucleic acid binding;rDNA binding;regulatory region DNA binding;regulatory region nucleic acid binding;RNA polymerase III regulatory region DNA binding;RNA polymerase III type 1 promoter DNA binding;RNA polymerase III type 2 promoter DNA binding;RNA polymerase III type 3 promoter DNA binding;sequence-specific DNA binding;transcription regulatory region DNA bind…	cell part;cytoplasmic part;intracellular membrane-bounded organelle;intracellular organelle;intracellular part;lysosome;lytic vacuole;macromolecular complex;membrane-bounded organelle;organelle;protein complex;TORC1 complex;vacuole	Insulin signaling pathway;mTOR signaling pathway		0.999976	1.64149e-64	313.78	313.77	313.78	-0.58934	13212000000	861	46.2205	0.203724	0.13455	A4FUW1;Q8K4Q0;A2ACM0;F7CN67	861;863;863;158	A4FUW1	Regulatory-associated protein of mTOR	Rptor	QRILDTSSLTQSAPASPTNKGMHMHQVGGSP	214	109	861	20140204_SJ_Nahza_PKO_WT_10	18693	20140204_SJ_Nahza_PKO_WT_10	18693	54857	A4FUW1	>tr|A4FUW1|A4FUW1_MOUSE 4932417H02Rik protein (Fragment) OS=Mus musculus GN=Rptor PE=2 SV=1;>sp|Q8K4Q0|RPTOR_MOUSE Regulatory-associated protein of mTOR OS=Mus musculus GN=Rptor PE=1 SV=1;>tr|A2ACM0|A2ACM0_MOUSE Regulatory-associated protein of mTOR OS=Mus	UID215
NaN	NaN	-0.248224	NaN	NaN	-0.246865	S	3	___1	biological regulation;cell communication;cell growth;cellular component organization;cellular component organization or biogenesis;cellular process;cellular response to acid;cellular response to amine stimulus;cellular response to amino acid stimulus;cellular response to chemical stimulus;cellular response to endogenous stimulus;cellular response to external stimulus;cellular response to extracel…	5S rDNA binding;binding;DNA binding;nucleic acid binding;rDNA binding;regulatory region DNA binding;regulatory region nucleic acid binding;RNA polymerase III regulatory region DNA binding;RNA polymerase III type 1 promoter DNA binding;RNA polymerase III type 2 promoter DNA binding;RNA polymerase III type 3 promoter DNA binding;sequence-specific DNA binding;transcription regulatory region DNA bind…	cell part;cytoplasmic part;intracellular membrane-bounded organelle;intracellular organelle;intracellular part;lysosome;lytic vacuole;macromolecular complex;membrane-bounded organelle;organelle;protein complex;TORC1 complex;vacuole	Insulin signaling pathway;mTOR signaling pathway		0.999992	0.00017291	131.3	74.623	107.71	-0.58738	351440000	875	51.4939	0	-0.00135975	A4FUW1;Q8K4Q0;A2ACM0;F7CN67	875;877;877;172	A4FUW1	Regulatory-associated protein of mTOR	Rptor	ASPTNKGMHMHQVGGSPPASSTSSCSLTNDV	215	109	875	20140204_SJ_Nahza_PKO_WT_08	11886	20140204_SJ_Nahza_PKO_KO_11	12250	199391	A4FUW1	>tr|A4FUW1|A4FUW1_MOUSE 4932417H02Rik protein (Fragment) OS=Mus musculus GN=Rptor PE=2 SV=1;>sp|Q8K4Q0|RPTOR_MOUSE Regulatory-associated protein of mTOR OS=Mus musculus GN=Rptor PE=1 SV=1;>tr|A2ACM0|A2ACM0_MOUSE Regulatory-associated protein of mTOR OS=Mus	UID216
NaN	NaN	NaN	NaN	NaN	0.436555	S	3	___1	biological regulation;regulation of autophagy;regulation of biological process;regulation of catabolic process;regulation of cellular catabolic process;regulation of cellular metabolic process;regulation of cellular process;regulation of metabolic process		extracellular region part;extracellular space			0.995597	9.99395e-06	161.68	161.57	161.68	-2.4418	35196000	103	23.5846	0	NaN	Q8CBB8;Q69ZW6;E1U8D0;A2ACV6	103;336;924;1160	Q8CBB8	Protein SOGA1;N-terminal form;C-terminal 80 kDa form	Soga1	VSEAELGGTGLKRTKSVSSMSEFESLLDCSP	216	111	103	20140204_SJ_Nahza_PKO_WT_04	41173	20140204_SJ_Nahza_PKO_WT_04	41173	502310	Q8CBB8	>tr|Q8CBB8|Q8CBB8_MOUSE Putative uncharacterized protein (Fragment) OS=Mus musculus GN=Soga1 PE=2 SV=1;>tr|Q69ZW6|Q69ZW6_MOUSE MKIAA0889 protein (Fragment) OS=Mus musculus GN=Soga1 PE=2 SV=1;>sp|E1U8D0|SOGA1_MOUSE Protein SOGA1 OS=Mus musculus GN=Soga1 PE=	UID217
0.233737	NaN	-0.177387	-0.121562	-0.0467267	0.0562223	S	2	___1	biological regulation;biosynthetic process;cell surface receptor linked signaling pathway;cellular biosynthetic process;cellular macromolecule biosynthetic process;cellular macromolecule metabolic process;cellular metabolic process;cellular nitrogen compound metabolic process;cellular process;cellular response to stimulus;macromolecule biosynthetic process;macromolecule metabolic process;metaboli…	binding;DNA binding;nucleic acid binding;nucleic acid binding transcription factor activity;nucleotide binding;protein binding transcription factor activity;RNA binding;RNA polymerase II transcription factor binding transcription factor activity;RNA polymerase II transcription factor binding transcription factor activity involved in negative regulation of transcription;sequence-specific DNA bindi…	cell part;intracellular membrane-bounded organelle;intracellular organelle;intracellular organelle part;intracellular part;macromolecular complex;membrane-bounded organelle;nuclear part;nucleoplasm part;nucleus;organelle;organelle part;protein complex;transcriptional repressor complex			1	0.000326958	129.43	75.932	129.43	2.7668	141010000	1660	129.427	0.142038	0.06553	A2ADB1;A2ADB0;Q62504-3;Q62504-2;Q62504	1660;1683;1682;1659;1682	A2ADB1	Msx2-interacting protein	Spen	ASSAPEKAEEAAEAPSPAGEKPAEPAPVSEE	217	113	1660	20140630_SJ_MelissaHerwig_PhosphoPKD_WT4835_FT_01	5813	20140630_SJ_MelissaHerwig_PhosphoPKD_WT4835_FT_01	5813	13666	A2ADB1	>tr|A2ADB1|A2ADB1_MOUSE Msx2-interacting protein OS=Mus musculus GN=Spen PE=2 SV=1;>tr|A2ADB0|A2ADB0_MOUSE Msx2-interacting protein OS=Mus musculus GN=Spen PE=2 SV=1;>sp|Q62504-3|MINT_MOUSE Isoform 3 of Msx2-interacting protein OS=Mus musculus GN=Spen;>sp|	UID218
NaN	-0.254514	-0.31154	-0.394495	-0.126103	-0.0270963	S	2	___1	biological regulation;biosynthetic process;cell surface receptor linked signaling pathway;cellular biosynthetic process;cellular macromolecule biosynthetic process;cellular macromolecule metabolic process;cellular metabolic process;cellular nitrogen compound metabolic process;cellular process;cellular response to stimulus;macromolecule biosynthetic process;macromolecule metabolic process;metaboli…	binding;DNA binding;nucleic acid binding;nucleic acid binding transcription factor activity;nucleotide binding;protein binding transcription factor activity;RNA binding;RNA polymerase II transcription factor binding transcription factor activity;RNA polymerase II transcription factor binding transcription factor activity involved in negative regulation of transcription;sequence-specific DNA bindi…	cell part;intracellular membrane-bounded organelle;intracellular organelle;intracellular organelle part;intracellular part;macromolecular complex;membrane-bounded organelle;nuclear part;nucleoplasm part;nucleus;organelle;organelle part;protein complex;transcriptional repressor complex			0.999994	0.000144178	131.86	131.61	131.86	0.62782	130410000	2106	52.6204	0.272718	-0.100462	A2ADB1;A2ADB0;Q62504-3;Q62504-2;Q62504	2106;2129;2128;2105;2128	A2ADB1	Msx2-interacting protein	Spen	AAGQAADKEAGPAAASPQESESPQKGSGSSP	218	113	2106	20140710_SJ_MelissaHerwig_PhosphoPKD_KO4836_FT_15	5186	20140710_SJ_MelissaHerwig_PhosphoPKD_KO4836_FT_15	5186	115418	A2ADB1	>tr|A2ADB1|A2ADB1_MOUSE Msx2-interacting protein OS=Mus musculus GN=Spen PE=2 SV=1;>tr|A2ADB0|A2ADB0_MOUSE Msx2-interacting protein OS=Mus musculus GN=Spen PE=2 SV=1;>sp|Q62504-3|MINT_MOUSE Isoform 3 of Msx2-interacting protein OS=Mus musculus GN=Spen;>sp|	UID219
0.176287	-0.269744	NaN	0.00306378	-0.35379	NaN	S	3	___1	biological regulation;biosynthetic process;cell surface receptor linked signaling pathway;cellular biosynthetic process;cellular macromolecule biosynthetic process;cellular macromolecule metabolic process;cellular metabolic process;cellular nitrogen compound metabolic process;cellular process;cellular response to stimulus;macromolecule biosynthetic process;macromolecule metabolic process;metaboli…	binding;DNA binding;nucleic acid binding;nucleic acid binding transcription factor activity;nucleotide binding;protein binding transcription factor activity;RNA binding;RNA polymerase II transcription factor binding transcription factor activity;RNA polymerase II transcription factor binding transcription factor activity involved in negative regulation of transcription;sequence-specific DNA bindi…	cell part;intracellular membrane-bounded organelle;intracellular organelle;intracellular organelle part;intracellular part;macromolecular complex;membrane-bounded organelle;nuclear part;nucleoplasm part;nucleus;organelle;organelle part;protein complex;transcriptional repressor complex			0.997627	4.36822e-05	177.6	86.195	147.17	0.0010151	41693000	1000	26.2724	0.157051	0.128635	A2ADB1;A2ADB0;Q62504-3;Q62504-2;Q62504	1000;1023;1022;999;1022	A2ADB1	Msx2-interacting protein	Spen	SGLKIEKQKPEIKKTSPETEDTRILLKKQPD	219	113	1000	20140630_SJ_MelissaHerwig_PhosphoPKD_WT4835_frac_09	13658	20140710_SJ_MelissaHerwig_PhosphoPKD_KO4836_frac_23	11774	267858	A2ADB1	>tr|A2ADB1|A2ADB1_MOUSE Msx2-interacting protein OS=Mus musculus GN=Spen PE=2 SV=1;>tr|A2ADB0|A2ADB0_MOUSE Msx2-interacting protein OS=Mus musculus GN=Spen PE=2 SV=1;>sp|Q62504-3|MINT_MOUSE Isoform 3 of Msx2-interacting protein OS=Mus musculus GN=Spen;>sp|	UID220
NaN	-0.888436	-0.0295451	NaN	NaN	0.0239917	S	3	___1	biological regulation;biosynthetic process;cell surface receptor linked signaling pathway;cellular biosynthetic process;cellular macromolecule biosynthetic process;cellular macromolecule metabolic process;cellular metabolic process;cellular nitrogen compound metabolic process;cellular process;cellular response to stimulus;macromolecule biosynthetic process;macromolecule metabolic process;metaboli…	binding;DNA binding;nucleic acid binding;nucleic acid binding transcription factor activity;nucleotide binding;protein binding transcription factor activity;RNA binding;RNA polymerase II transcription factor binding transcription factor activity;RNA polymerase II transcription factor binding transcription factor activity involved in negative regulation of transcription;sequence-specific DNA bindi…	cell part;intracellular membrane-bounded organelle;intracellular organelle;intracellular organelle part;intracellular part;macromolecular complex;membrane-bounded organelle;nuclear part;nucleoplasm part;nucleus;organelle;organelle part;protein complex;transcriptional repressor complex			1	0.00386324	50.232	23.871	40.622	-0.705	21568000	2467	40.6221	0	-0.482982	A2ADB1;A2ADB0;Q62504-3;Q62504-2;Q62504	2467;2490;2491;2468;2491	A2ADB1	Msx2-interacting protein	Spen	AKLPPPVIPGGVPHQSPPPKVTEWITRQEEP	220	113	2467	20140710_SJ_MelissaHerwig_PhosphoPKD_KO4836_frac_18	19464	20140204_SJ_Nahza_PKO_WT_04	24018	302089	A2ADB1	>tr|A2ADB1|A2ADB1_MOUSE Msx2-interacting protein OS=Mus musculus GN=Spen PE=2 SV=1;>tr|A2ADB0|A2ADB0_MOUSE Msx2-interacting protein OS=Mus musculus GN=Spen PE=2 SV=1;>sp|Q62504-3|MINT_MOUSE Isoform 3 of Msx2-interacting protein OS=Mus musculus GN=Spen;>sp|	UID221
-0.197291	-0.168991	-0.132024	0.145743	-0.133657	-0.16334	S	2	___1	biological regulation;biosynthetic process;cell surface receptor linked signaling pathway;cellular biosynthetic process;cellular macromolecule biosynthetic process;cellular macromolecule metabolic process;cellular metabolic process;cellular nitrogen compound metabolic process;cellular process;cellular response to stimulus;macromolecule biosynthetic process;macromolecule metabolic process;metaboli…	binding;DNA binding;nucleic acid binding;nucleic acid binding transcription factor activity;nucleotide binding;protein binding transcription factor activity;RNA binding;RNA polymerase II transcription factor binding transcription factor activity;RNA polymerase II transcription factor binding transcription factor activity involved in negative regulation of transcription;sequence-specific DNA bindi…	cell part;intracellular membrane-bounded organelle;intracellular organelle;intracellular organelle part;intracellular part;macromolecular complex;membrane-bounded organelle;nuclear part;nucleoplasm part;nucleus;organelle;organelle part;protein complex;transcriptional repressor complex			0.999941	0.000605888	157.03	91.785	157.03	0.52989	71404000	1751	42.2628	0.504768	-0.115684	A2ADB1;A2ADB0;Q62504-3;Q62504-2;Q62504	1751;1774;1773;1750;1773	A2ADB1	Msx2-interacting protein	Spen	TTVSQVESSVDPKPSSPQPLSKLTQRSEEAE	221	113	1751	20140630_SJ_MelissaHerwig_PhosphoPKD_WT4835_FT_01	5573	20140630_SJ_MelissaHerwig_PhosphoPKD_WT4835_FT_01	5573	392794	A2ADB1	>tr|A2ADB1|A2ADB1_MOUSE Msx2-interacting protein OS=Mus musculus GN=Spen PE=2 SV=1;>tr|A2ADB0|A2ADB0_MOUSE Msx2-interacting protein OS=Mus musculus GN=Spen PE=2 SV=1;>sp|Q62504-3|MINT_MOUSE Isoform 3 of Msx2-interacting protein OS=Mus musculus GN=Spen;>sp|	UID222
0.673677	0.690091	NaN	NaN	-0.0630808	NaN	S	2	___1	cellular component organization;cellular component organization at cellular level;cellular component organization or biogenesis;cellular component organization or biogenesis at cellular level;cellular process;Golgi organization;organelle organization	binding;lipid binding;phospholipid binding	cell part;cytoplasm;intracellular part			1	0.000731219	110.44	108.3	110.44	1.369	38705000	168	67.9149	0	0.744965	Q80TQ5-3;A2ADE0;Q80TQ5;Q80TQ5-2	168;313;313;333	Q80TQ5-3	Pleckstrin homology domain-containing family M member 2	Plekhm2	KKIGKKKKTKLDEDASPLHPTSSQQKCGQQG	222	114	168	20140710_SJ_MelissaHerwig_PhosphoPKD_KO4836_frac_17	8849	20140710_SJ_MelissaHerwig_PhosphoPKD_KO4836_frac_17	8849	275949	Q80TQ5-3	>sp|Q80TQ5-3|PKHM2_MOUSE Isoform 3 of Pleckstrin homology domain-containing family M member 2 OS=Mus musculus GN=Plekhm2;>tr|A2ADE0|A2ADE0_MOUSE Pleckstrin homology domain-containing family M member 2 OS=Mus musculus GN=Plekhm2 PE=2 SV=1;>sp|Q80TQ5|PKHM2_M	UID223
NaN	NaN	NaN	NaN	NaN	2.91396	S	2	___1	cellular component organization;cellular component organization at cellular level;cellular component organization or biogenesis;cellular component organization or biogenesis at cellular level;cellular process;Golgi organization;organelle organization	binding;lipid binding;phospholipid binding	cell part;cytoplasm;intracellular part			0.640132	6.91834e-05	133.78	132.42	133.78	1.7001	49093000	174	2.53278	0	NaN	Q80TQ5-3;A2ADE0;Q80TQ5;Q80TQ5-2	174;319;319;339	Q80TQ5-3	Pleckstrin homology domain-containing family M member 2	Plekhm2	KKTKLDEDASPLHPTSSQQKCGQQGEGDGLV	223	114	174	20140204_SJ_Nahza_PKO_WT_05	12712	20140204_SJ_Nahza_PKO_WT_05	12712	275947	Q80TQ5-3	>sp|Q80TQ5-3|PKHM2_MOUSE Isoform 3 of Pleckstrin homology domain-containing family M member 2 OS=Mus musculus GN=Plekhm2;>tr|A2ADE0|A2ADE0_MOUSE Pleckstrin homology domain-containing family M member 2 OS=Mus musculus GN=Plekhm2 PE=2 SV=1;>sp|Q80TQ5|PKHM2_M	UID224
0.283547	-0.256229	-0.579636	NaN	-0.168391	-0.103605	S	4	___1	cellular component organization;cellular component organization at cellular level;cellular component organization or biogenesis;cellular component organization or biogenesis at cellular level;cellular process;Golgi organization;organelle organization	binding;lipid binding;phospholipid binding	cell part;cytoplasm;intracellular part			0.980996	1.03568e-207	397.86	220.71	397.86	-0.91066	2432300000	99	17.1282	0.0496246	-0.0481076	Q80TQ5-3;A2ADE0;Q80TQ5;Q80TQ5-2	99;244;244;264	Q80TQ5-3	Pleckstrin homology domain-containing family M member 2	Plekhm2	RSTASDLTSSKTSTKSPTQRHNPFNEEQAET	224	114	99	20140710_SJ_MelissaHerwig_PhosphoPKD_KO4836_frac_23	9916	20140710_SJ_MelissaHerwig_PhosphoPKD_KO4836_frac_23	9916	483626	Q80TQ5-3	>sp|Q80TQ5-3|PKHM2_MOUSE Isoform 3 of Pleckstrin homology domain-containing family M member 2 OS=Mus musculus GN=Plekhm2;>tr|A2ADE0|A2ADE0_MOUSE Pleckstrin homology domain-containing family M member 2 OS=Mus musculus GN=Plekhm2 PE=2 SV=1;>sp|Q80TQ5|PKHM2_M	UID225
NaN	0.515612	0.376764	-0.155834	0.323617	0.0880606	S	2	___1	anatomical structure development;cell development;cellular component movement;cellular developmental process;cellular process;cytoskeleton-dependent intracellular transport;developmental process;establishment of localization;establishment of localization in cell;eye photoreceptor cell development;intracellular transport;intraflagellar transport;microtubule-based movement;microtubule-based process…	enzyme regulator activity;GTPase regulator activity;guanyl-nucleotide exchange factor activity;nucleoside-triphosphatase regulator activity	axoneme;cell part;cell projection;cell projection part;centrosome;cilium;cilium axoneme;cilium part;cytoplasm;cytoplasmic part;cytoskeletal part;Golgi apparatus;intracellular membrane-bounded organelle;intracellular non-membrane-bounded organelle;intracellular organelle;intracellular organelle part;intracellular part;membrane-bounded organelle;microtubule organizing center;non-membrane-bounded or…			0.996527	0.000333138	147.37	126.93	147.37	-0.0024718	134650000	621	27.6891	0.8306	0.360907	Q9R0X5-2;A2ADP2;Q9R0X5;Q3UTY5;Q3UWJ5;Q8CDM3	621;659;914;564;659;952	Q9R0X5-2	X-linked retinitis pigmentosa GTPase regulator	Rpgr	NENPKGHMYDRVKSSSSEILGGNDPTSKDIK	225	115	621	20140710_SJ_MelissaHerwig_PhosphoPKD_KO4836_FT_15	11024	20140710_SJ_MelissaHerwig_PhosphoPKD_KO4836_FT_15	11024	494046	Q9R0X5-2	>sp|Q9R0X5-2|RPGR_MOUSE Isoform 2 of X-linked retinitis pigmentosa GTPase regulator OS=Mus musculus GN=Rpgr;>tr|A2ADP2|A2ADP2_MOUSE X-linked retinitis pigmentosa GTPase regulator OS=Mus musculus GN=Rpgr PE=2 SV=1;>sp|Q9R0X5|RPGR_MOUSE X-linked retinitis pi	UID226
NaN	1.52254	NaN	NaN	1.63524	NaN	S	2	___1	biosynthetic process;cellular biosynthetic process;cellular metabolic compound salvage;cellular metabolic process;cellular nitrogen compound biosynthetic process;cellular nitrogen compound metabolic process;cellular process;heterocycle biosynthetic process;heterocycle metabolic process;IMP biosynthetic process;IMP metabolic process;IMP salvage;metabolic process;nitrogen compound metabolic process…	AMP deaminase activity;binding;catalytic activity;cation binding;deaminase activity;hydrolase activity;hydrolase activity, acting on carbon-nitrogen (but not peptide) bonds;hydrolase activity, acting on carbon-nitrogen (but not peptide) bonds, in cyclic amidines;ion binding;metal ion binding		Purine metabolism		0.988353	0.00381735	102.52	39.335	97.273	-0.31517	25764000	109	19.3783	0	-0.1127	Q9DBT5;A2AE27	109;135	Q9DBT5	AMP deaminase 2	Ampd2	PDILLRAKQDFLKTDSDSDLQLYKEQGEGQG	226	117	109	20140710_SJ_MelissaHerwig_PhosphoPKD_WT4839_FT_02	15008	20140710_SJ_MelissaHerwig_PhosphoPKD_KO4836_FT_15	14726	510720	Q9DBT5	>sp|Q9DBT5|AMPD2_MOUSE AMP deaminase 2 OS=Mus musculus GN=Ampd2 PE=1 SV=1;>tr|A2AE27|A2AE27_MOUSE AMP deaminase 2 OS=Mus musculus GN=Ampd2 PE=4 SV=1	UID227
NaN	NaN	NaN	NaN	NaN	0.0842102	S	3	___1	alcohol metabolic process;biological regulation;carbohydrate metabolic process;cellular carbohydrate metabolic process;cellular chemical homeostasis;cellular component organization;cellular component organization or biogenesis;cellular homeostasis;cellular metabolic process;cellular process;cellular response to chemical stimulus;cellular response to endogenous stimulus;cellular response to hormon…	enzyme inhibitor activity;enzyme regulator activity	cell part;cytoplasmic part;cytosol;intracellular membrane-bounded organelle;intracellular organelle;intracellular part;membrane-bounded organelle;nucleus;organelle			0.999999	0.00299625	62.589	62.587	62.589	1.8376	23127000	352	58.8796	0	NaN	A2AE98;Q80ZK9;Q8JZZ2	352;352;31	A2AE98	WD and tetratricopeptide repeats protein 1	Wdtc1	LHSNGFRLPESKGCISPQVELPPYLERVKQQ	227	118	352	20140204_SJ_Nahza_PKO_WT_05	31902	20140204_SJ_Nahza_PKO_WT_05	31902	181803	A2AE98	>tr|A2AE98|A2AE98_MOUSE WD and tetratricopeptide repeats protein 1 OS=Mus musculus GN=Wdtc1 PE=2 SV=1;>sp|Q80ZK9|WDTC1_MOUSE WD and tetratricopeptide repeats protein 1 OS=Mus musculus GN=Wdtc1 PE=1 SV=1;>tr|Q8JZZ2|Q8JZZ2_MOUSE Wdtc1 protein OS=Mus musculus	UID228
NaN	NaN	NaN	1.99427	NaN	0.739967	S	2	___1			cell part;intracellular membrane-bounded organelle;intracellular organelle;intracellular part;membrane-bounded organelle;nucleus;organelle			1	0.00132595	138.63	102.18	94.688	-1.8087	121390000	30	94.6877	0	NaN	A2AEC2;Q8R0A5;A2AEC1	30;30;30	A2AEC2	Transcription elongation factor A protein-like 3	Tceal3	EGKPEDEVEPEDEEKSDEDEKPDKKAKPAPR	228	120	30	20140204_SJ_Nahza_PKO_WT_08	2606	20140630_SJ_MelissaHerwig_PhosphoPKD_WT4835_frac_06	2465	451668	A2AEC2	>tr|A2AEC2|A2AEC2_MOUSE Transcription elongation factor A protein-like 3 (Fragment) OS=Mus musculus GN=Tceal3 PE=2 SV=1;>sp|Q8R0A5|TCAL3_MOUSE Transcription elongation factor A protein-like 3 OS=Mus musculus GN=Tceal3 PE=2 SV=2;>tr|A2AEC1|A2AEC1_MOUSE Tran	UID229
-0.377824	NaN	NaN	1.05378	NaN	NaN	S	2	___1	biological regulation;biosynthetic process;cellular biosynthetic process;cellular macromolecule biosynthetic process;cellular macromolecule metabolic process;cellular metabolic process;cellular nitrogen compound metabolic process;cellular process;macromolecule biosynthetic process;macromolecule metabolic process;metabolic process;nitrogen compound metabolic process;nucleic acid metabolic process;…	binding;nucleic acid binding;RNA binding;translation elongation factor activity;translation factor activity, nucleic acid binding	cell part;intracellular membrane-bounded organelle;intracellular organelle;intracellular part;membrane-bounded organelle;nucleus;organelle			0.999999	0.00286419	109.44	77.003	109.44	-0.39664	10574000	120	58.5453	0	-1.4316	A2AEC2;Q8R0A5;Q9DB24;Q8CCT4;Q14C38	120;120;120;120;120	A2AEC2	Transcription elongation factor A protein-like 3;Transcription elongation factor A protein-like 5	Tceal3;Tceal6;Tceal5	VPRKAKRKTDRGTDDSPKNSQEDLQDRHVSS	229	120	120	20140630_SJ_MelissaHerwig_PhosphoPKD_KO4592_frac_17	2307	20140630_SJ_MelissaHerwig_PhosphoPKD_KO4592_frac_17	2307	510658	A2AEC2	>tr|A2AEC2|A2AEC2_MOUSE Transcription elongation factor A protein-like 3 (Fragment) OS=Mus musculus GN=Tceal3 PE=2 SV=1;>sp|Q8R0A5|TCAL3_MOUSE Transcription elongation factor A protein-like 3 OS=Mus musculus GN=Tceal3 PE=2 SV=2;>tr|Q9DB24|Q9DB24_MOUSE Prot	UID230
-1.6341	NaN	NaN	NaN	NaN	NaN	S	2	___1	biological regulation;cellular component assembly;cellular component assembly at cellular level;cellular component organization;cellular component organization at cellular level;cellular component organization or biogenesis;cellular component organization or biogenesis at cellular level;cellular process;establishment of localization;establishment of protein localization;extracellular matrix assem…		cell part;integral to membrane;intrinsic to membrane;membrane;membrane part;membrane raft;plasma membrane			0.5	0.000397664	119.46	119.46	119.46	-2.1034	2690100	259	0	0	NaN	P35803-3;Q3US81;P35803-8;P35803;A2AEG6	259;278;278;318;318	P35803-3	Neuronal membrane glycoprotein M6-b	Gpm6b	QDIKAKEEQELQDIQSRSKEQLNSYT_____	230	121	259	20140630_SJ_MelissaHerwig_PhosphoPKD_KO4592_frac_15	8928	20140630_SJ_MelissaHerwig_PhosphoPKD_KO4592_frac_15	8928	125785	P35803-3	>sp|P35803-3|GPM6B_MOUSE Isoform 3 of Neuronal membrane glycoprotein M6-b OS=Mus musculus GN=Gpm6b;>tr|Q3US81|Q3US81_MOUSE Glycoprotein m6b, isoform CRA_f OS=Mus musculus GN=Gpm6b PE=2 SV=1;>sp|P35803-8|GPM6B_MOUSE Isoform 8 of Neuronal membrane glycoprote	UID231
-1.6341	NaN	NaN	NaN	NaN	NaN	S	2	___1	biological regulation;cellular component assembly;cellular component assembly at cellular level;cellular component organization;cellular component organization at cellular level;cellular component organization or biogenesis;cellular component organization or biogenesis at cellular level;cellular process;establishment of localization;establishment of protein localization;extracellular matrix assem…		cell part;integral to membrane;intrinsic to membrane;membrane;membrane part;membrane raft;plasma membrane			0.5	0.000397664	119.46	119.46	119.46	-2.1034	2690100	261	0	0	NaN	P35803-3;Q3US81;P35803-8;P35803;A2AEG6	261;280;280;320;320	P35803-3	Neuronal membrane glycoprotein M6-b	Gpm6b	IKAKEEQELQDIQSRSKEQLNSYT_______	231	121	261	20140630_SJ_MelissaHerwig_PhosphoPKD_KO4592_frac_15	8928	20140630_SJ_MelissaHerwig_PhosphoPKD_KO4592_frac_15	8928	125785	P35803-3	>sp|P35803-3|GPM6B_MOUSE Isoform 3 of Neuronal membrane glycoprotein M6-b OS=Mus musculus GN=Gpm6b;>tr|Q3US81|Q3US81_MOUSE Glycoprotein m6b, isoform CRA_f OS=Mus musculus GN=Gpm6b PE=2 SV=1;>sp|P35803-8|GPM6B_MOUSE Isoform 8 of Neuronal membrane glycoprote	UID232
-0.0180677	-0.194454	0.922244	NaN	NaN	1.20762	S	4	___1			cell part;cytoplasmic part;endoplasmic reticulum;Golgi apparatus;integral to membrane;intracellular membrane-bounded organelle;intracellular organelle;intracellular part;intrinsic to membrane;membrane part;membrane-bounded organelle;nucleus;organelle			1	8.49106e-06	160.58	91.028	160.58	-1.1852	290490000	433	82.5834	0	-0.971051	Q99LI2;A2AEM2	433;438	Q99LI2	Chloride channel CLIC-like protein 1	Clcc1	SKRDALRQRFHSGNKSPEVLRAFDLPDTEAQ	232	122	433	20140710_SJ_MelissaHerwig_PhosphoPKD_KO4836_frac_23	20082	20140710_SJ_MelissaHerwig_PhosphoPKD_KO4836_frac_23	20082	480111	Q99LI2	>sp|Q99LI2|CLCC1_MOUSE Chloride channel CLIC-like protein 1 OS=Mus musculus GN=Clcc1 PE=1 SV=1;>tr|A2AEM2|A2AEM2_MOUSE Chloride channel CLIC-like 1, isoform CRA_a OS=Mus musculus GN=Clcc1 PE=4 SV=1	UID233
NaN	-0.662084	-1.94952	NaN	NaN	NaN	S	2	___1		binding;cation binding;ion binding;metal ion binding;transition metal ion binding;zinc ion binding				0.998835	0.00220379	100.43	69.537	100.43	0.34918	77554000	3	29.3463	0	NaN	A2AEX8;A2AEX7	3;3	A2AEX8		Fhl1	_____________MASQRHSGPSSYKVGTMS	233	126	3	20140204_SJ_Nahza_PKO_KO_03	5366	20140204_SJ_Nahza_PKO_KO_03	5366	50059	A2AEX8	>tr|A2AEX8|A2AEX8_MOUSE Four and a half LIM domains 1, isoform CRA_b OS=Mus musculus GN=Fhl1 PE=4 SV=1;>tr|A2AEX7|A2AEX7_MOUSE Four and a half LIM domains protein 1 OS=Mus musculus GN=Fhl1 PE=2 SV=1	UID234
-3.43649	NaN	NaN	NaN	NaN	NaN	S	3	___1		binding;cation binding;ion binding;metal ion binding;transition metal ion binding;zinc ion binding				0.999586	0.000382568	132.51	124.9	132.51	0.43979	5285800	7	34.608	0	NaN	A2AEX8;A2AEX7	7;7	A2AEX8		Fhl1	_________MASQRHSGPSSYKVGTMSEKFD	234	126	7	20140630_SJ_MelissaHerwig_PhosphoPKD_KO4592_frac_16	3936	20140630_SJ_MelissaHerwig_PhosphoPKD_KO4592_frac_16	3936	50061	A2AEX8	>tr|A2AEX8|A2AEX8_MOUSE Four and a half LIM domains 1, isoform CRA_b OS=Mus musculus GN=Fhl1 PE=4 SV=1;>tr|A2AEX7|A2AEX7_MOUSE Four and a half LIM domains protein 1 OS=Mus musculus GN=Fhl1 PE=2 SV=1	UID235
-3.32056	NaN	NaN	-1.57493	NaN	NaN	S	2	___1		binding;cation binding;ion binding;metal ion binding;transition metal ion binding;zinc ion binding				0.981052	0.0037503	89.466	44.619	89.466	-0.0040642	52580000	11	17.1505	0	-1.74563	A2AEX8;A2AEX7	11;11	A2AEX8		Fhl1	_____MASQRHSGPSSYKVGTMSEKFDCHYC	235	126	11	20140630_SJ_MelissaHerwig_PhosphoPKD_KO4592_frac_16	3891	20140630_SJ_MelissaHerwig_PhosphoPKD_KO4592_frac_16	3891	50060	A2AEX8	>tr|A2AEX8|A2AEX8_MOUSE Four and a half LIM domains 1, isoform CRA_b OS=Mus musculus GN=Fhl1 PE=4 SV=1;>tr|A2AEX7|A2AEX7_MOUSE Four and a half LIM domains protein 1 OS=Mus musculus GN=Fhl1 PE=2 SV=1	UID236
-0.0782492	NaN	-0.0157105	0.401133	0.0946924	-0.0544818	S	2	___1	axon guidance;biological adhesion;biological regulation;cell adhesion;cell adhesion mediated by integrin;cell surface receptor linked signaling pathway;cell-cell adhesion;cell-cell adhesion mediated by integrin;cellular process;cellular response to stimulus;chemotaxis;heterophilic cell-cell adhesion;homophilic cell adhesion;homotypic cell-cell adhesion;leukocyte cell-cell adhesion;locomotion;posi…	binding;carbohydrate binding;identical protein binding;integrin binding;monosaccharide binding;protein binding;protein complex binding;receptor binding;sialic acid binding;sugar binding	axon part;cell part;cell projection part;external side of plasma membrane;membrane;membrane part;plasma membrane part;presynaptic membrane;synapse part;synaptic membrane;terminal button			1	0.000312748	120.77	115.39	120.77	0.06896	124420000	1174	65.5703	0.458932	-0.194095	A2AFG7;A2AFG8;F6UIL7	1174;1179;69	A2AFG7		L1cam	DSEARPMKDETFGEYSDNEEKAFGSSQPSLN	239	127	1174	20140204_SJ_Nahza_PKO_WT_01	12920	20140204_SJ_Nahza_PKO_WT_01	12920	72786	A2AFG7	>tr|A2AFG7|A2AFG7_MOUSE Neural cell adhesion molecule L1 OS=Mus musculus GN=L1cam PE=2 SV=1;>tr|A2AFG8|A2AFG8_MOUSE Neural cell adhesion molecule L1 OS=Mus musculus GN=L1cam PE=2 SV=1;>tr|F6UIL7|F6UIL7_MOUSE Neural cell adhesion molecule L1 (Fragment) OS=M	UID240
NaN	0.470112	0.80737	0.505384	0.365932	NaN	S	2	___1	axon guidance;biological adhesion;biological regulation;cell adhesion;cell adhesion mediated by integrin;cell surface receptor linked signaling pathway;cell-cell adhesion;cell-cell adhesion mediated by integrin;cellular process;cellular response to stimulus;chemotaxis;heterophilic cell-cell adhesion;homophilic cell adhesion;homotypic cell-cell adhesion;leukocyte cell-cell adhesion;locomotion;posi…	binding;carbohydrate binding;identical protein binding;integrin binding;monosaccharide binding;protein binding;protein complex binding;receptor binding;sialic acid binding;sugar binding	axon part;cell part;cell projection part;external side of plasma membrane;integral to membrane;intrinsic to membrane;membrane;membrane part;plasma membrane part;presynaptic membrane;synapse part;synaptic membrane;terminal button	Axon guidance;Cell adhesion molecules (CAMs)		1	0.000107896	173.28	138.32	173.28	0.1501	65844000	1165	77.1826	0.418422	0.203083	A2AFG7;A2AFG8;F6UIL7;Q6PGJ3;P11627	1160;1165;55;1165;1166	A2AFG7;Q6PGJ3	Neural cell adhesion molecule L1	L1cam	GGKYSVKDKEDTQVDSEARPMKDETFGEYRS;GGKYSVKDKEDTQVDSEARPMKDETFGEYSD	240	127;2125	1160;1165	20140710_SJ_MelissaHerwig_PhosphoPKD_WT4839_frac_07	6209	20140710_SJ_MelissaHerwig_PhosphoPKD_WT4839_frac_07	6209	121933	Q6PGJ3	>tr|A2AFG7|A2AFG7_MOUSE Neural cell adhesion molecule L1 OS=Mus musculus GN=L1cam PE=2 SV=1;>tr|A2AFG8|A2AFG8_MOUSE Neural cell adhesion molecule L1 OS=Mus musculus GN=L1cam PE=2 SV=1;>tr|F6UIL7|F6UIL7_MOUSE Neural cell adhesion molecule L1 (Fragment) OS=M	UID241
NaN	NaN	NaN	NaN	NaN	-0.163216	S	4	___1	base-excision repair;cell differentiation;cellular component organization;cellular component organization at cellular level;cellular component organization or biogenesis;cellular component organization or biogenesis at cellular level;cellular developmental process;cellular macromolecule metabolic process;cellular metabolic process;cellular nitrogen compound metabolic process;cellular process;cell…	acid-amino acid ligase activity;binding;catalytic activity;DNA binding;ligase activity;ligase activity, forming carbon-nitrogen bonds;nucleic acid binding;small conjugating protein ligase activity;ubiquitin-protein ligase activity	cell part;cytoplasm;intracellular membrane-bounded organelle;intracellular organelle;intracellular part;membrane-bounded organelle;nucleus;organelle	Ubiquitin mediated proteolysis		0.81344	0.00408705	57.17	56.909	57.17	-0.066034	235910000	3907	6.73092	0	NaN	Q7TMY8-3;Q7TMY8;Q4JG03;A2AFQ0	3907;3922;3923;3923	Q7TMY8-3	E3 ubiquitin-protein ligase HUWE1	Huwe1	RESQLAHIKDEPPPLSPAPLTPATPSSLDPF	241	131	3907	20140204_SJ_Nahza_PKO_WT_05	38222	20140204_SJ_Nahza_PKO_WT_05	38222	72173	Q7TMY8-3	>sp|Q7TMY8-3|HUWE1_MOUSE Isoform 3 of E3 ubiquitin-protein ligase HUWE1 OS=Mus musculus GN=Huwe1;>sp|Q7TMY8|HUWE1_MOUSE E3 ubiquitin-protein ligase HUWE1 OS=Mus musculus GN=Huwe1 PE=1 SV=5;>tr|Q4JG03|Q4JG03_MOUSE Mcl-1 ubiquitin ligase OS=Mus musculus GN=H	UID242
NaN	NaN	NaN	NaN	0.134906	NaN	S	2	___1	establishment of localization;transport		cell part;cytoplasmic part;integral to membrane;intracellular organelle part;intracellular part;intrinsic to membrane;membrane;membrane part;mitochondrial inner membrane;mitochondrial membrane;mitochondrial part;organelle inner membrane;organelle membrane;organelle part			0.979746	0.00341864	104.17	78.063	104.17	-0.44403	8169600	114	17.3716	0	NaN	A2AFW6;Q791V5;Q3UA17;Q9D050;Q05C68	105;114;114;123;126	A2AFW6;Q791V5	Mitochondrial carrier homolog 2	Mtch2	EKPEELGSVTVQKEYSSSFDRVIKETTREMI;KVLQELGSVTVQKEYSSSFDRVIKETTREMI	242	133;3359	105;114	20140710_SJ_MelissaHerwig_PhosphoPKD_WT4839_frac_08	16117	20140710_SJ_MelissaHerwig_PhosphoPKD_WT4839_frac_08	16117	165583	Q791V5	>tr|A2AFW6|A2AFW6_MOUSE Mitochondrial carrier homolog 2 OS=Mus musculus GN=Mtch2 PE=2 SV=1;>sp|Q791V5|MTCH2_MOUSE Mitochondrial carrier homolog 2 OS=Mus musculus GN=Mtch2 PE=1 SV=1;>tr|Q3UA17|Q3UA17_MOUSE Putative uncharacterized protein OS=Mus musculus GN	UID243
NaN	0.53873	NaN	NaN	NaN	0.57172	S	2	___1	establishment of localization;transport		cell part;cytoplasmic part;integral to membrane;intracellular organelle part;intracellular part;intrinsic to membrane;membrane;membrane part;mitochondrial inner membrane;mitochondrial membrane;mitochondrial part;organelle inner membrane;organelle membrane;organelle part			0.924177	0.0032637	115.06	71.767	115.06	0.56468	38111000	116	12.1611	0	-0.03299	A2AFW6;Q791V5;Q3UA17;Q9D050;Q05C68	107;116;116;125;128	A2AFW6;Q791V5	Mitochondrial carrier homolog 2	Mtch2	LQELGSVTVQKEYSSSFDRVIKETTREMIAR;PEELGSVTVQKEYSSSFDRVIKETTREMIAR	243	133;3359	107;116	20140710_SJ_MelissaHerwig_PhosphoPKD_KO4836_frac_20	17480	20140710_SJ_MelissaHerwig_PhosphoPKD_KO4836_frac_20	17480	165581	Q791V5	>tr|A2AFW6|A2AFW6_MOUSE Mitochondrial carrier homolog 2 OS=Mus musculus GN=Mtch2 PE=2 SV=1;>sp|Q791V5|MTCH2_MOUSE Mitochondrial carrier homolog 2 OS=Mus musculus GN=Mtch2 PE=1 SV=1;>tr|Q3UA17|Q3UA17_MOUSE Putative uncharacterized protein OS=Mus musculus GN	UID244
-0.0440739	-0.196694	-0.131099	-0.240712	-0.200698	-0.129956	S	2	___1	anatomical structure development;anatomical structure formation involved in morphogenesis;androgen receptor signaling pathway;axis elongation;axis elongation involved in somitogenesis;biological regulation;biosynthetic process;canonical Wnt receptor signaling pathway;cell surface receptor linked signaling pathway;cellular biosynthetic process;cellular macromolecule metabolic process;cellular meta…	binding;chromatin binding;protein binding transcription factor activity;receptor activity;RNA polymerase II transcription cofactor activity;RNA polymerase II transcription factor binding transcription factor activity;transcription coactivator activity;transcription cofactor activity;transcription factor binding transcription factor activity	cell part;intracellular organelle part;intracellular part;macromolecular complex;mediator complex;nuclear part;nucleoplasm part;organelle part;protein complex			1	0.000569926	130.47	130.47	72.583	0.68464	589370000	699	72.5834	0.535153	0.0664999	A2AGH8;A2AGH6-2;A2AGH9;A2AGH6	699;699;699;699	A2AGH8	Mediator of RNA polymerase II transcription subunit 12	Med12	DFSLFSPTMPCEGKGSPSPEKPDVEKEVKPP	244	135	699	20140710_SJ_MelissaHerwig_PhosphoPKD_WT4839_FT_01	4802	20140710_SJ_MelissaHerwig_PhosphoPKD_WT4839_frac_07	4811	210595	A2AGH8	>tr|A2AGH8|A2AGH8_MOUSE Mediator of RNA polymerase II transcription subunit 12 OS=Mus musculus GN=Med12 PE=2 SV=1;>sp|A2AGH6-2|MED12_MOUSE Isoform 2 of Mediator of RNA polymerase II transcription subunit 12 OS=Mus musculus GN=Med12;>tr|A2AGH9|A2AGH9_MOUSE	UID245
NaN	-0.38979	NaN	NaN	NaN	-0.023162	S	2	___1	activation of MAPK activity;apoptosis;biological regulation;cell death;cellular macromolecule metabolic process;cellular metabolic process;cellular process;cellular protein metabolic process;death;macromolecule metabolic process;macromolecule modification;metabolic process;phosphate-containing compound metabolic process;phosphorus metabolic process;phosphorylation;positive regulation of catalytic…	enzyme regulator activity;GTPase regulator activity;guanyl-nucleotide exchange factor activity;nucleoside-triphosphatase regulator activity;Rab guanyl-nucleotide exchange factor activity;Ras guanyl-nucleotide exchange factor activity;small GTPase regulator activity	cell part;cytoplasm;integral to membrane;intracellular part;intrinsic to membrane;membrane;membrane part;plasma membrane			0.775412	0.003042	88.282	84.109	88.282	0.88669	18701000	1038	5.38253	0	-0.366628	Q80U28-13;A6PWP8;Q80U28-12;A2AGR1;Q80U28-11;Q80U28-10;Q80U28-9;Q80U28-8;Q80U28-7;Q80U28-6;Q80U28-5;Q80U28-4;A2AGQ3;A2AGQ2;Q80U28-3;A2AGQ8;Q80U28-2;A2AGQ7;Q80U28-15;A2AGQ9;Q80U28;A2AGR0;A2AGQ5;A2AGQ6;Q80U28-14;E9QN47;A2AGQ4	1038;1038;1013;995;1019;1013;1013;1038;1039;1013;1013;1058;995;1019;1038;1015;1058;1038;1058;1039;1058;1058;1058;1038;1038;1038;1058	Q80U28-13	MAP kinase-activating death domain protein	Madd	AQTHYYSKEPDKRKRSPTENVNTPVGKDPGL	246	136	1038	20140710_SJ_MelissaHerwig_PhosphoPKD_KO4836_frac_20	10689	20140710_SJ_MelissaHerwig_PhosphoPKD_KO4836_frac_20	10689	441397	Q80U28-13	>sp|Q80U28-13|MADD_MOUSE Isoform 13 of MAP kinase-activating death domain protein OS=Mus musculus GN=Madd;>tr|A6PWP8|A6PWP8_MOUSE MAP kinase-activating death domain protein OS=Mus musculus GN=Madd PE=2 SV=1;>sp|Q80U28-12|MADD_MOUSE Isoform 12 of MAP kinase	UID247
NaN	-0.40036	NaN	NaN	NaN	NaN	S	2	___1	cell cycle phase;cell cycle process;cell division;cellular component organization;cellular component organization at cellular level;cellular component organization or biogenesis;cellular component organization or biogenesis at cellular level;cellular process;centrosome organization;cytoskeleton organization;establishment of localization;establishment of RNA localization;establishment or maintenan…		cell part;centrosome;cytoplasm;cytoplasmic part;cytoskeletal part;gamma-tubulin complex;intracellular non-membrane-bounded organelle;intracellular organelle;intracellular organelle part;intracellular part;macromolecular complex;microtubule organizing center;microtubule organizing center part;microtubule plus end;non-membrane-bounded organelle;organelle;organelle part;protein complex;spindle pole			0.999954	0.00096438	178.51	53.058	178.51	0.31321	15648000	1801	43.4182	0	NaN	A2AGT5-2;A2AGT5-3;K3W4R5;A2AGT5;Q80U79;Q6PB55;Q4V782;Q8K250	1801;1861;1861;1861;1540;681;600;667	A2AGT5-2	Cytoskeleton-associated protein 5	Ckap5	TKEGLAELYEYKKKYSDTDIEPFLKNSSQFF	247	137	1801	20140710_SJ_MelissaHerwig_PhosphoPKD_KO4836_frac_17	21256	20140710_SJ_MelissaHerwig_PhosphoPKD_KO4836_frac_17	21256	269131	A2AGT5-2	>sp|A2AGT5-2|CKAP5_MOUSE Isoform 2 of Cytoskeleton-associated protein 5 OS=Mus musculus GN=Ckap5;>sp|A2AGT5-3|CKAP5_MOUSE Isoform 3 of Cytoskeleton-associated protein 5 OS=Mus musculus GN=Ckap5;>tr|K3W4R5|K3W4R5_MOUSE Cytoskeleton-associated protein 5 OS=M	UID248
NaN	NaN	2.75556	NaN	NaN	NaN	S	3	___1	cell cycle phase;cell cycle process;cell division;cellular component organization;cellular component organization at cellular level;cellular component organization or biogenesis;cellular component organization or biogenesis at cellular level;cellular process;centrosome organization;cytoskeleton organization;establishment of localization;establishment of RNA localization;establishment or maintenan…		cell part;centrosome;cytoplasm;cytoplasmic part;cytoskeletal part;gamma-tubulin complex;intracellular non-membrane-bounded organelle;intracellular organelle;intracellular organelle part;intracellular part;macromolecular complex;microtubule organizing center;microtubule organizing center part;microtubule plus end;non-membrane-bounded organelle;organelle;organelle part;protein complex;spindle pole			0.792741	0.000534322	100.97	34.073	100.97	-0.40582	24696000	1913	6.68474	0	NaN	A2AGT5-2;A2AGT5-3;K3W4R5;A2AGT5;Q80U79;Q6PB55;Q4V782;Q8K250	1913;1952;1973;1973;1652;793;712;779	A2AGT5-2	Cytoskeleton-associated protein 5	Ckap5	PLTSLLSKPAIPPVASSTDMLHSKLSQLRES	248	137	1913	20140204_SJ_Nahza_PKO_KO_05	24780	20140204_SJ_Nahza_PKO_KO_05	24780	377488	A2AGT5-2	>sp|A2AGT5-2|CKAP5_MOUSE Isoform 2 of Cytoskeleton-associated protein 5 OS=Mus musculus GN=Ckap5;>sp|A2AGT5-3|CKAP5_MOUSE Isoform 3 of Cytoskeleton-associated protein 5 OS=Mus musculus GN=Ckap5;>tr|K3W4R5|K3W4R5_MOUSE Cytoskeleton-associated protein 5 OS=M	UID249
NaN	NaN	NaN	NaN	NaN	1.73553	S	3	___1	cell cycle phase;cell cycle process;cell division;cellular component organization;cellular component organization at cellular level;cellular component organization or biogenesis;cellular component organization or biogenesis at cellular level;cellular process;centrosome organization;cytoskeleton organization;establishment of localization;establishment of RNA localization;establishment or maintenan…		cell part;centrosome;cytoplasm;cytoplasmic part;cytoskeletal part;gamma-tubulin complex;intracellular non-membrane-bounded organelle;intracellular organelle;intracellular organelle part;intracellular part;macromolecular complex;microtubule organizing center;microtubule organizing center part;microtubule plus end;non-membrane-bounded organelle;organelle;organelle part;protein complex;spindle pole			0.597761	0.000299413	120.9	44.519	120.9	-0.18814	34235000	1914	3.24201	0	NaN	A2AGT5-2;A2AGT5-3;K3W4R5;A2AGT5;Q80U79;Q6PB55;Q4V782;Q8K250	1914;1953;1974;1974;1653;794;713;780	A2AGT5-2	Cytoskeleton-associated protein 5	Ckap5	LTSLLSKPAIPPVASSTDMLHSKLSQLRESR	249	137	1914	20140204_SJ_Nahza_PKO_WT_05	23912	20140204_SJ_Nahza_PKO_WT_05	23912	377489	A2AGT5-2	>sp|A2AGT5-2|CKAP5_MOUSE Isoform 2 of Cytoskeleton-associated protein 5 OS=Mus musculus GN=Ckap5;>sp|A2AGT5-3|CKAP5_MOUSE Isoform 3 of Cytoskeleton-associated protein 5 OS=Mus musculus GN=Ckap5;>tr|K3W4R5|K3W4R5_MOUSE Cytoskeleton-associated protein 5 OS=M	UID250
NaN	NaN	1.24319	NaN	NaN	1.585	S	3	___1	biological regulation;cellular component organization;cellular component organization at cellular level;cellular component organization or biogenesis;cellular component organization or biogenesis at cellular level;cellular process;cytoskeleton organization;organelle organization;regulation of anatomical structure morphogenesis;regulation of biological process;regulation of cell morphogenesis;regu…		cell part;cytoplasm;cytoskeletal part;intracellular organelle part;intracellular part;macromolecular complex;microtubule;organelle part;protein complex			0.998084	0.00061539	85.881	83.899	85.881	1.8819	262710000	502	27.1684	0	-0.341808	A2AHC3;A2AHC4;A2AHC3-2	502;522;522	A2AHC3	Calmodulin-regulated spectrin-associated protein 1	Camsap1	SSGDSVSLARSISKDSLASNIIHLTPQNQPH	253	139	502	20140204_SJ_Nahza_PKO_KO_07	24210	20140204_SJ_Nahza_PKO_KO_07	24210	101626	A2AHC3	>sp|A2AHC3|CAMP1_MOUSE Calmodulin-regulated spectrin-associated protein 1 OS=Mus musculus GN=Camsap1 PE=1 SV=1;>tr|A2AHC4|A2AHC4_MOUSE Calmodulin-regulated spectrin-associated protein 1 (Fragment) OS=Mus musculus GN=Camsap1 PE=2 SV=1;>sp|A2AHC3-2|CAMP1_MOU	UID254
NaN	NaN	-0.263858	NaN	NaN	-0.0391908	S	2	___1	biological regulation;cellular component organization;cellular component organization at cellular level;cellular component organization or biogenesis;cellular component organization or biogenesis at cellular level;cellular process;cytoskeleton organization;organelle organization;regulation of anatomical structure morphogenesis;regulation of biological process;regulation of cell morphogenesis;regu…		cell part;cytoplasm;cytoskeletal part;intracellular organelle part;intracellular part;macromolecular complex;microtubule;organelle part;protein complex			0.999506	0.000823463	158.47	88.675	60.157	-0.34016	1044500000	823	33.059	0	-0.224667	A2AHC3;A2AHC4;A2AHC3-2	823;843;843	A2AHC3	Calmodulin-regulated spectrin-associated protein 1	Camsap1	VKMTSFAERKLQRLNSCETKSSTSSSQKTTP	254	139	823	20140204_SJ_Nahza_PKO_WT_09	7008	20140204_SJ_Nahza_PKO_KO_08	7131	305779	A2AHC3	>sp|A2AHC3|CAMP1_MOUSE Calmodulin-regulated spectrin-associated protein 1 OS=Mus musculus GN=Camsap1 PE=1 SV=1;>tr|A2AHC4|A2AHC4_MOUSE Calmodulin-regulated spectrin-associated protein 1 (Fragment) OS=Mus musculus GN=Camsap1 PE=2 SV=1;>sp|A2AHC3-2|CAMP1_MOU	UID255
NaN	NaN	0.34445	NaN	NaN	0.433287	S	2	___1	biological regulation;cellular component organization;cellular component organization at cellular level;cellular component organization or biogenesis;cellular component organization or biogenesis at cellular level;cellular process;cytoskeleton organization;organelle organization;regulation of anatomical structure morphogenesis;regulation of biological process;regulation of cell morphogenesis;regu…		cell part;cytoplasm;cytoskeletal part;intracellular organelle part;intracellular part;macromolecular complex;microtubule;organelle part;protein complex			1	7.01825e-05	157.98	104.79	157.98	1.4269	136450000	1353	72.6215	0	-0.0888364	A2AHC3	1353	A2AHC3	Calmodulin-regulated spectrin-associated protein 1	Camsap1	GLGKPKSKPKKPRPKSVHREESYSDSGTKCS	256	139	1353	20140204_SJ_Nahza_PKO_KO_11	4314	20140204_SJ_Nahza_PKO_KO_11	4314	501379	A2AHC3	>sp|A2AHC3|CAMP1_MOUSE Calmodulin-regulated spectrin-associated protein 1 OS=Mus musculus GN=Camsap1 PE=1 SV=1	UID257
0.46474	-0.197447	-0.0230938	-0.773129	-0.853311	-0.349672	S	2	___1	carbohydrate metabolic process;cellular carbohydrate metabolic process;cellular glucan metabolic process;cellular macromolecule metabolic process;cellular metabolic process;cellular polysaccharide metabolic process;cellular process;energy derivation by oxidation of organic compounds;energy reserve metabolic process;generation of precursor metabolites and energy;glucan metabolic process;glycogen m…	catalytic activity;hydrolase activity;hydrolase activity, acting on glycosyl bonds;hydrolase activity, hydrolyzing O-glycosyl compounds	cell part;membrane;plasma membrane	Calcium signaling pathway;Insulin signaling pathway		1	7.32973e-05	174.18	166.89	174.18	0.2212	650580000	729	110.719	1.36964	0.740104	A2AHQ7;Q8BWJ3	729;729	A2AHQ7	Phosphorylase b kinase regulatory subunit alpha, liver isoform	Phka2	FPMILPTKVLSGHRKSLNLVDSPQPLLKTTP	257	140	729	20140710_SJ_MelissaHerwig_PhosphoPKD_WT4839_FT_02	27579	20140710_SJ_MelissaHerwig_PhosphoPKD_WT4839_FT_02	27579	472513	A2AHQ7	>tr|A2AHQ7|A2AHQ7_MOUSE Phosphorylase b kinase regulatory subunit alpha, liver isoform OS=Mus musculus GN=Phka2 PE=2 SV=1;>sp|Q8BWJ3|KPB2_MOUSE Phosphorylase b kinase regulatory subunit alpha, liver isoform OS=Mus musculus GN=Phka2 PE=1 SV=1	UID258
-0.335002	NaN	NaN	NaN	NaN	NaN	S	3	___1	multicellular organismal process;neurological system process;sensory perception;sensory perception of mechanical stimulus;sensory perception of sound;system process		cell part;cell projection;intracellular part;microvillus;organelle part;stereocilium			0.999998	0.00023775	85.442	85.348	85.442	1.1623	24730000	501	57.9195	0	NaN	A2AI08	501	A2AI08	Taperin	Tprn	PVRPGLPVTFIDEVDSEEEAFQEAKLPSSAV	258	141	501	20140630_SJ_MelissaHerwig_PhosphoPKD_KO4592_frac_15	31995	20140630_SJ_MelissaHerwig_PhosphoPKD_KO4592_frac_15	31995	351251	A2AI08	>sp|A2AI08|TPRN_MOUSE Taperin OS=Mus musculus GN=Tprn PE=1 SV=1	UID259
NaN	0.17	-0.0285755	0.159789	NaN	NaN	S	3	___1	biological regulation;catabolic process;cell cycle;cell cycle cytokinesis;cell cycle process;cellular catabolic process;cellular component organization;cellular component organization at cellular level;cellular component organization or biogenesis;cellular component organization or biogenesis at cellular level;cellular macromolecule catabolic process;cellular macromolecule metabolic process;cellu…	catalytic activity;cysteine-type peptidase activity;hydrolase activity;hydrolase activity, acting on ester bonds;peptidase activity;peptidase activity, acting on L-amino acid peptides;small conjugating protein-specific protease activity;thiolester hydrolase activity;ubiquitin thiolesterase activity;ubiquitin-specific protease activity	cell part;cytoplasmic part;cytosol;early endosome;endosomal part;endosome;extrinsic to endosome membrane;extrinsic to membrane;extrinsic to organelle membrane;extrinsic to plasma membrane;intracellular;intracellular membrane-bounded organelle;intracellular organelle;intracellular organelle part;intracellular part;membrane;membrane part;membrane-bounded organelle;midbody;nucleus;organelle;organell…	Endocytosis		0.743377	9.33209e-06	186.01	185.53	186.01	-0.21725	157860000	586	5.49267	0	-0.0890772	Q3UQ26;Q80U87;A2AI52;Q58E42;Q3UZ62	586;678;689;17;678	Q3UQ26	Ubiquitin carboxyl-terminal hydrolase;Ubiquitin carboxyl-terminal hydrolase 8	Usp8	QVPAERDREPSKLKRSYSSPDITQALQEEEK	259	142	586	20140630_SJ_MelissaHerwig_PhosphoPKD_WT4835_frac_06	17266	20140630_SJ_MelissaHerwig_PhosphoPKD_WT4835_frac_06	17266	442242	Q3UQ26	>tr|Q3UQ26|Q3UQ26_MOUSE Ubiquitin carboxyl-terminal hydrolase (Fragment) OS=Mus musculus GN=Usp8 PE=2 SV=1;>sp|Q80U87|UBP8_MOUSE Ubiquitin carboxyl-terminal hydrolase 8 OS=Mus musculus GN=Usp8 PE=1 SV=2;>tr|A2AI52|A2AI52_MOUSE Ubiquitin carboxyl-terminal h	UID260
-0.394733	0.100004	-0.0633435	0.141326	0.11984	0.0514334	S	2	___1	biological regulation;catabolic process;cell cycle;cell cycle cytokinesis;cell cycle process;cellular catabolic process;cellular component organization;cellular component organization at cellular level;cellular component organization or biogenesis;cellular component organization or biogenesis at cellular level;cellular macromolecule catabolic process;cellular macromolecule metabolic process;cellu…	catalytic activity;cysteine-type peptidase activity;hydrolase activity;hydrolase activity, acting on ester bonds;peptidase activity;peptidase activity, acting on L-amino acid peptides;small conjugating protein-specific protease activity;thiolester hydrolase activity;ubiquitin thiolesterase activity;ubiquitin-specific protease activity	cell part;cytoplasmic part;cytosol;early endosome;endosomal part;endosome;extrinsic to endosome membrane;extrinsic to membrane;extrinsic to organelle membrane;extrinsic to plasma membrane;intracellular;intracellular membrane-bounded organelle;intracellular organelle;intracellular organelle part;intracellular part;membrane;membrane part;membrane-bounded organelle;midbody;nucleus;organelle;organell…	Endocytosis		0.938592	1.44427e-12	238.07	237.58	235.68	1.4614	3501500000	588	11.9955	0.687122	-0.223557	Q3UQ26;Q80U87;A2AI52;Q58E42;Q3UZ62	588;680;691;19;680	Q3UQ26	Ubiquitin carboxyl-terminal hydrolase;Ubiquitin carboxyl-terminal hydrolase 8	Usp8	PAERDREPSKLKRSYSSPDITQALQEEEKRR	260	142	588	20140630_SJ_MelissaHerwig_PhosphoPKD_WT4835_frac_05	19229	20140204_SJ_Nahza_PKO_WT_06	21869	442235	Q3UQ26	>tr|Q3UQ26|Q3UQ26_MOUSE Ubiquitin carboxyl-terminal hydrolase (Fragment) OS=Mus musculus GN=Usp8 PE=2 SV=1;>sp|Q80U87|UBP8_MOUSE Ubiquitin carboxyl-terminal hydrolase 8 OS=Mus musculus GN=Usp8 PE=1 SV=2;>tr|A2AI52|A2AI52_MOUSE Ubiquitin carboxyl-terminal h	UID261
NaN	NaN	-0.207548	NaN	NaN	-0.229276	S	2	___1	actin cytoskeleton organization;actin filament-based process;actomyosin structure organization;biological adhesion;calcium-dependent cell-matrix adhesion;cell adhesion;cell-matrix adhesion;cell-substrate adhesion;cellular component organization;cellular component organization at cellular level;cellular component organization or biogenesis;cellular component organization or biogenesis at cellular …	actin binding;adenyl nucleotide binding;adenyl ribonucleotide binding;ATP binding;binding;calcium channel activity;catalytic activity;cation binding;cation channel activity;cation transmembrane transporter activity;channel activity;cytoskeletal protein binding;ion binding;ion channel activity;ion transmembrane transporter activity;kinase activity;metal ion binding;myosin binding;nucleotide bindin…	cell part;cell projection;integral to membrane;intrinsic to membrane;membrane;membrane part;plasma membrane;ruffle	Mineral absorption		0.962804	0.000699243	125.22	123.37	106.42	1.3147	161100000	1403	14.1585	0	0.0217286	A2AI57;Q923J1;B9EK83	1403;1403;1403	A2AI57	Transient receptor potential cation channel subfamily M member 7	Trpm7	NSSPHMSSPPTKFSVSTPSQPSCKSHLESTT	261	143	1403	20140204_SJ_Nahza_PKO_KO_02	14279	20140204_SJ_Nahza_PKO_KO_01	15498	177556	A2AI57	>tr|A2AI57|A2AI57_MOUSE Transient receptor potential cation channel subfamily M member 7 OS=Mus musculus GN=Trpm7 PE=2 SV=1;>sp|Q923J1|TRPM7_MOUSE Transient receptor potential cation channel subfamily M member 7 OS=Mus musculus GN=Trpm7 PE=1 SV=1;>tr|B9EK8	UID262
-0.706443	NaN	-0.556502	0.207296	NaN	-0.582887	S	3	___1	actin cytoskeleton organization;actin filament-based process;actomyosin structure organization;biological adhesion;calcium-dependent cell-matrix adhesion;cell adhesion;cell-matrix adhesion;cell-substrate adhesion;cellular component organization;cellular component organization at cellular level;cellular component organization or biogenesis;cellular component organization or biogenesis at cellular …	actin binding;adenyl nucleotide binding;adenyl ribonucleotide binding;ATP binding;binding;calcium channel activity;catalytic activity;cation binding;cation channel activity;cation transmembrane transporter activity;channel activity;cytoskeletal protein binding;ion binding;ion channel activity;ion transmembrane transporter activity;kinase activity;metal ion binding;myosin binding;nucleotide bindin…	cell part;cell projection;integral to membrane;intrinsic to membrane;membrane;membrane part;plasma membrane;ruffle	Mineral absorption		0.990528	0.000171545	123.6	122.78	123.6	-0.088916	87577000	1385	20.2	0.414653	-0.443677	A2AI57;Q923J1;B9EK83	1385;1385;1385	A2AI57	Transient receptor potential cation channel subfamily M member 7	Trpm7	GVEMLKIFNKNQKLGSSPNSSPHMSSPPTKF	262	143	1385	20140630_SJ_MelissaHerwig_PhosphoPKD_KO4592_frac_15	8892	20140630_SJ_MelissaHerwig_PhosphoPKD_KO4592_frac_15	8892	287249	A2AI57	>tr|A2AI57|A2AI57_MOUSE Transient receptor potential cation channel subfamily M member 7 OS=Mus musculus GN=Trpm7 PE=2 SV=1;>sp|Q923J1|TRPM7_MOUSE Transient receptor potential cation channel subfamily M member 7 OS=Mus musculus GN=Trpm7 PE=1 SV=1;>tr|B9EK8	UID263
-0.61793	-1.33034	-0.414862	0.131941	-0.305366	-0.0437384	S	3	___1	actin cytoskeleton organization;actin filament-based process;actomyosin structure organization;biological adhesion;calcium-dependent cell-matrix adhesion;cell adhesion;cell-matrix adhesion;cell-substrate adhesion;cellular component organization;cellular component organization at cellular level;cellular component organization or biogenesis;cellular component organization or biogenesis at cellular …	actin binding;adenyl nucleotide binding;adenyl ribonucleotide binding;ATP binding;binding;calcium channel activity;catalytic activity;cation binding;cation channel activity;cation transmembrane transporter activity;channel activity;cytoskeletal protein binding;ion binding;ion channel activity;ion transmembrane transporter activity;kinase activity;metal ion binding;myosin binding;nucleotide bindin…	cell part;cell projection;integral to membrane;intrinsic to membrane;membrane;membrane part;plasma membrane;ruffle	Mineral absorption		0.971507	2.94396e-05	122.19	121.4	122.19	0.033712	197370000	1386	15.3284	1.10184	-0.715324	A2AI57;Q923J1;B9EK83	1386;1386;1386	A2AI57	Transient receptor potential cation channel subfamily M member 7	Trpm7	VEMLKIFNKNQKLGSSPNSSPHMSSPPTKFS	263	143	1386	20140710_SJ_MelissaHerwig_PhosphoPKD_WT4839_frac_07	8125	20140710_SJ_MelissaHerwig_PhosphoPKD_WT4839_frac_07	8125	287253	A2AI57	>tr|A2AI57|A2AI57_MOUSE Transient receptor potential cation channel subfamily M member 7 OS=Mus musculus GN=Trpm7 PE=2 SV=1;>sp|Q923J1|TRPM7_MOUSE Transient receptor potential cation channel subfamily M member 7 OS=Mus musculus GN=Trpm7 PE=1 SV=1;>tr|B9EK8	UID264
1.71015	0.926823	NaN	0.283155	0.225635	NaN	S	4	___1	carbohydrate metabolic process;cellular carbohydrate metabolic process;cellular glucan metabolic process;cellular macromolecule metabolic process;cellular metabolic process;cellular polysaccharide metabolic process;cellular process;energy derivation by oxidation of organic compounds;energy reserve metabolic process;generation of precursor metabolites and energy;glucan metabolic process;glycogen m…	catalytic activity;hydrolase activity;hydrolase activity, acting on glycosyl bonds;hydrolase activity, hydrolyzing O-glycosyl compounds	cell part;membrane;plasma membrane	Calcium signaling pathway;Insulin signaling pathway		1	2.57769e-81	324.89	264.14	293.15	-1.1681	1082900000	914	64.9237	0.945055	1.06409	Q8CBA7;Q3UV91;A2AI91;A2AI89;P18826-2;A2AI88;P18826;A2AI87	914;914;914;973;973;973;973;973	Q8CBA7	Phosphorylase b kinase regulatory subunit alpha, skeletal muscle isoform	Phka1	LLHHILSGKEFGVERSVRPTDSNVSPAISIH	264	144	914	20140710_SJ_MelissaHerwig_PhosphoPKD_KO4836_frac_22	20402	20140710_SJ_MelissaHerwig_PhosphoPKD_WT4839_frac_10	20995	128058	Q8CBA7	>tr|Q8CBA7|Q8CBA7_MOUSE Putative uncharacterized protein OS=Mus musculus GN=Phka1 PE=2 SV=1;>tr|Q3UV91|Q3UV91_MOUSE Putative uncharacterized protein OS=Mus musculus GN=Phka1 PE=2 SV=1;>tr|A2AI91|A2AI91_MOUSE Phosphorylase b kinase regulatory subunit alpha,	UID265
-0.440019	0.181769	0.220899	0.341316	0.324315	0.391791	S	3	___1	biological regulation;catabolic process;cellular catabolic process;cellular component organization;cellular component organization at cellular level;cellular component organization or biogenesis;cellular component organization or biogenesis at cellular level;cellular macromolecule catabolic process;cellular macromolecule metabolic process;cellular metabolic process;cellular process;cellular prote…	acid-amino acid ligase activity;binding;catalytic activity;cation binding;chromatin binding;ion binding;ligase activity;ligase activity, forming carbon-nitrogen bonds;metal ion binding;protein binding transcription factor activity;small conjugating protein ligase activity;transcription coactivator activity;transcription cofactor activity;transcription factor binding transcription factor activity;…	cell part;chromosomal part;HULC complex;intracellular non-membrane-bounded organelle;intracellular organelle;intracellular organelle part;intracellular part;macromolecular complex;non-membrane-bounded organelle;nuclear part;nucleolus;organelle;organelle part;protein complex;ubiquitin conjugating enzyme complex;ubiquitin ligase complex			1	1.37616e-05	196.89	68.512	52.359	1.046	1259000000	138	52.3587	0.782697	-0.364924	A2AIR2;Q5DTM8;A2AIR0	138;138;138	A2AIR2	E3 ubiquitin-protein ligase BRE1A	Rnf20	ERKALVVPEPEPDSDSNQERKDDRERGDGQE	267	147	138	20140204_SJ_Nahza_PKO_KO_01	20081	20140710_SJ_MelissaHerwig_PhosphoPKD_WT4839_frac_07	14764	35251	A2AIR2	>tr|A2AIR2|A2AIR2_MOUSE E3 ubiquitin-protein ligase BRE1A (Fragment) OS=Mus musculus GN=Rnf20 PE=2 SV=1;>sp|Q5DTM8|BRE1A_MOUSE E3 ubiquitin-protein ligase BRE1A OS=Mus musculus GN=Rnf20 PE=2 SV=2;>tr|A2AIR0|A2AIR0_MOUSE E3 ubiquitin-protein ligase BRE1A (F	UID266
NaN	NaN	NaN	NaN	0.0534657	NaN	S	2	___1	cellular macromolecule metabolic process;cellular metabolic process;cellular nitrogen compound metabolic process;cellular process;macromolecule metabolic process;metabolic process;mRNA metabolic process;mRNA processing;nitrogen compound metabolic process;nucleic acid metabolic process;nucleobase-containing compound metabolic process;primary metabolic process;RNA metabolic process;RNA processing;R…		cell part;intracellular membrane-bounded organelle;intracellular organelle;intracellular part;membrane-bounded organelle;nucleus;organelle			0.535541	0.000240797	159.34	152.91	159.34	-0.91795	78177000	1577	1.60359	0	NaN	A2AIV2;E9PZY8	1577;1627	A2AIV2	Protein virilizer homolog	Kiaa1429;1110037F02Rik	FDLHSELERSFLSEPSSPGRSKTTKGFKLGK	270	148	1577	20140710_SJ_MelissaHerwig_PhosphoPKD_WT4839_frac_08	11596	20140710_SJ_MelissaHerwig_PhosphoPKD_WT4839_frac_08	11596	460229	A2AIV2	>sp|A2AIV2|VIR_MOUSE Protein virilizer homolog OS=Mus musculus GN=Kiaa1429 PE=1 SV=1;>tr|E9PZY8|E9PZY8_MOUSE Protein 1110037F02Rik OS=Mus musculus GN=1110037F02Rik PE=2 SV=1	UID269
-0.277668	0.138276	-0.106793	0.466461	NaN	0.151495	S	3	___1	cellular macromolecule metabolic process;cellular metabolic process;cellular nitrogen compound metabolic process;cellular process;macromolecule metabolic process;metabolic process;mRNA metabolic process;mRNA processing;nitrogen compound metabolic process;nucleic acid metabolic process;nucleobase-containing compound metabolic process;primary metabolic process;RNA metabolic process;RNA processing;R…		cell part;intracellular membrane-bounded organelle;intracellular organelle;intracellular part;membrane-bounded organelle;nucleus;organelle			0.932694	9.38555e-05	153.72	148.18	129.05	0.085951	314080000	1578	14.4272	0.857799	-0.39104	A2AIV2;E9PZY8	1578;1628	A2AIV2	Protein virilizer homolog	Kiaa1429;1110037F02Rik	DLHSELERSFLSEPSSPGRSKTTKGFKLGKH	271	148	1578	20140710_SJ_MelissaHerwig_PhosphoPKD_KO4836_frac_20	14979	20140204_SJ_Nahza_PKO_WT_07	14369	460225	A2AIV2	>sp|A2AIV2|VIR_MOUSE Protein virilizer homolog OS=Mus musculus GN=Kiaa1429 PE=1 SV=1;>tr|E9PZY8|E9PZY8_MOUSE Protein 1110037F02Rik OS=Mus musculus GN=1110037F02Rik PE=2 SV=1	UID270
-1.28589	NaN	NaN	NaN	NaN	NaN	S	3	___1	biological regulation;defense response;defense response to bacterium;defense response to Gram-positive bacterium;defense response to virus;immune effector process;immune system process;multi-organism process;positive regulation of biological process;positive regulation of cell communication;positive regulation of cellular process;positive regulation of cytokine production;positive regulation of d…		cell part;cytoplasmic part;cytosol;intracellular part	ko05152;NOD-like receptor signaling pathway		1	0.000349644	110.75	109.65	110.75	-0.49422	8830800	461	110.747	0	NaN	A2AIV8	461	A2AIV8		Card9	EDAQLSDKGVLADRESPEQPFMALNKEHLSL	273	150	461	20140630_SJ_MelissaHerwig_PhosphoPKD_KO4592_frac_15	22479	20140630_SJ_MelissaHerwig_PhosphoPKD_KO4592_frac_15	22479	215776	A2AIV8	>tr|A2AIV8|A2AIV8_MOUSE Caspase recruitment domain family, member 9 OS=Mus musculus GN=Card9 PE=2 SV=1	UID272
NaN	-0.317907	-0.160061	0.0459648	-0.173638	-0.0590778	S	2	___1	carbohydrate metabolic process;catabolic process;cellular carbohydrate metabolic process;cellular lipid metabolic process;cellular metabolic process;cellular process;dephosphorylation;glycerolipid metabolic process;glycerophospholipid metabolic process;inositol phosphate catabolic process;inositol phosphate dephosphorylation;inositol phosphate metabolic process;lipid metabolic process;lipid modif…	catalytic activity;hydrolase activity;hydrolase activity, acting on ester bonds;inositol or phosphatidylinositol phosphatase activity;phosphatase activity;phosphatidylinositol bisphosphate phosphatase activity;phosphatidylinositol phosphate 5-phosphatase activity;phosphatidylinositol-4,5-bisphosphate 5-phosphatase activity;phosphoric ester hydrolase activity	axoneme;cell part;cell projection part;cilium axoneme;cilium part;cytoplasmic part;cytoskeleton;Golgi apparatus part;Golgi cisterna membrane;Golgi membrane;intracellular non-membrane-bounded organelle;intracellular organelle;intracellular organelle part;intracellular part;membrane;non-membrane-bounded organelle;organelle;organelle membrane;organelle part	Inositol phosphate metabolism;Phosphatidylinositol signaling system		0.998492	0.00125626	139.77	41.434	136.14	-1.9477	498480000	89	28.2095	0.749917	-0.176734	A2AIX0;Q9JII1;Q3TZ34	89;89;89	A2AIX0	72 kDa inositol polyphosphate 5-phosphatase	Inpp5e	ITPQPPIRPKLERTLSLDDKGWRRRRFRGSQ	274	151	89	20140630_SJ_MelissaHerwig_PhosphoPKD_WT4835_frac_06	10913	20140710_SJ_MelissaHerwig_PhosphoPKD_WT4839_frac_08	11668	282994	A2AIX0	>tr|A2AIX0|A2AIX0_MOUSE 72 kDa inositol polyphosphate 5-phosphatase OS=Mus musculus GN=Inpp5e PE=4 SV=1;>sp|Q9JII1|INP5E_MOUSE 72 kDa inositol polyphosphate 5-phosphatase OS=Mus musculus GN=Inpp5e PE=2 SV=1;>tr|Q3TZ34|Q3TZ34_MOUSE Putative uncharacterized	UID273
-1.60311	-0.134444	-0.0539971	-0.219892	0.084839	0.105004	S	2	___1	carbohydrate metabolic process;catabolic process;cellular carbohydrate metabolic process;cellular catabolic process;cellular macromolecule catabolic process;cellular macromolecule metabolic process;cellular metabolic process;cellular process;cellular protein metabolic process;ER-associated protein catabolic process;glycosylation;macromolecule catabolic process;macromolecule glycosylation;macromol…	binding;calcium ion binding;catalytic activity;cation binding;hydrolase activity;hydrolase activity, acting on glycosyl bonds;hydrolase activity, hydrolyzing O-glycosyl compounds;ion binding;mannosidase activity;mannosyl-oligosaccharide 1,2-alpha-mannosidase activity;mannosyl-oligosaccharide mannosidase activity;metal ion binding	cell part;cytoplasmic part;endoplasmic reticulum;endoplasmic reticulum membrane;endoplasmic reticulum part;integral to membrane;intracellular membrane-bounded organelle;intracellular organelle;intracellular organelle part;intracellular part;intrinsic to membrane;membrane;membrane part;membrane-bounded organelle;organelle;organelle membrane;organelle part	N-Glycan biosynthesis;Protein processing in endoplasmic reticulum;Various types of N-glycan biosynthesis		1	5.00806e-06	169.73	58.502	110.74	0.53389	595970000	119	105.066	0.498487	-0.587167	A2AJ14;Q8BIL8;A2AJ15;Q923C1	119;102;102;13	A2AJ14	Endoplasmic reticulum mannosyl-oligosaccharide 1,2-alpha-mannosidase	Man1b1	MKQEVLPVLPAPQKESAEQEGFADILSQKRQ	275	153	119	20140630_SJ_MelissaHerwig_PhosphoPKD_KO4592_FT_11	24169	20140710_SJ_MelissaHerwig_PhosphoPKD_KO4836_FT_15	31743	403185	A2AJ14	>tr|A2AJ14|A2AJ14_MOUSE Endoplasmic reticulum mannosyl-oligosaccharide 1,2-alpha-mannosidase (Fragment) OS=Mus musculus GN=Man1b1 PE=2 SV=1;>tr|Q8BIL8|Q8BIL8_MOUSE Putative uncharacterized protein OS=Mus musculus GN=Man1b1 PE=2 SV=1;>sp|A2AJ15|MA1B1_MOUSE	UID274
0.230922	-0.0139279	-0.170598	-0.332177	0.0292658	-0.0219278	S	2	___1	lipid metabolic process;metabolic process;primary metabolic process	catalytic activity;hydrolase activity	cell part;cytoplasmic part;endoplasmic reticulum;integral to membrane;intracellular membrane-bounded organelle;intracellular organelle;intracellular organelle part;intracellular part;intrinsic to membrane;lysosomal membrane;membrane;membrane part;membrane-bounded organelle;mitochondrial membrane;mitochondrial part;nuclear membrane;nuclear part;organelle;organelle membrane;organelle part;vacuolar …	Glycerophospholipid metabolism		0.999998	0.000494576	150.14	77.57	150.14	1.1271	528260000	1254	57.2116	0.310919	0.123745	B0LS74;B9EJ75;A9YTK0;A2AJ88-2;A2AJ88;A7L8D7	1254;1254;1254;1280;1280;332	B0LS74	Patatin-like phospholipase domain-containing protein 7	Pnpla7	VSRIEPAKVAAVDDESDYQTEYEEELPAIPK	279	155	1254	20140710_SJ_MelissaHerwig_PhosphoPKD_KO4836_FT_13_140717153800	25569	20140710_SJ_MelissaHerwig_PhosphoPKD_KO4836_FT_13_140717153800	25569	543633	B0LS74	>tr|B0LS74|B0LS74_MOUSE Neuropathy target esterase-related esterase splice variant 1 OS=Mus musculus GN=Pnpla7 PE=2 SV=1;>tr|B9EJ75|B9EJ75_MOUSE Patatin-like phospholipase domain containing 7 OS=Mus musculus GN=Pnpla7 PE=2 SV=1;>tr|A9YTK0|A9YTK0_MOUSE Neur	UID278
-0.438872	NaN	0.0823801	0.175429	0.412304	0.0970739	S	2	___1	cellular macromolecule metabolic process;cellular metabolic process;cellular process;cellular protein metabolic process;macromolecule metabolic process;macromolecule modification;metabolic process;N-terminal peptidyl-glycine N-myristoylation;N-terminal protein amino acid modification;N-terminal protein lipidation;N-terminal protein myristoylation;peptidyl-amino acid modification;peptidyl-glycine …	catalytic activity;glycylpeptide N-tetradecanoyltransferase activity;myristoyltransferase activity;N-acyltransferase activity;transferase activity;transferase activity, transferring acyl groups;transferase activity, transferring acyl groups other than amino-acyl groups	cell part;cytoplasm;cytoplasmic part;Golgi apparatus;intracellular membrane-bounded organelle;intracellular organelle;intracellular part;membrane;membrane-bounded organelle;organelle;plasma membrane			1	0.0020412	140.91	74.883	92.781	-1.7533	119180000	38	92.7811	0.757636	-0.406515	A2AJH3;Q3THR4;O70311	38;38;38	A2AJH3	Glycylpeptide N-tetradecanoyltransferase;Glycylpeptide N-tetradecanoyltransferase 2	Nmt2	GIDGDNEEETEHAKGSPGGDLGAKKKKKKQK	280	156	38	20140710_SJ_MelissaHerwig_PhosphoPKD_WT4839_FT_01	4672	20140630_SJ_MelissaHerwig_PhosphoPKD_WT4835_FT_01	5316	210386	A2AJH3	>tr|A2AJH3|A2AJH3_MOUSE Glycylpeptide N-tetradecanoyltransferase OS=Mus musculus GN=Nmt2 PE=2 SV=1;>tr|Q3THR4|Q3THR4_MOUSE Glycylpeptide N-tetradecanoyltransferase OS=Mus musculus GN=Nmt2 PE=2 SV=1;>sp|O70311|NMT2_MOUSE Glycylpeptide N-tetradecanoyltransfe	UID279
0.0972103	-0.33606	-0.354629	-0.258213	-0.364306	-0.309828	S	2	___1			cell part;cytoplasm;cytoskeletal part;intracellular non-membrane-bounded organelle;intracellular organelle;intracellular organelle part;intracellular part;non-membrane-bounded organelle;organelle;organelle part;spindle			1	9.38715e-13	214.95	100.03	214.62	0.9088	26932000000	512	134.13	0.305073	0.112956	A8Y5P4;A2AJI0;A2AJI1;A2AJI0-2;F6WF36	512;544;472;507;289	A8Y5P4	MAP7 domain-containing protein 1	Map7d1	RKSRAAEEKEPAAPASPAPSPVPSPTPAQPQ	281	157	512	20140710_SJ_MelissaHerwig_PhosphoPKD_KO4836_FT_15	13079	20140204_SJ_Nahza_PKO_KO_01	17460	146598	A8Y5P4	>tr|A8Y5P4|A8Y5P4_MOUSE MAP7 domain-containing protein 1 OS=Mus musculus GN=Map7d1 PE=2 SV=1;>sp|A2AJI0|MA7D1_MOUSE MAP7 domain-containing protein 1 OS=Mus musculus GN=Map7d1 PE=1 SV=1;>tr|A2AJI1|A2AJI1_MOUSE MAP7 domain-containing protein 1 OS=Mus musculu	UID280
0.630992	0.288973	-0.124639	-0.0938904	-0.0992548	0.398176	S	2	___1			cell part;cytoplasm;cytoskeletal part;intracellular non-membrane-bounded organelle;intracellular organelle;intracellular organelle part;intracellular part;non-membrane-bounded organelle;organelle;organelle part;spindle			1	9.38715e-13	214.95	100.03	165.98	1.1637	21814000000	516	79.2618	0.290741	0.196765	A8Y5P4;A2AJI0;A2AJI1;A2AJI0-2;F6WF36	516;548;476;511;293	A8Y5P4	MAP7 domain-containing protein 1	Map7d1	AAEEKEPAAPASPAPSPVPSPTPAQPQKEQS	282	157	516	20140710_SJ_MelissaHerwig_PhosphoPKD_WT4839_FT_01	11498	20140204_SJ_Nahza_PKO_KO_01	17460	146598	A8Y5P4	>tr|A8Y5P4|A8Y5P4_MOUSE MAP7 domain-containing protein 1 OS=Mus musculus GN=Map7d1 PE=2 SV=1;>sp|A2AJI0|MA7D1_MOUSE MAP7 domain-containing protein 1 OS=Mus musculus GN=Map7d1 PE=1 SV=1;>tr|A2AJI1|A2AJI1_MOUSE MAP7 domain-containing protein 1 OS=Mus musculu	UID281
0.211429	NaN	-0.211699	NaN	-0.52315	-0.321928	S	3	___1			cell part;cytoplasm;cytoskeletal part;intracellular non-membrane-bounded organelle;intracellular organelle;intracellular organelle part;intracellular part;non-membrane-bounded organelle;organelle;organelle part;spindle			0.612764	1.09003e-16	262.81	186.08	207.19	-1.035	5963100000	114	2.50486	0.671306	0.422404	A8Y5P4;A2AJI0;A2AJI1;A2AJI0-2	114;114;114;114	A8Y5P4	MAP7 domain-containing protein 1	Map7d1	TPTATGPREAKPSRRSSQPSPTTVPASDSPP	285	157	114	20140204_SJ_Nahza_PKO_KO_08	9882	20140710_SJ_MelissaHerwig_PhosphoPKD_KO4836_frac_23	7151	392610	A8Y5P4	>tr|A8Y5P4|A8Y5P4_MOUSE MAP7 domain-containing protein 1 OS=Mus musculus GN=Map7d1 PE=2 SV=1;>sp|A2AJI0|MA7D1_MOUSE MAP7 domain-containing protein 1 OS=Mus musculus GN=Map7d1 PE=1 SV=1;>tr|A2AJI1|A2AJI1_MOUSE MAP7 domain-containing protein 1 OS=Mus musculu	UID284
0.426059	-0.242839	-0.27072	-0.266457	NaN	-0.252512	S	3	___1			cell part;cytoplasm;cytoskeletal part;intracellular non-membrane-bounded organelle;intracellular organelle;intracellular organelle part;intracellular part;non-membrane-bounded organelle;organelle;organelle part;spindle			0.849372	1.09003e-16	262.81	186.08	250.97	-0.14829	14731000000	115	7.64589	0.309225	0.230318	A8Y5P4;A2AJI0;A2AJI1;A2AJI0-2	115;115;115;115	A8Y5P4	MAP7 domain-containing protein 1	Map7d1	PTATGPREAKPSRRSSQPSPTTVPASDSPPA	286	157	115	20140710_SJ_MelissaHerwig_PhosphoPKD_KO4836_frac_20	11609	20140710_SJ_MelissaHerwig_PhosphoPKD_KO4836_frac_23	7151	392610	A8Y5P4	>tr|A8Y5P4|A8Y5P4_MOUSE MAP7 domain-containing protein 1 OS=Mus musculus GN=Map7d1 PE=2 SV=1;>sp|A2AJI0|MA7D1_MOUSE MAP7 domain-containing protein 1 OS=Mus musculus GN=Map7d1 PE=1 SV=1;>tr|A2AJI1|A2AJI1_MOUSE MAP7 domain-containing protein 1 OS=Mus musculu	UID285
NaN	-0.113147	-1.09407	NaN	-0.199327	NaN	S	3	___1			cell part;cytoplasm;cytoskeletal part;intracellular non-membrane-bounded organelle;intracellular organelle;intracellular organelle part;intracellular part;non-membrane-bounded organelle;organelle;organelle part;spindle			0.999853	1.12726e-12	250.97	163.91	199.65	-0.77425	14429000000	118	42.024	0	-0.404283	A8Y5P4;A2AJI0;A2AJI1;A2AJI0-2	118;118;118;118	A8Y5P4	MAP7 domain-containing protein 1	Map7d1	TGPREAKPSRRSSQPSPTTVPASDSPPAKQD	287	157	118	20140204_SJ_Nahza_PKO_WT_07	9991	20140710_SJ_MelissaHerwig_PhosphoPKD_KO4836_frac_20	11609	392576	A8Y5P4	>tr|A8Y5P4|A8Y5P4_MOUSE MAP7 domain-containing protein 1 OS=Mus musculus GN=Map7d1 PE=2 SV=1;>sp|A2AJI0|MA7D1_MOUSE MAP7 domain-containing protein 1 OS=Mus musculus GN=Map7d1 PE=1 SV=1;>tr|A2AJI1|A2AJI1_MOUSE MAP7 domain-containing protein 1 OS=Mus musculu	UID286
NaN	NaN	0.510397	NaN	NaN	0.0441665	S	3	___1			cell part;cytoplasm;cytoskeletal part;intracellular non-membrane-bounded organelle;intracellular organelle;intracellular organelle part;intracellular part;non-membrane-bounded organelle;organelle;organelle part;spindle			0.76835	0.00270924	74.776	72.464	74.776	-0.39583	343070000	249	6.13626	0	0.46623	A8Y5P4;A2AJI0	249;249	A8Y5P4	MAP7 domain-containing protein 1	Map7d1	SWAGALHHSSPGRKTSGSRCSVSAVNLPKHV	290	157	249	20140204_SJ_Nahza_PKO_WT_05	15745	20140204_SJ_Nahza_PKO_WT_05	15745	532079	A8Y5P4	>tr|A8Y5P4|A8Y5P4_MOUSE MAP7 domain-containing protein 1 OS=Mus musculus GN=Map7d1 PE=2 SV=1;>sp|A2AJI0|MA7D1_MOUSE MAP7 domain-containing protein 1 OS=Mus musculus GN=Map7d1 PE=1 SV=1	UID289
NaN	NaN	0.0515396	NaN	NaN	-0.210621	S	3	___1			cell part;cytoplasm;cytoskeletal part;intracellular non-membrane-bounded organelle;intracellular organelle;intracellular organelle part;intracellular part;non-membrane-bounded organelle;organelle;organelle part;spindle			0.711296	0.000655895	118.37	112.65	77.969	0.34026	58211000	254	4.0408	0	0.26216	A8Y5P4;A2AJI0	254;254	A8Y5P4	MAP7 domain-containing protein 1	Map7d1	LHHSSPGRKTSGSRCSVSAVNLPKHVDSIIN	291	157	254	20140204_SJ_Nahza_PKO_KO_05	15901	20140204_SJ_Nahza_PKO_KO_05	15893	532072	A8Y5P4	>tr|A8Y5P4|A8Y5P4_MOUSE MAP7 domain-containing protein 1 OS=Mus musculus GN=Map7d1 PE=2 SV=1;>sp|A2AJI0|MA7D1_MOUSE MAP7 domain-containing protein 1 OS=Mus musculus GN=Map7d1 PE=1 SV=1	UID290
NaN	NaN	0.224427	NaN	NaN	0.305575	S	3	___1			cell part;cytoplasm;cytoskeletal part;intracellular non-membrane-bounded organelle;intracellular organelle;intracellular organelle part;intracellular part;non-membrane-bounded organelle;organelle;organelle part;spindle			0.992983	0.000993276	91.589	83.676	86.8	-0.043053	198970000	256	23.8592	0	-0.0811479	A8Y5P4;A2AJI0	256;256	A8Y5P4	MAP7 domain-containing protein 1	Map7d1	HSSPGRKTSGSRCSVSAVNLPKHVDSIINKR	292	157	256	20140204_SJ_Nahza_PKO_WT_07	15255	20140204_SJ_Nahza_PKO_WT_07	15254	532082	A8Y5P4	>tr|A8Y5P4|A8Y5P4_MOUSE MAP7 domain-containing protein 1 OS=Mus musculus GN=Map7d1 PE=2 SV=1;>sp|A2AJI0|MA7D1_MOUSE MAP7 domain-containing protein 1 OS=Mus musculus GN=Map7d1 PE=1 SV=1	UID291
0.425486	NaN	-0.273907	NaN	0.0489678	0.0015457	S	2	___1	adult behavior;adult heart development;adult locomotory behavior;adult walking behavior;anatomical structure development;anatomical structure morphogenesis;appendage morphogenesis;artery morphogenesis;behavior;biological regulation;biosynthetic process;blood circulation;blood vessel morphogenesis;camera-type eye development;cell activation;cell differentiation;cellular biosynthetic process;cellul…	adenyl nucleotide binding;adenyl ribonucleotide binding;ATP binding;binding;catalytic activity;chromatin binding;DNA binding;helicase activity;hydrolase activity;hydrolase activity, acting on acid anhydrides;hydrolase activity, acting on acid anhydrides, in phosphorus-containing anhydrides;nucleic acid binding;nucleoside-triphosphatase activity;nucleotide binding;purine nucleotide binding;purine …	cell part;intracellular membrane-bounded organelle;intracellular organelle;intracellular part;membrane-bounded organelle;nucleus;organelle			1	0.000495976	118.96	36.514	118.96	-0.32061	66323000	1864	118.964	0.0464434	0.0505327	A2AJK6-3;A2AJK6	1864;1864	A2AJK6-3	Chromodomain-helicase-DNA-binding protein 7	Chd7	PTRAPFKDEIDEFANSPAEDKEESMEVHSSG	293	158	1864	20140710_SJ_MelissaHerwig_PhosphoPKD_WT4839_FT_01	14012	20140710_SJ_MelissaHerwig_PhosphoPKD_WT4839_FT_01	14012	71603	A2AJK6-3	>sp|A2AJK6-3|CHD7_MOUSE Isoform 3 of Chromodomain-helicase-DNA-binding protein 7 OS=Mus musculus GN=Chd7;>sp|A2AJK6|CHD7_MOUSE Chromodomain-helicase-DNA-binding protein 7 OS=Mus musculus GN=Chd7 PE=1 SV=1	UID292
0.428203	NaN	-0.211332	-0.148244	0.299087	-0.0167777	S	2	___1	adult behavior;adult heart development;adult locomotory behavior;adult walking behavior;anatomical structure development;anatomical structure morphogenesis;appendage morphogenesis;artery morphogenesis;behavior;biological regulation;biosynthetic process;blood circulation;blood vessel morphogenesis;camera-type eye development;cell activation;cell differentiation;cellular biosynthetic process;cellul…	adenyl nucleotide binding;adenyl ribonucleotide binding;ATP binding;binding;catalytic activity;chromatin binding;DNA binding;helicase activity;hydrolase activity;hydrolase activity, acting on acid anhydrides;hydrolase activity, acting on acid anhydrides, in phosphorus-containing anhydrides;nucleic acid binding;nucleoside-triphosphatase activity;nucleotide binding;purine nucleotide binding;purine …	cell part;intracellular membrane-bounded organelle;intracellular organelle;intracellular part;membrane-bounded organelle;nucleus;organelle			1	0.000104556	184.15	154.57	158.44	-1.3223	145680000	2919	94.9895	0.07468	0.0637472	A2AJK6-3;A2AJK6;E9PV74	2919;2945;900	A2AJK6-3	Chromodomain-helicase-DNA-binding protein 7	Chd7	KAEGGPCKDGETLEGSDAEENLDKTVESSIL	294	158	2919	20140630_SJ_MelissaHerwig_PhosphoPKD_WT4835_FT_01	12424	20140204_SJ_Nahza_PKO_WT_01	14437	76867	A2AJK6-3	>sp|A2AJK6-3|CHD7_MOUSE Isoform 3 of Chromodomain-helicase-DNA-binding protein 7 OS=Mus musculus GN=Chd7;>sp|A2AJK6|CHD7_MOUSE Chromodomain-helicase-DNA-binding protein 7 OS=Mus musculus GN=Chd7 PE=1 SV=1;>tr|E9PV74|E9PV74_MOUSE Chromodomain-helicase-DNA-b	UID293
-0.164818	-0.322735	-0.323777	-0.188937	-0.208923	-0.00542304	S	2	___1			cell part;intracellular organelle part;intracellular part;nuclear body;nuclear part;nuclear speck;nucleoplasm part;organelle part			1	2.37766e-135	365.62	364.15	260.25	-0.80683	506690000	290	248.776	0.747324	-0.136015	A2AJT3;Q3TV92;A2AJT4;B2RUA1;A2AJT5	290;290;290;290;290	A2AJT3	Arginine/serine-rich protein PNISR	Sfrs18;Pnisr	EGGDGPRLPQRSKFDSDEEDEDAENLEAVSS	295	161	290	20140710_SJ_MelissaHerwig_PhosphoPKD_WT4839_FT_02	17324	20140630_SJ_MelissaHerwig_PhosphoPKD_KO4592_FT_12	17545	167638	A2AJT3	>tr|A2AJT3|A2AJT3_MOUSE Arginine/serine-rich protein PNISR OS=Mus musculus GN=Sfrs18 PE=4 SV=1;>tr|Q3TV92|Q3TV92_MOUSE Putative uncharacterized protein (Fragment) OS=Mus musculus GN=Sfrs18 PE=2 SV=1;>sp|A2AJT4|PNISR_MOUSE Arginine/serine-rich protein PNISR	UID294
-0.056715	0.0935736	0.0934063	0.0604766	0.0908684	0.0910713	S	3	___1	biological regulation;biosynthetic process;cellular biosynthetic process;cellular component organization;cellular component organization at cellular level;cellular component organization or biogenesis;cellular component organization or biogenesis at cellular level;cellular macromolecule biosynthetic process;cellular macromolecule metabolic process;cellular metabolic process;cellular nitrogen comp…	binding;chromatin binding	cell part;intracellular membrane-bounded organelle;intracellular organelle;intracellular part;membrane-bounded organelle;nucleus;organelle			0.968777	1.42865e-06	173.01	73.307	148.12	1.3761	2837300000	262	16.8199	0.296798	-0.0373838	A2AKA9;Q8K2F0;Q4G5Y4;Q3TUI3;Q8K2F0-2;Q5CCJ9;Q53TY6;Q05DR7	262;262;262;262;262;262;262;262	A2AKA9	Bromodomain-containing protein 3	Brd3	TTTPTTSAITASRSESPPPLSEPKQAKVVAR	300	163	262	20140710_SJ_MelissaHerwig_PhosphoPKD_KO4836_frac_18	15893	20140630_SJ_MelissaHerwig_PhosphoPKD_KO4592_frac_14	14592	12241	A2AKA9	>tr|A2AKA9|A2AKA9_MOUSE Bromodomain-containing protein 3 (Fragment) OS=Mus musculus GN=Brd3 PE=4 SV=1;>sp|Q8K2F0|BRD3_MOUSE Bromodomain-containing protein 3 OS=Mus musculus GN=Brd3 PE=1 SV=2;>tr|Q4G5Y4|Q4G5Y4_MOUSE Endothelial differentiation inhibitory pr	UID299
-0.0262471	-0.17412	NaN	0.0486632	NaN	NaN	S	2	___1	biological regulation;biosynthetic process;cellular biosynthetic process;cellular component organization;cellular component organization at cellular level;cellular component organization or biogenesis;cellular component organization or biogenesis at cellular level;cellular macromolecule biosynthetic process;cellular macromolecule metabolic process;cellular metabolic process;cellular nitrogen comp…	binding;chromatin binding	cell part;intracellular membrane-bounded organelle;intracellular organelle;intracellular part;membrane-bounded organelle;nucleus;organelle			0.999644	0.000236078	150.11	82.823	150.11	0.59847	161300000	581	35.4317	0	-0.148847	A2AKA9;Q8K2F0;Q4G5Y4;Q3TUI3;Q8K2F0-2;Q5CCJ9	581;564;564;564;581;581	A2AKA9	Bromodomain-containing protein 3	Brd3	RQLKKGGKQASASYDSEEEEEGLPMSYDEKR	301	163	581	20140630_SJ_MelissaHerwig_PhosphoPKD_WT4835_FT_01	18758	20140630_SJ_MelissaHerwig_PhosphoPKD_WT4835_FT_01	18758	399387	A2AKA9	>tr|A2AKA9|A2AKA9_MOUSE Bromodomain-containing protein 3 (Fragment) OS=Mus musculus GN=Brd3 PE=4 SV=1;>sp|Q8K2F0|BRD3_MOUSE Bromodomain-containing protein 3 OS=Mus musculus GN=Brd3 PE=1 SV=2;>tr|Q4G5Y4|Q4G5Y4_MOUSE Endothelial differentiation inhibitory pr	UID300
0.98993	0.737516	0.744484	0.0198002	0	-0.0161073	S	2	___1	biological regulation;cellular component organization;cellular component organization or biogenesis;neuromuscular junction development;regulation of biological process;regulation of multicellular organismal process;regulation of system process;regulation of vasoconstriction;regulation of vasoconstriction by circulating norepinephrine;regulation of vasoconstriction by norepinephrine;synapse organi…	binding;lipid binding;phospholipid binding	cell junction;cell part;cytoplasm;cytoskeleton;intracellular;intracellular non-membrane-bounded organelle;intracellular organelle;intracellular part;macromolecular complex;membrane;non-membrane-bounded organelle;organelle;plasma membrane;postsynaptic membrane;protein complex;sarcolemma;synapse part;synaptic membrane			1	0.00328993	117.48	91.193	114.27	0.022515	565600000	95	114.275	3.22244	0.822746	Q3UVD6;A2AKD7;Q61234	95;95;95	Q3UVD6	Alpha-1-syntrophin	Snta1	RRVTVRKADAGGLGISIKGGRENKMPILISK	302	164	95	20140710_SJ_MelissaHerwig_PhosphoPKD_WT4839_FT_02	20016	20140710_SJ_MelissaHerwig_PhosphoPKD_KO4836_frac_16	18933	9445	Q3UVD6	>tr|Q3UVD6|Q3UVD6_MOUSE Putative uncharacterized protein OS=Mus musculus GN=Snta1 PE=2 SV=1;>tr|A2AKD7|A2AKD7_MOUSE Alpha-1-syntrophin OS=Mus musculus GN=Snta1 PE=2 SV=1;>sp|Q61234|SNTA1_MOUSE Alpha-1-syntrophin OS=Mus musculus GN=Snta1 PE=1 SV=1	UID301
NaN	NaN	NaN	0.0727243	NaN	NaN	S	3	___1	biological regulation;cellular component organization;cellular component organization or biogenesis;neuromuscular junction development;regulation of biological process;regulation of multicellular organismal process;regulation of system process;regulation of vasoconstriction;regulation of vasoconstriction by circulating norepinephrine;regulation of vasoconstriction by norepinephrine;synapse organi…	binding;lipid binding;phospholipid binding	cell junction;cell part;cytoplasm;cytoskeleton;intracellular;intracellular non-membrane-bounded organelle;intracellular organelle;intracellular part;macromolecular complex;membrane;non-membrane-bounded organelle;organelle;plasma membrane;postsynaptic membrane;protein complex;sarcolemma;synapse part;synaptic membrane			1	3.2578e-128	359.59	109.31	257.85	0.71561	10406000000	183	77.101	0	NaN	Q3UVD6;A2AKD7;Q61234	183;183;183	Q3UVD6	Alpha-1-syntrophin	Snta1	PYFKNSAGGTSVGWDSPPASPLQRQPSSPGP	304	164	183	20140630_SJ_MelissaHerwig_PhosphoPKD_KO4592_FT_11	17600	20140630_SJ_MelissaHerwig_PhosphoPKD_WT4835_FT_01	18009	367026	Q3UVD6	>tr|Q3UVD6|Q3UVD6_MOUSE Putative uncharacterized protein OS=Mus musculus GN=Snta1 PE=2 SV=1;>tr|A2AKD7|A2AKD7_MOUSE Alpha-1-syntrophin OS=Mus musculus GN=Snta1 PE=2 SV=1;>sp|Q61234|SNTA1_MOUSE Alpha-1-syntrophin OS=Mus musculus GN=Snta1 PE=1 SV=1	UID303
NaN	0.408812	NaN	NaN	NaN	NaN	S	3	___1	biological regulation;cellular component organization;cellular component organization or biogenesis;neuromuscular junction development;regulation of biological process;regulation of multicellular organismal process;regulation of system process;regulation of vasoconstriction;regulation of vasoconstriction by circulating norepinephrine;regulation of vasoconstriction by norepinephrine;synapse organi…	binding;lipid binding;phospholipid binding	cell junction;cell part;cytoplasm;cytoskeleton;intracellular;intracellular non-membrane-bounded organelle;intracellular organelle;intracellular part;macromolecular complex;membrane;non-membrane-bounded organelle;organelle;plasma membrane;postsynaptic membrane;protein complex;sarcolemma;synapse part;synaptic membrane			1	4.81034e-128	359.59	109.31	359.59	0.69228	2393400000	187	78.5534	0	NaN	Q3UVD6;A2AKD7;Q61234	187;187;187	Q3UVD6	Alpha-1-syntrophin	Snta1	NSAGGTSVGWDSPPASPLQRQPSSPGPQPRN	305	164	187	20140630_SJ_MelissaHerwig_PhosphoPKD_WT4835_FT_01	18009	20140630_SJ_MelissaHerwig_PhosphoPKD_WT4835_FT_01	18009	367064	Q3UVD6	>tr|Q3UVD6|Q3UVD6_MOUSE Putative uncharacterized protein OS=Mus musculus GN=Snta1 PE=2 SV=1;>tr|A2AKD7|A2AKD7_MOUSE Alpha-1-syntrophin OS=Mus musculus GN=Snta1 PE=2 SV=1;>sp|Q61234|SNTA1_MOUSE Alpha-1-syntrophin OS=Mus musculus GN=Snta1 PE=1 SV=1	UID304
1.12431	0.962315	0.312161	0.193342	NaN	0.577431	S	3	___1	biological regulation;cellular component organization;cellular component organization or biogenesis;neuromuscular junction development;regulation of biological process;regulation of multicellular organismal process;regulation of system process;regulation of vasoconstriction;regulation of vasoconstriction by circulating norepinephrine;regulation of vasoconstriction by norepinephrine;synapse organi…	binding;lipid binding;phospholipid binding	cell junction;cell part;cytoplasm;cytoskeleton;intracellular;intracellular non-membrane-bounded organelle;intracellular organelle;intracellular part;macromolecular complex;membrane;non-membrane-bounded organelle;organelle;plasma membrane;postsynaptic membrane;protein complex;sarcolemma;synapse part;synaptic membrane			0.999912	3.86983e-128	361.42	104.29	361.42	-0.42259	19034000000	194	40.6493	0.490926	0.414208	Q3UVD6;A2AKD7;Q61234	194;194;194	Q3UVD6	Alpha-1-syntrophin	Snta1	VGWDSPPASPLQRQPSSPGPQPRNLSEAKHV	306	164	194	20140710_SJ_MelissaHerwig_PhosphoPKD_KO4836_FT_15	20381	20140710_SJ_MelissaHerwig_PhosphoPKD_KO4836_FT_15	20381	367087	Q3UVD6	>tr|Q3UVD6|Q3UVD6_MOUSE Putative uncharacterized protein OS=Mus musculus GN=Snta1 PE=2 SV=1;>tr|A2AKD7|A2AKD7_MOUSE Alpha-1-syntrophin OS=Mus musculus GN=Snta1 PE=2 SV=1;>sp|Q61234|SNTA1_MOUSE Alpha-1-syntrophin OS=Mus musculus GN=Snta1 PE=1 SV=1	UID305
0.74813	0.00390697	-0.250986	0.0020896	0.00905935	-0.195995	S	2	___1	cellular process;establishment of localization;establishment of localization in cell;establishment of protein localization;exocytosis;protein transport;secretion;secretion by cell;transport;vesicle-mediated transport		azurophil granule;cell junction;cell part;cell projection;cytoplasmic membrane-bounded vesicle;cytoplasmic part;cytoplasmic vesicle;Golgi apparatus;intracellular membrane-bounded organelle;intracellular organelle;intracellular part;lysosome;lytic vacuole;membrane;membrane-bounded organelle;membrane-bounded vesicle;neuron projection;nucleus;organelle;plasma membrane;primary lysosome;specific granu…	SNARE interactions in vesicular transport		0.999961	1.20737e-42	297.12	296.43	297.12	-0.57393	8072100000	110	44.0766	0.302737	0.228632	O09044;A2AKH4;Q9D3L3;B0R030	110;110;121;110	O09044	Synaptosomal-associated protein 23;Synaptosomal-associated protein	Snap23	SGKNYKATWGDGGDNSPSNVVSKQPSRITNG	308	165	110	20140630_SJ_MelissaHerwig_PhosphoPKD_KO4592_FT_11	13205	20140630_SJ_MelissaHerwig_PhosphoPKD_KO4592_FT_11	13205	54995	O09044	>sp|O09044|SNP23_MOUSE Synaptosomal-associated protein 23 OS=Mus musculus GN=Snap23 PE=1 SV=1;>tr|A2AKH4|A2AKH4_MOUSE Synaptosomal-associated protein OS=Mus musculus GN=Snap23 PE=2 SV=1;>tr|Q9D3L3|Q9D3L3_MOUSE Synaptosomal-associated protein OS=Mus musculu	UID307
0.308474	NaN	-0.819726	NaN	NaN	-0.628746	S	3	___1	cellular process;establishment of localization;establishment of localization in cell;establishment of protein localization;exocytosis;protein transport;secretion;secretion by cell;transport;vesicle-mediated transport		azurophil granule;cell junction;cell part;cell projection;cytoplasmic membrane-bounded vesicle;cytoplasmic part;cytoplasmic vesicle;Golgi apparatus;intracellular membrane-bounded organelle;intracellular organelle;intracellular part;lysosome;lytic vacuole;membrane;membrane-bounded organelle;membrane-bounded vesicle;neuron projection;nucleus;organelle;plasma membrane;primary lysosome;specific granu…	SNARE interactions in vesicular transport		0.76058	0.000908574	70.771	68.247	70.761	-1.6962	96378000	120	5.0199	0	0.373121	O09044;A2AKH4;Q9D3L3;B0R030	120;120;131;120	O09044	Synaptosomal-associated protein 23;Synaptosomal-associated protein	Snap23	DGGDNSPSNVVSKQPSRITNGQPQQTTGAAS	309	165	120	20140204_SJ_Nahza_PKO_WT_04	14030	20140630_SJ_MelissaHerwig_PhosphoPKD_KO4592_frac_15	11950	412381	O09044	>sp|O09044|SNP23_MOUSE Synaptosomal-associated protein 23 OS=Mus musculus GN=Snap23 PE=1 SV=1;>tr|A2AKH4|A2AKH4_MOUSE Synaptosomal-associated protein OS=Mus musculus GN=Snap23 PE=2 SV=1;>tr|Q9D3L3|Q9D3L3_MOUSE Synaptosomal-associated protein OS=Mus musculu	UID308
NaN	NaN	1.55369	NaN	NaN	NaN	S	3	___1	cellular process;establishment of localization;establishment of localization in cell;establishment of protein localization;exocytosis;protein transport;secretion;secretion by cell;transport;vesicle-mediated transport		azurophil granule;cell junction;cell part;cell projection;cytoplasmic membrane-bounded vesicle;cytoplasmic part;cytoplasmic vesicle;Golgi apparatus;intracellular membrane-bounded organelle;intracellular organelle;intracellular part;lysosome;lytic vacuole;membrane;membrane-bounded organelle;membrane-bounded vesicle;neuron projection;nucleus;organelle;plasma membrane;primary lysosome;specific granu…	SNARE interactions in vesicular transport		0.999963	0.000797877	132.6	132.6	109.08	1.1709	147350000	160	44.3147	0	NaN	O09044;A2AKH4;Q9D3L3	160;160;171	O09044	Synaptosomal-associated protein 23;Synaptosomal-associated protein	Snap23	DAREDEMEENLTQVGSILGNLKNMALDMGNE	310	165	160	20140204_SJ_Nahza_PKO_KO_11	30925	20140204_SJ_Nahza_PKO_KO_11	30935	432537	O09044	>sp|O09044|SNP23_MOUSE Synaptosomal-associated protein 23 OS=Mus musculus GN=Snap23 PE=1 SV=1;>tr|A2AKH4|A2AKH4_MOUSE Synaptosomal-associated protein OS=Mus musculus GN=Snap23 PE=2 SV=1;>tr|Q9D3L3|Q9D3L3_MOUSE Synaptosomal-associated protein OS=Mus musculu	UID309
1.60803	0.455921	1.14162	0.225417	1.43047	NaN	S	3	___1	ATP biosynthetic process;ATP metabolic process;ATP synthesis coupled proton transport;biosynthetic process;cation transport;cellular biosynthetic process;cellular metabolic process;cellular nitrogen compound biosynthetic process;cellular nitrogen compound metabolic process;cellular process;energy coupled proton transport, down electrochemical gradient;establishment of localization;heterocycle bio…	active transmembrane transporter activity;ATPase activity;ATPase activity, coupled;ATPase activity, coupled to movement of substances;ATPase activity, coupled to transmembrane movement of ions;ATPase activity, coupled to transmembrane movement of substances;catalytic activity;cation transmembrane transporter activity;cation-transporting ATPase activity;hydrogen ion transmembrane transporter activ…	cell part;cytoplasmic part;intracellular organelle part;intracellular part;macromolecular complex;membrane;membrane part;mitochondrial inner membrane;mitochondrial membrane;mitochondrial membrane part;mitochondrial part;mitochondrial proton-transporting ATP synthase complex;organelle inner membrane;organelle membrane;organelle part;protein complex;proton-transporting ATP synthase complex;proton-t…	Alzheimer's disease;Huntington's disease;Oxidative phosphorylation;Parkinson's disease		0.989906	5.61443e-05	135.76	130.76	135.76	-1.4961	304670000	146	19.9152	0.139557	0.240585	A2AKU9;A2AKV3;Q8C2Q8;Q91VR2;Q3UD06;Q9D9D7;A2AKV2;A2AKV1	146;122;122;146;146;146;122;122	A2AKU9;A2AKV3;Q8C2Q8	ATP synthase subunit gamma;ATP synthase subunit gamma, mitochondrial	Atp5c1	VGVGEKIKGILYRTHSDQFLVSFKDVGRKPP	311	167;168;3379	146;122;122	20140630_SJ_MelissaHerwig_PhosphoPKD_WT4835_frac_09	23652	20140630_SJ_MelissaHerwig_PhosphoPKD_WT4835_frac_09	23652	194726	A2AKU9	>tr|A2AKU9|A2AKU9_MOUSE ATP synthase subunit gamma OS=Mus musculus GN=Atp5c1 PE=2 SV=1;>tr|A2AKV3|A2AKV3_MOUSE ATP synthase subunit gamma, mitochondrial (Fragment) OS=Mus musculus GN=Atp5c1 PE=2 SV=1;>tr|Q8C2Q8|Q8C2Q8_MOUSE ATP synthase subunit gamma OS=Mu	UID310
1.40298	0.765743	NaN	0.527509	0.367062	NaN	S	2	___1	ATP biosynthetic process;ATP metabolic process;ATP synthesis coupled proton transport;biosynthetic process;cation transport;cellular biosynthetic process;cellular metabolic process;cellular nitrogen compound biosynthetic process;cellular nitrogen compound metabolic process;cellular process;energy coupled proton transport, down electrochemical gradient;establishment of localization;heterocycle bio…	active transmembrane transporter activity;ATPase activity;ATPase activity, coupled;ATPase activity, coupled to movement of substances;ATPase activity, coupled to transmembrane movement of ions;ATPase activity, coupled to transmembrane movement of substances;catalytic activity;cation transmembrane transporter activity;cation-transporting ATPase activity;hydrogen ion transmembrane transporter activ…	cell part;cytoplasmic part;intracellular organelle part;intracellular part;macromolecular complex;membrane;membrane part;mitochondrial inner membrane;mitochondrial membrane;mitochondrial membrane part;mitochondrial part;mitochondrial proton-transporting ATP synthase complex;organelle inner membrane;organelle membrane;organelle part;protein complex;proton-transporting ATP synthase complex;proton-t…	Alzheimer's disease;Huntington's disease;Oxidative phosphorylation;Parkinson's disease		1	0.0025996	141.44	81.444	83.045	-0.53262	67533000	265	83.0451	0.716547	0.637077	A2AKU9;Q8C2Q8;Q91VR2;Q3UD06;Q9D9D7;Q9ERA8	265;241;265;265;265;265	A2AKU9;Q8C2Q8	ATP synthase subunit gamma;ATP synthase subunit gamma, mitochondrial	Atp5c1	QSARMTAMDNASKNASDMIDKLTLTFNRTRQ	312	167;3379	265;241	20140710_SJ_MelissaHerwig_PhosphoPKD_WT4839_FT_02	7676	20140630_SJ_MelissaHerwig_PhosphoPKD_WT4835_FT_01	8234	344523	A2AKU9	>tr|A2AKU9|A2AKU9_MOUSE ATP synthase subunit gamma OS=Mus musculus GN=Atp5c1 PE=2 SV=1;>tr|Q8C2Q8|Q8C2Q8_MOUSE ATP synthase subunit gamma OS=Mus musculus GN=Atp5c1 PE=2 SV=1;>sp|Q91VR2|ATPG_MOUSE ATP synthase subunit gamma, mitochondrial OS=Mus musculus GN	UID311
NaN	NaN	2.38701	NaN	NaN	NaN	S	3	___1	actin cytoskeleton organization;actin filament-based process;biological regulation;cell projection assembly;cell projection organization;cellular component assembly;cellular component assembly at cellular level;cellular component organization;cellular component organization at cellular level;cellular component organization or biogenesis;cellular component organization or biogenesis at cellular le…	binding;cation binding;enzyme regulator activity;GTPase regulator activity;guanyl-nucleotide exchange factor activity;ion binding;lipid binding;metal ion binding;nucleoside-triphosphatase regulator activity;phospholipid binding;Ras guanyl-nucleotide exchange factor activity;Rho guanyl-nucleotide exchange factor activity;small GTPase regulator activity	cell part;cell projection;cytoplasmic part;cytoskeleton;Golgi apparatus;intracellular membrane-bounded organelle;intracellular non-membrane-bounded organelle;intracellular organelle;intracellular part;lamellipodium;membrane;membrane-bounded organelle;non-membrane-bounded organelle;nucleus;organelle;plasma membrane;ruffle	Regulation of actin cytoskeleton		0.642161	0.000395812	77.221	76.408	77.221	-0.72763	48882000	38	6.07344	0	NaN	A2ALP5;P52734	38;207	A2ALP5	FYVE, RhoGEF and PH domain-containing protein 1	Fgd1	PRVAKGLVPRAEASTSSAAVSSLIEKFEREP	313	173	38	20140204_SJ_Nahza_PKO_KO_05	27126	20140204_SJ_Nahza_PKO_KO_05	27126	198706	A2ALP5	>tr|A2ALP5|A2ALP5_MOUSE FYVE, RhoGEF and PH domain-containing protein 1 OS=Mus musculus GN=Fgd1 PE=2 SV=1;>sp|P52734|FGD1_MOUSE FYVE, RhoGEF and PH domain-containing protein 1 OS=Mus musculus GN=Fgd1 PE=1 SV=2	UID312
0.0144415	0.0782968	0.230559	-0.0423001	0.0322597	0.131869	S	2	___1	cellular component organization;cellular component organization or biogenesis;cellular membrane organization;cellular process;endocytosis;establishment of localization;establishment of protein localization;membrane invagination;membrane organization;protein transport;synaptic vesicle endocytosis;synaptic vesicle transport;transport;vesicle-mediated transport	enzyme regulator activity;GTPase regulator activity;guanyl-nucleotide exchange factor activity;nucleoside-triphosphatase regulator activity;Rab guanyl-nucleotide exchange factor activity;Ras guanyl-nucleotide exchange factor activity;small GTPase regulator activity	cell body;cell junction;cell part;cell projection;clathrin coated vesicle membrane;coated vesicle membrane;cytoplasmic part;cytoplasmic vesicle membrane;cytoplasmic vesicle part;dendrite;intracellular organelle part;intracellular part;membrane;neuron projection;neuronal cell body;organelle membrane;organelle part;plasma membrane;presynaptic membrane;synapse;synapse part;synaptic membrane;vesicle …			1	0.00112763	130.1	95.325	120.03	-0.2727	1609700000	421	120.033	0.340442	0.0671563	A2ALU3;Q5DTW3;Q8K382	198;421;592	A2ALU3;Q5DTW3	DENN domain-containing protein 1A	Dennd1a	SLDVEAPLQPLGQAKSLEDLRAPKDLREQPG	316	175;3726	198;421	20140710_SJ_MelissaHerwig_PhosphoPKD_WT4839_frac_08	11287	20140630_SJ_MelissaHerwig_PhosphoPKD_KO4592_frac_16	11677	470195	Q5DTW3	>tr|A2ALU3|A2ALU3_MOUSE DENN domain-containing protein 1A (Fragment) OS=Mus musculus GN=Dennd1a PE=2 SV=1;>tr|Q5DTW3|Q5DTW3_MOUSE MKIAA1608 protein (Fragment) OS=Mus musculus GN=mKIAA1608 PE=4 SV=1;>sp|Q8K382|DEN1A_MOUSE DENN domain-containing protein 1A O	UID315
-0.111674	0.199578	0.0535756	0.282468	0.128792	0.341502	S	2	___1	anatomical structure development;anatomical structure morphogenesis;apical protein localization;asymmetric protein localization;biological regulation;brain development;cell junction maintenance;cell junction organization;cell migration;cell morphogenesis;cell motility;cell-cell junction maintenance;cell-cell junction organization;cellular component maintenance;cellular component maintenance at ce…	actin binding;actin filament binding;beta-catenin binding;binding;cytoskeletal protein binding;protein binding	adherens junction;anchoring junction;apical junction complex;apical plasma membrane;cell body;cell cortex;cell cortex part;cell junction;cell part;cell-cell adherens junction;cell-cell junction;cortical actin cytoskeleton;cortical cytoskeleton;cytoplasmic part;cytoskeletal part;cytoskeleton;intracellular non-membrane-bounded organelle;intracellular organelle;intracellular organelle part;intracell…			0.997271	0.000259351	164.2	151.24	160.87	-0.32309	308350000	236	27.3892	0.861242	-0.203761	A2ALU4;A7TU71	236;236	A2ALU4	Protein Shroom2	Shroom2	CSSTPDHTLPKADASSTENILYKVGLWEASR	320	176	236	20140710_SJ_MelissaHerwig_PhosphoPKD_KO4836_FT_15	14833	20140710_SJ_MelissaHerwig_PhosphoPKD_KO4836_FT_13_140717153800	14182	9589	A2ALU4	>sp|A2ALU4|SHRM2_MOUSE Protein Shroom2 OS=Mus musculus GN=Shroom2 PE=1 SV=1;>tr|A7TU71|A7TU71_MOUSE Protein Shroom2 OS=Mus musculus GN=Shroom2 PE=2 SV=1	UID319
NaN	NaN	0.582955	NaN	NaN	0.969579	S	2	___1	anatomical structure development;anatomical structure morphogenesis;apical protein localization;asymmetric protein localization;biological regulation;brain development;cell junction maintenance;cell junction organization;cell migration;cell morphogenesis;cell motility;cell-cell junction maintenance;cell-cell junction organization;cellular component maintenance;cellular component maintenance at ce…	actin binding;actin filament binding;beta-catenin binding;binding;cytoskeletal protein binding;protein binding	adherens junction;anchoring junction;apical junction complex;apical plasma membrane;cell body;cell cortex;cell cortex part;cell junction;cell part;cell-cell adherens junction;cell-cell junction;cortical actin cytoskeleton;cortical cytoskeleton;cytoplasmic part;cytoskeletal part;cytoskeleton;intracellular non-membrane-bounded organelle;intracellular organelle;intracellular organelle part;intracell…			0.965329	0.000156399	157.47	154.69	145.91	0.82262	36078000	198	14.4666	0	-0.386624	A2ALU4;A7TU71	198;198	A2ALU4	Protein Shroom2	Shroom2	HSSQLYPSGHLSSAKSNSSIDHLGGHSKRDS	321	176	198	20140204_SJ_Nahza_PKO_KO_11	7228	20140204_SJ_Nahza_PKO_WT_08	7218	477660	A2ALU4	>sp|A2ALU4|SHRM2_MOUSE Protein Shroom2 OS=Mus musculus GN=Shroom2 PE=1 SV=1;>tr|A7TU71|A7TU71_MOUSE Protein Shroom2 OS=Mus musculus GN=Shroom2 PE=2 SV=1	UID320
NaN	NaN	1.07257	NaN	NaN	NaN	S	3	___1	anatomical structure development;anatomical structure morphogenesis;apical protein localization;asymmetric protein localization;biological regulation;brain development;cell junction maintenance;cell junction organization;cell migration;cell morphogenesis;cell motility;cell-cell junction maintenance;cell-cell junction organization;cellular component maintenance;cellular component maintenance at ce…	actin binding;actin filament binding;beta-catenin binding;binding;cytoskeletal protein binding;protein binding	adherens junction;anchoring junction;apical junction complex;apical plasma membrane;cell body;cell cortex;cell cortex part;cell junction;cell part;cell-cell adherens junction;cell-cell junction;cortical actin cytoskeleton;cortical cytoskeleton;cytoplasmic part;cytoskeletal part;cytoskeleton;intracellular non-membrane-bounded organelle;intracellular organelle;intracellular organelle part;intracell…			0.740131	0.00188994	71.143	69.676	71.143	-0.19888	7731300	200	4.85366	0	NaN	A2ALU4;A7TU71	200;200	A2ALU4	Protein Shroom2	Shroom2	SQLYPSGHLSSAKSNSSIDHLGGHSKRDSAY	322	176	200	20140204_SJ_Nahza_PKO_KO_11	7232	20140204_SJ_Nahza_PKO_KO_11	7232	477658	A2ALU4	>sp|A2ALU4|SHRM2_MOUSE Protein Shroom2 OS=Mus musculus GN=Shroom2 PE=1 SV=1;>tr|A7TU71|A7TU71_MOUSE Protein Shroom2 OS=Mus musculus GN=Shroom2 PE=2 SV=1	UID321
-0.82516	NaN	0.684393	0.04637	NaN	0.806534	S	2	___1	anatomical structure development;anatomical structure morphogenesis;apical protein localization;asymmetric protein localization;biological regulation;brain development;cell junction maintenance;cell junction organization;cell migration;cell morphogenesis;cell motility;cell-cell junction maintenance;cell-cell junction organization;cellular component maintenance;cellular component maintenance at ce…	actin binding;actin filament binding;beta-catenin binding;binding;cytoskeletal protein binding;protein binding	adherens junction;anchoring junction;apical junction complex;apical plasma membrane;cell body;cell cortex;cell cortex part;cell junction;cell part;cell-cell adherens junction;cell-cell junction;cortical actin cytoskeleton;cortical cytoskeleton;cytoplasmic part;cytoskeletal part;cytoskeleton;intracellular non-membrane-bounded organelle;intracellular organelle;intracellular organelle part;intracell…			1	0.0022299	116.58	70.759	98.676	-0.6697	164750000	285	98.6762	0.210329	-0.496836	A2ALU4;A7TU71	285;285	A2ALU4	Protein Shroom2	Shroom2	RPSCFIPRVPGNSSKSPRPEDNVEPKIATHG	323	176	285	20140630_SJ_MelissaHerwig_PhosphoPKD_KO4592_frac_15	5237	20140204_SJ_Nahza_PKO_KO_05	7532	482458	A2ALU4	>sp|A2ALU4|SHRM2_MOUSE Protein Shroom2 OS=Mus musculus GN=Shroom2 PE=1 SV=1;>tr|A7TU71|A7TU71_MOUSE Protein Shroom2 OS=Mus musculus GN=Shroom2 PE=2 SV=1	UID322
0.298427	0.358683	-0.073084	0.1737	0.322569	-0.164701	S	3	___1	actin cytoskeleton organization;actin filament-based process;actomyosin structure organization;anatomical structure development;anatomical structure formation involved in morphogenesis;biological regulation;biosynthetic process;cardiac myofibril assembly;cellular biosynthetic process;cellular component assembly;cellular component assembly at cellular level;cellular component assembly involved in …	enzyme activator activity;enzyme regulator activity;GTPase activator activity;GTPase regulator activity;nucleoside-triphosphatase regulator activity;Ras GTPase activator activity;Rho GTPase activator activity;small GTPase regulator activity	cell part;contractile fiber part;cytoplasmic part;intracellular part;organelle part;Z disc			0.999883	2.81735e-64	248.19	248.19	145.9	-1.6908	7497100000	309	39.4826	0.159904	0.0841529	A2AMM0	309	A2AMM0	Muscle-related coiled-coil protein	Murc	IISGSLALGPIHEFHSDEFSETEKEVTKGGY	324	179	309	20140710_SJ_MelissaHerwig_PhosphoPKD_WT4839_frac_10	28888	20140710_SJ_MelissaHerwig_PhosphoPKD_KO4836_frac_23	26375	14764	A2AMM0	>sp|A2AMM0|MURC_MOUSE Muscle-related coiled-coil protein OS=Mus musculus GN=Murc PE=2 SV=1	UID323
0.488639	-0.077315	-0.347895	-0.212588	-0.0180551	NaN	S	4	___1	actin cytoskeleton organization;actin filament-based process;actomyosin structure organization;anatomical structure development;anatomical structure formation involved in morphogenesis;biological regulation;biosynthetic process;cardiac myofibril assembly;cellular biosynthetic process;cellular component assembly;cellular component assembly at cellular level;cellular component assembly involved in …	enzyme activator activity;enzyme regulator activity;GTPase activator activity;GTPase regulator activity;nucleoside-triphosphatase regulator activity;Ras GTPase activator activity;Rho GTPase activator activity;small GTPase regulator activity	cell part;contractile fiber part;cytoplasmic part;intracellular part;organelle part;Z disc			0.937142	4.80093e-157	341.03	340.47	191.2	-1.1409	2769900000	313	11.7241	0.152463	0.136465	A2AMM0	313	A2AMM0	Muscle-related coiled-coil protein	Murc	SLALGPIHEFHSDEFSETEKEVTKGGYSPQE	325	179	313	20140630_SJ_MelissaHerwig_PhosphoPKD_KO4592_frac_16	26639	20140710_SJ_MelissaHerwig_PhosphoPKD_KO4836_frac_22	27554	14760	A2AMM0	>sp|A2AMM0|MURC_MOUSE Muscle-related coiled-coil protein OS=Mus musculus GN=Murc PE=2 SV=1	UID324
1.86952	0.513044	1.75434	-0.400206	0.33763	1.47434	S	2	___1	actin cytoskeleton organization;actin filament-based process;actomyosin structure organization;anatomical structure development;anatomical structure formation involved in morphogenesis;biological regulation;biosynthetic process;cardiac myofibril assembly;cellular biosynthetic process;cellular component assembly;cellular component assembly at cellular level;cellular component assembly involved in …	enzyme activator activity;enzyme regulator activity;GTPase activator activity;GTPase regulator activity;nucleoside-triphosphatase regulator activity;Ras GTPase activator activity;Rho GTPase activator activity;small GTPase regulator activity	cell part;contractile fiber part;cytoplasmic part;intracellular part;organelle part;Z disc			1	0.000526511	150.51	47.51	107.39	1.5038	10246000000	202	107.387	0.580978	0.908382	A2AMM0	202	A2AMM0	Muscle-related coiled-coil protein	Murc	RKSGKEHIDHIKKAFSRENMQKTRQTLDKKV	326	179	202	20140710_SJ_MelissaHerwig_PhosphoPKD_WT4839_frac_09	6145	20140630_SJ_MelissaHerwig_PhosphoPKD_WT4835_frac_04	6132	19348	A2AMM0	>sp|A2AMM0|MURC_MOUSE Muscle-related coiled-coil protein OS=Mus musculus GN=Murc PE=2 SV=1	UID325
0.0771959	-0.517278	-0.127519	-0.361969	-0.147657	-0.119598	S	2	___1	actin cytoskeleton organization;actin filament-based process;actomyosin structure organization;anatomical structure development;anatomical structure formation involved in morphogenesis;biological regulation;biosynthetic process;cardiac myofibril assembly;cellular biosynthetic process;cellular component assembly;cellular component assembly at cellular level;cellular component assembly involved in …	enzyme activator activity;enzyme regulator activity;GTPase activator activity;GTPase regulator activity;nucleoside-triphosphatase regulator activity;Ras GTPase activator activity;Rho GTPase activator activity;small GTPase regulator activity	cell part;contractile fiber part;cytoplasmic part;intracellular part;organelle part;Z disc			1	8.41382e-32	275.21	147.71	172.2	1.3448	13473000000	325	89.3741	0.0365459	0.0205406	A2AMM0	325	A2AMM0	Muscle-related coiled-coil protein	Murc	DEFSETEKEVTKGGYSPQEGGDPPTPEPLKV	329	179	325	20140710_SJ_MelissaHerwig_PhosphoPKD_WT4839_FT_02	15029	20140630_SJ_MelissaHerwig_PhosphoPKD_KO4592_FT_11	15634	191039	A2AMM0	>sp|A2AMM0|MURC_MOUSE Muscle-related coiled-coil protein OS=Mus musculus GN=Murc PE=2 SV=1	UID328
NaN	0.160597	NaN	-0.0948728	-0.0235516	NaN	S	4	___1	actin cytoskeleton organization;actin filament-based process;actomyosin structure organization;anatomical structure development;anatomical structure formation involved in morphogenesis;biological regulation;biosynthetic process;cardiac myofibril assembly;cellular biosynthetic process;cellular component assembly;cellular component assembly at cellular level;cellular component assembly involved in …	enzyme activator activity;enzyme regulator activity;GTPase activator activity;GTPase regulator activity;nucleoside-triphosphatase regulator activity;Ras GTPase activator activity;Rho GTPase activator activity;small GTPase regulator activity	cell part;contractile fiber part;cytoplasmic part;intracellular part;organelle part;Z disc			0.965633	5.6858e-110	312.04	310.9	268.27	-0.2447	9141200000	19	14.4898	0	0.219809	A2AMM0	19	A2AMM0	Muscle-related coiled-coil protein	Murc	NGSASNAGKIHQNRLSSVTEDEDQDAALTIV	330	179	19	20140630_SJ_MelissaHerwig_PhosphoPKD_WT4835_frac_10	40420	20140710_SJ_MelissaHerwig_PhosphoPKD_KO4836_frac_23	34429	238349	A2AMM0	>sp|A2AMM0|MURC_MOUSE Muscle-related coiled-coil protein OS=Mus musculus GN=Murc PE=2 SV=1	UID329
NaN	NaN	0.0559134	-0.103639	0.0653456	NaN	S	4	___1	actin cytoskeleton organization;actin filament-based process;actomyosin structure organization;anatomical structure development;anatomical structure formation involved in morphogenesis;biological regulation;biosynthetic process;cardiac myofibril assembly;cellular biosynthetic process;cellular component assembly;cellular component assembly at cellular level;cellular component assembly involved in …	enzyme activator activity;enzyme regulator activity;GTPase activator activity;GTPase regulator activity;nucleoside-triphosphatase regulator activity;Ras GTPase activator activity;Rho GTPase activator activity;small GTPase regulator activity	cell part;contractile fiber part;cytoplasmic part;intracellular part;organelle part;Z disc			0.938882	3.23481e-126	316.99	315.95	195.85	-0.60615	7576700000	20	13.8684	0	0.0750604	A2AMM0	20	A2AMM0	Muscle-related coiled-coil protein	Murc	GSASNAGKIHQNRLSSVTEDEDQDAALTIVT	331	179	20	20140204_SJ_Nahza_PKO_KO_11	37673	20140630_SJ_MelissaHerwig_PhosphoPKD_WT4835_frac_10	40438	238347	A2AMM0	>sp|A2AMM0|MURC_MOUSE Muscle-related coiled-coil protein OS=Mus musculus GN=Murc PE=2 SV=1	UID330
1.96735	-2.25145	-1.34309	-1.96246	-2.14583	-1.50878	S	2	___1	actin cytoskeleton organization;actin filament-based process;actomyosin structure organization;anatomical structure development;anatomical structure formation involved in morphogenesis;biological regulation;biosynthetic process;cardiac myofibril assembly;cellular biosynthetic process;cellular component assembly;cellular component assembly at cellular level;cellular component assembly involved in …	enzyme activator activity;enzyme regulator activity;GTPase activator activity;GTPase regulator activity;nucleoside-triphosphatase regulator activity;Ras GTPase activator activity;Rho GTPase activator activity;small GTPase regulator activity	cell part;contractile fiber part;cytoplasmic part;intracellular part;organelle part;Z disc			0.983848	0.000548674	167.11	111.1	107.34	0.92164	4840200000	257	17.9875	0.44038	1.32996	A2AMM0	257	A2AMM0	Muscle-related coiled-coil protein	Murc	QSGERLRQSGERFKKSISSAAPSKEAFKIRS	332	179	257	20140630_SJ_MelissaHerwig_PhosphoPKD_KO4592_frac_13	4309	20140204_SJ_Nahza_PKO_WT_01	6825	467535	A2AMM0	>sp|A2AMM0|MURC_MOUSE Muscle-related coiled-coil protein OS=Mus musculus GN=Murc PE=2 SV=1	UID331
1.98367	-2.12228	0.650021	-2.08298	-2.01729	-0.061266	S	2	___1	actin cytoskeleton organization;actin filament-based process;actomyosin structure organization;anatomical structure development;anatomical structure formation involved in morphogenesis;biological regulation;biosynthetic process;cardiac myofibril assembly;cellular biosynthetic process;cellular component assembly;cellular component assembly at cellular level;cellular component assembly involved in …	enzyme activator activity;enzyme regulator activity;GTPase activator activity;GTPase regulator activity;nucleoside-triphosphatase regulator activity;Ras GTPase activator activity;Rho GTPase activator activity;small GTPase regulator activity	cell part;contractile fiber part;cytoplasmic part;intracellular part;organelle part;Z disc			0.966993	0.000532811	169.82	113.81	78.864	0.21522	950800000	259	14.7429	0.492299	1.55765	A2AMM0	259	A2AMM0	Muscle-related coiled-coil protein	Murc	GERLRQSGERFKKSISSAAPSKEAFKIRSLR	333	179	259	20140204_SJ_Nahza_PKO_KO_02	6799	20140710_SJ_MelissaHerwig_PhosphoPKD_WT4839_FT_02	4617	467554	A2AMM0	>sp|A2AMM0|MURC_MOUSE Muscle-related coiled-coil protein OS=Mus musculus GN=Murc PE=2 SV=1	UID332
-0.641757	NaN	NaN	NaN	NaN	-0.495199	S	3	___1						0.859651	0.000568668	76.458	76.458	56.387	-0.72466	273150000	400	8.79679	0	-0.146559	A2AMY5;Q91VX2;A2AMY7	400;401;134	A2AMY5	Ubiquitin-associated protein 2	Ubap2	SPFPAASSAQQNDTASPPATTAAWDLKPSAP	337	181	400	20140630_SJ_MelissaHerwig_PhosphoPKD_KO4592_frac_15	27113	20140204_SJ_Nahza_PKO_WT_05	34223	292025	A2AMY5	>tr|A2AMY5|A2AMY5_MOUSE Ubiquitin-associated protein 2 OS=Mus musculus GN=Ubap2 PE=2 SV=1;>sp|Q91VX2|UBAP2_MOUSE Ubiquitin-associated protein 2 OS=Mus musculus GN=Ubap2 PE=1 SV=1;>tr|A2AMY7|A2AMY7_MOUSE Ubiquitin-associated protein 2 (Fragment) OS=Mus musc	UID336
-0.312052	-1.09882	NaN	-1.01367	NaN	NaN	S	2	___1						1	9.21439e-05	147.11	37.704	147.11	-0.81497	51604000	253	71.5743	0	0.308235	A2AMY5;Q91VX2	253;254	A2AMY5	Ubiquitin-associated protein 2	Ubap2	PPSKSSYGLKGAWKNSVEEWTTEDWTEDLSE	338	181	253	20140710_SJ_MelissaHerwig_PhosphoPKD_KO4836_FT_15	27866	20140710_SJ_MelissaHerwig_PhosphoPKD_KO4836_FT_15	27866	369823	A2AMY5	>tr|A2AMY5|A2AMY5_MOUSE Ubiquitin-associated protein 2 OS=Mus musculus GN=Ubap2 PE=2 SV=1;>sp|Q91VX2|UBAP2_MOUSE Ubiquitin-associated protein 2 OS=Mus musculus GN=Ubap2 PE=1 SV=1	UID337
-0.0837597	0.173256	NaN	0.58394	0.391471	0.376641	S	3	___1		acid-amino acid ligase activity;binding;catalytic activity;cation binding;ion binding;ligase activity;ligase activity, forming carbon-nitrogen bonds;metal ion binding;small conjugating protein ligase activity;transition metal ion binding;ubiquitin-protein ligase activity;zinc ion binding	cell part;cytoplasm;cytoskeleton;integral to membrane;intracellular membrane-bounded organelle;intracellular non-membrane-bounded organelle;intracellular organelle;intracellular part;intrinsic to membrane;membrane part;membrane-bounded organelle;non-membrane-bounded organelle;nucleus;organelle			0.791168	2.26758e-05	180.64	68.071	180.64	0.353	137670000	619	5.78472	1.29028	-0.405936	A2AN08-3;A2AN08;A2AN08-5	619;619;619	A2AN08-3	E3 ubiquitin-protein ligase UBR4	Ubr4	EKAAPPPPPPPPPLESSPRVKSPNKQASGEK	339	182	619	20140630_SJ_MelissaHerwig_PhosphoPKD_KO4592_frac_15	15507	20140630_SJ_MelissaHerwig_PhosphoPKD_KO4592_frac_15	15507	4820	A2AN08-3	>sp|A2AN08-3|UBR4_MOUSE Isoform 3 of E3 ubiquitin-protein ligase UBR4 OS=Mus musculus GN=Ubr4;>sp|A2AN08|UBR4_MOUSE E3 ubiquitin-protein ligase UBR4 OS=Mus musculus GN=Ubr4 PE=1 SV=1;>sp|A2AN08-5|UBR4_MOUSE Isoform 5 of E3 ubiquitin-protein ligase UBR4 OS=	UID338
NaN	0.141881	0.195954	NaN	NaN	0.292195	S	3	___1		acid-amino acid ligase activity;binding;catalytic activity;cation binding;ion binding;ligase activity;ligase activity, forming carbon-nitrogen bonds;metal ion binding;small conjugating protein ligase activity;transition metal ion binding;ubiquitin-protein ligase activity;zinc ion binding	cell part;cytoplasm;cytoskeleton;integral to membrane;intracellular membrane-bounded organelle;intracellular non-membrane-bounded organelle;intracellular organelle;intracellular part;intrinsic to membrane;membrane part;membrane-bounded organelle;non-membrane-bounded organelle;nucleus;organelle			0.781528	3.38493e-05	171.84	75.247	130.19	0.42008	96882000	620	5.5355	0	-0.123278	A2AN08-3;A2AN08;A2AN08-5	620;620;620	A2AN08-3	E3 ubiquitin-protein ligase UBR4	Ubr4	KAAPPPPPPPPPLESSPRVKSPNKQASGEKG	340	182	620	20140204_SJ_Nahza_PKO_KO_05	20788	20140710_SJ_MelissaHerwig_PhosphoPKD_KO4836_frac_19	15952	4813	A2AN08-3	>sp|A2AN08-3|UBR4_MOUSE Isoform 3 of E3 ubiquitin-protein ligase UBR4 OS=Mus musculus GN=Ubr4;>sp|A2AN08|UBR4_MOUSE E3 ubiquitin-protein ligase UBR4 OS=Mus musculus GN=Ubr4 PE=1 SV=1;>sp|A2AN08-5|UBR4_MOUSE Isoform 5 of E3 ubiquitin-protein ligase UBR4 OS=	UID339
NaN	-0.279412	NaN	NaN	-0.278479	NaN	S	2	___1		acid-amino acid ligase activity;binding;catalytic activity;cation binding;ion binding;ligase activity;ligase activity, forming carbon-nitrogen bonds;metal ion binding;small conjugating protein ligase activity;transition metal ion binding;ubiquitin-protein ligase activity;zinc ion binding	cell part;cytoplasm;cytoskeleton;integral to membrane;intracellular membrane-bounded organelle;intracellular non-membrane-bounded organelle;intracellular organelle;intracellular part;intrinsic to membrane;membrane part;membrane-bounded organelle;non-membrane-bounded organelle;nucleus;organelle			0.999989	0.000273768	131.72	100.98	131.72	0.12267	27827000	181	49.7263	0	-0.000932962	A2AN08-3;A2AN08;A2AN08-5;A2AN08-4	181;181;181;181	A2AN08-3	E3 ubiquitin-protein ligase UBR4	Ubr4	TLSDVEDQKELASPVSPELRQKEVQMNFLNQ	341	182	181	20140710_SJ_MelissaHerwig_PhosphoPKD_KO4836_frac_19	14252	20140710_SJ_MelissaHerwig_PhosphoPKD_KO4836_frac_19	14252	136332	A2AN08-3	>sp|A2AN08-3|UBR4_MOUSE Isoform 3 of E3 ubiquitin-protein ligase UBR4 OS=Mus musculus GN=Ubr4;>sp|A2AN08|UBR4_MOUSE E3 ubiquitin-protein ligase UBR4 OS=Mus musculus GN=Ubr4 PE=1 SV=1;>sp|A2AN08-5|UBR4_MOUSE Isoform 5 of E3 ubiquitin-protein ligase UBR4 OS=	UID340
NaN	0.180826	NaN	NaN	NaN	NaN	S	2	___1						0.999981	0.00152276	109.55	100.76	109.55	1.0521	6167200	74	47.265	0	NaN	A2ANP2;Q9D772;B7ZWP1;A2ANP1	74;74;85;85	A2ANP2	Protein FAM219A	Fam219a	TRLVVPNKGYSSLDQSPDEKPLVALDTDSDD	342	186	74	20140710_SJ_MelissaHerwig_PhosphoPKD_KO4836_FT_15	7666	20140710_SJ_MelissaHerwig_PhosphoPKD_KO4836_FT_15	7666	218239	A2ANP2	>tr|A2ANP2|A2ANP2_MOUSE Protein FAM219A OS=Mus musculus GN=Fam219a PE=2 SV=1;>sp|Q9D772|F219A_MOUSE Protein FAM219A OS=Mus musculus GN=Fam219a PE=2 SV=2;>tr|B7ZWP1|B7ZWP1_MOUSE 2310028H24Rik protein OS=Mus musculus GN=Fam219a PE=2 SV=1;>tr|A2ANP1|A2ANP1_MO	UID341
0.0979829	-0.215078	-0.378997	0.307581	-0.0255218	-0.291595	S	3	___1	ATP catabolic process;ATP metabolic process;catabolic process;cellular catabolic process;cellular component assembly;cellular component organization;cellular component organization or biogenesis;cellular metabolic process;cellular nitrogen compound catabolic process;cellular nitrogen compound metabolic process;cellular process;heterocycle catabolic process;heterocycle metabolic process;macromolec…	adenyl nucleotide binding;adenyl ribonucleotide binding;ATP binding;ATPase activity;binding;catalytic activity;hydrolase activity;hydrolase activity, acting on acid anhydrides;hydrolase activity, acting on acid anhydrides, in phosphorus-containing anhydrides;nucleoside-triphosphatase activity;nucleotide binding;purine nucleotide binding;purine ribonucleoside triphosphate binding;purine ribonucleo…	cell part;intracellular membrane-bounded organelle;intracellular organelle;intracellular part;membrane-bounded organelle;nucleus;organelle			1	3.21986e-06	169.6	68.976	159.66	-0.33183	450690000	5012	94.234	0.295085	-0.162186	A2ANY6	5012	A2ANY6	Midasin	Mdn1	QGLQPQKEEEEEGEQSDAEEQVPEATERKEH	343	188	5012	20140630_SJ_MelissaHerwig_PhosphoPKD_WT4835_frac_05	8949	20140204_SJ_Nahza_PKO_KO_05	11131	123067	A2ANY6	>tr|A2ANY6|A2ANY6_MOUSE Midasin OS=Mus musculus GN=Mdn1 PE=2 SV=1	UID342
1.96025	NaN	NaN	0.0765635	NaN	NaN	S	2	___1	biological regulation;negative regulation of B cell activation;negative regulation of B cell differentiation;negative regulation of biological process;negative regulation of cell activation;negative regulation of cell differentiation;negative regulation of cellular process;negative regulation of developmental process;negative regulation of immune system process;negative regulation of leukocyte ac…	binding;DNA binding;nucleic acid binding	cell part;chromosome;intracellular membrane-bounded organelle;intracellular non-membrane-bounded organelle;intracellular organelle;intracellular part;membrane-bounded organelle;non-membrane-bounded organelle;nucleus;organelle			1	0.000657269	106.6	105.81	66.022	-0.51644	22157000	139	66.0216	0	1.88369	A2AP78;Q544R9;O54879;G5E920	139;135;135;135	A2AP78	High mobility group protein B3	Hmgb3;Gm6104	IGDVAKKLGEMWNNLSDNEKQPYVTKAAKLK	345	191	139	20140630_SJ_MelissaHerwig_PhosphoPKD_WT4835_FT_02	19631	20140630_SJ_MelissaHerwig_PhosphoPKD_WT4835_FT_01	20058	285374	A2AP78	>tr|A2AP78|A2AP78_MOUSE High mobility group protein B3 (Fragment) OS=Mus musculus GN=Hmgb3 PE=2 SV=1;>tr|Q544R9|Q544R9_MOUSE High mobility group box 3 OS=Mus musculus GN=Hmgb3 PE=2 SV=1;>sp|O54879|HMGB3_MOUSE High mobility group protein B3 OS=Mus musculus	UID344
NaN	-2.40187	NaN	NaN	NaN	NaN	S	3	___1	amine metabolic process;aminoglycan catabolic process;aminoglycan metabolic process;anatomical structure development;anatomical structure morphogenesis;biological adhesion;biological regulation;branching involved in prostate gland morphogenesis;branching involved in ureteric bud morphogenesis;branching morphogenesis of a tube;carbohydrate catabolic process;carbohydrate metabolic process;cartilage…	binding;carbohydrate binding;catalytic activity;glycosaminoglycan binding;hexosaminidase activity;hyaluronic acid binding;hyalurononglucosaminidase activity;hydrolase activity;hydrolase activity, acting on glycosyl bonds;hydrolase activity, hydrolyzing O-glycosyl compounds;molecular transducer activity;pattern binding;polysaccharide binding;receptor activity;signal transducer activity;signaling r…	basolateral plasma membrane;cell part;external side of plasma membrane;integral to membrane;intrinsic to membrane;membrane part;plasma membrane part	ECM-receptor interaction;Hematopoietic cell lineage;Shigellosis		0.990664	0.00108669	118.15	117.41	118.15	-1.1396	124930000	735	21.7586	0	NaN	A2APM2;A2APM5;P15379-3;A2APM3;P15379-6;A2APM4;P15379-11;P15379-5;E9QKM8;Q80X37;P15379-10;P15379-9;P15379-4;A2APM1;P15379-8;P15379-7;P15379;Q3TLT9;P15379-2;Q3UNN2;Q3U8S1;Q3U468	735;389;416;419;451;453;530;531;532;535;571;572;609;612;652;691;733;318;318;320;320;320	A2APM2	CD44 antigen	Cd44	LVINGGNGTVEDRKPSELNGEASKSQEMVHL	346	193	735	20140710_SJ_MelissaHerwig_PhosphoPKD_KO4836_frac_21	12785	20140710_SJ_MelissaHerwig_PhosphoPKD_KO4836_frac_21	12785	318896	A2APM2	>tr|A2APM2|A2APM2_MOUSE CD44 antigen OS=Mus musculus GN=Cd44 PE=2 SV=1;>tr|A2APM5|A2APM5_MOUSE CD44 antigen OS=Mus musculus GN=Cd44 PE=2 SV=1;>sp|P15379-3|CD44_MOUSE Isoform 12 of CD44 antigen OS=Mus musculus GN=Cd44;>tr|A2APM3|A2APM3_MOUSE CD44 antigen OS	UID345
-2.10407	-0.301127	-0.454111	-0.15126	-0.0843241	0.0283309	S	2	___1	amine metabolic process;aminoglycan catabolic process;aminoglycan metabolic process;anatomical structure development;anatomical structure morphogenesis;biological adhesion;biological regulation;branching involved in prostate gland morphogenesis;branching involved in ureteric bud morphogenesis;branching morphogenesis of a tube;carbohydrate catabolic process;carbohydrate metabolic process;cartilage…	binding;carbohydrate binding;catalytic activity;glycosaminoglycan binding;hexosaminidase activity;hyaluronic acid binding;hyalurononglucosaminidase activity;hydrolase activity;hydrolase activity, acting on glycosyl bonds;hydrolase activity, hydrolyzing O-glycosyl compounds;molecular transducer activity;pattern binding;polysaccharide binding;receptor activity;signal transducer activity;signaling r…	basolateral plasma membrane;cell part;external side of plasma membrane;integral to membrane;intrinsic to membrane;membrane part;plasma membrane part	ECM-receptor interaction;Hematopoietic cell lineage;Shigellosis		1	0.0002497	190.57	81.414	190.57	-0.57071	1567600000	744	190.572	0.694943	-0.884019	A2APM2;A2APM5;P15379-3;A2APM3;P15379-6;A2APM4;P15379-11;P15379-5;E9QKM8;Q80X37;P15379-10;P15379-9;P15379-4;A2APM1;P15379-8;P15379-7;P15379;Q3TLT9;P15379-2;Q3UNN2;Q3U8S1;Q3U468	744;398;425;428;460;462;539;540;541;544;580;581;618;621;661;700;742;327;327;329;329;329	A2APM2	CD44 antigen	Cd44	VEDRKPSELNGEASKSQEMVHLVNKEPSETP	347	193	744	20140710_SJ_MelissaHerwig_PhosphoPKD_WT4839_frac_07	12439	20140710_SJ_MelissaHerwig_PhosphoPKD_WT4839_frac_07	12439	484752	A2APM2	>tr|A2APM2|A2APM2_MOUSE CD44 antigen OS=Mus musculus GN=Cd44 PE=2 SV=1;>tr|A2APM5|A2APM5_MOUSE CD44 antigen OS=Mus musculus GN=Cd44 PE=2 SV=1;>sp|P15379-3|CD44_MOUSE Isoform 12 of CD44 antigen OS=Mus musculus GN=Cd44;>tr|A2APM3|A2APM3_MOUSE CD44 antigen OS	UID346
-0.296386	-0.0872652	-0.0498383	0.15604	0.143634	0.208055	S	2	___1	cellular macromolecule metabolic process;cellular metabolic process;cellular process;cellular protein metabolic process;macromolecule metabolic process;macromolecule modification;metabolic process;primary metabolic process;protein autoubiquitination;protein metabolic process;protein modification by small protein conjugation;protein modification by small protein conjugation or removal;protein modi…	acid-amino acid ligase activity;binding;catalytic activity;cation binding;ion binding;ligase activity;ligase activity, forming carbon-nitrogen bonds;metal ion binding;small conjugating protein ligase activity;transition metal ion binding;ubiquitin-protein ligase activity;zinc ion binding	cell part;cytoplasm;intracellular part			1	2.80602e-07	175.99	144.07	140.9	-0.93874	513550000	95	83.6946	1.77823	-0.31374	A2APN9;Q6PDX6-4;Q6PDX6-2;Q9D4L6;Q6PDX6	95;69;132;177;390	A2APN9	E3 ubiquitin-protein ligase Rnf220	Rnf220	RGSGFVMCSGKENPDSDADLDVDGDDTLEYG	348	194	95	20140710_SJ_MelissaHerwig_PhosphoPKD_WT4839_FT_02	18995	20140710_SJ_MelissaHerwig_PhosphoPKD_KO4836_FT_15	18903	145376	A2APN9	>tr|A2APN9|A2APN9_MOUSE E3 ubiquitin-protein ligase Rnf220 (Fragment) OS=Mus musculus GN=Rnf220 PE=2 SV=1;>sp|Q6PDX6-4|RN220_MOUSE Isoform 4 of E3 ubiquitin-protein ligase Rnf220 OS=Mus musculus GN=Rnf220;>sp|Q6PDX6-2|RN220_MOUSE Isoform 2 of E3 ubiquitin-	UID347
NaN	0.598793	1.01638	NaN	NaN	0.252687	S	2	___1	anatomical structure development;developmental process;embryonic skeletal system development;skeletal system development;system development		cell part;cytoplasm;intracellular part			0.956238	7.32388e-05	178.03	103.71	135.64	0.39122	178930000	1233	13.463	0	0.554897	A2AQ25-2;A2AQ25;E9QAU4	1233;1550;1601	A2AQ25-2	Sickle tail protein	Skt;Etl4	TPGVQGVRKAEQRKLSSADSPDSGNKCGMVD	351	197	1233	20140204_SJ_Nahza_PKO_KO_11	4821	20140204_SJ_Nahza_PKO_KO_11	4823	16956	A2AQ25-2	>sp|A2AQ25-2|SKT_MOUSE Isoform 2 of Sickle tail protein OS=Mus musculus GN=Skt;>sp|A2AQ25|SKT_MOUSE Sickle tail protein OS=Mus musculus GN=Skt PE=1 SV=1;>tr|E9QAU4|E9QAU4_MOUSE Sickle tail protein OS=Mus musculus GN=Etl4 PE=2 SV=1	UID350
0.807879	0.148928	0.0859653	-0.275845	-0.303765	0.197786	S	2	___1	anatomical structure development;developmental process;embryonic skeletal system development;skeletal system development;system development		cell part;cytoplasm;intracellular part			0.999771	0.000128402	170.22	96.536	149.41	0.077368	1359900000	1479	36.9119	0.774664	0.474866	A2AQ25-2;A2AQ25;E9QAU4;Q3UFL8;D3Z781;B2RY09;A2AQ25-3;A2AQ25-4;A2AQ25-8	1479;1796;1847;575;1197;1197;1202;1191;890	A2AQ25-2	Sickle tail protein	Skt;Etl4	ANGSAKKAGGDCKPTSPSLPASKIPALSPSS	352	197	1479	20140710_SJ_MelissaHerwig_PhosphoPKD_WT4839_FT_02	7923	20140204_SJ_Nahza_PKO_KO_05	10725	21058	A2AQ25-2	>sp|A2AQ25-2|SKT_MOUSE Isoform 2 of Sickle tail protein OS=Mus musculus GN=Skt;>sp|A2AQ25|SKT_MOUSE Sickle tail protein OS=Mus musculus GN=Skt PE=1 SV=1;>tr|E9QAU4|E9QAU4_MOUSE Sickle tail protein OS=Mus musculus GN=Etl4 PE=2 SV=1;>tr|Q3UFL8|Q3UFL8_MOUSE P	UID351
NaN	NaN	NaN	NaN	NaN	-0.0245097	S	2	___1	anatomical structure development;developmental process;embryonic skeletal system development;skeletal system development;system development		cell part;cytoplasm;intracellular part			0.545232	0.0016592	85.937	39.443	85.937	-0.016933	42040000	1481	1.68799	0	NaN	A2AQ25-2;A2AQ25;E9QAU4;Q3UFL8;D3Z781;B2RY09;A2AQ25-3;A2AQ25-4;A2AQ25-8	1481;1798;1849;577;1199;1199;1204;1193;892	A2AQ25-2	Sickle tail protein	Skt;Etl4	GSAKKAGGDCKPTSPSLPASKIPALSPSSGK	353	197	1481	20140204_SJ_Nahza_PKO_WT_06	10094	20140204_SJ_Nahza_PKO_WT_06	10094	21060	A2AQ25-2	>sp|A2AQ25-2|SKT_MOUSE Isoform 2 of Sickle tail protein OS=Mus musculus GN=Skt;>sp|A2AQ25|SKT_MOUSE Sickle tail protein OS=Mus musculus GN=Skt PE=1 SV=1;>tr|E9QAU4|E9QAU4_MOUSE Sickle tail protein OS=Mus musculus GN=Etl4 PE=2 SV=1;>tr|Q3UFL8|Q3UFL8_MOUSE P	UID352
0.869467	-0.100689	-0.035484	-0.395558	-0.171471	-0.27546	S	2	___1	anatomical structure development;developmental process;embryonic skeletal system development;skeletal system development;system development		cell part;cytoplasm;intracellular part			1	0.00289253	103.91	102.65	85.813	0.47818	65708000	1551	85.8127	0.755128	0.525261	A2AQ25-2;A2AQ25;E9QAU4;Q3UFL8;D3Z781;B2RY09;A2AQ25-3;A2AQ25-4;A2AQ25-8	1551;1868;1919;647;1269;1269;1274;1263;962	A2AQ25-2	Sickle tail protein	Skt;Etl4	ASLIPSVSNGSLKFQSPPHAGKGHHHLSFAL	354	197	1551	20140710_SJ_MelissaHerwig_PhosphoPKD_WT4839_frac_08	4893	20140710_SJ_MelissaHerwig_PhosphoPKD_KO4836_frac_20	8186	175543	A2AQ25-2	>sp|A2AQ25-2|SKT_MOUSE Isoform 2 of Sickle tail protein OS=Mus musculus GN=Skt;>sp|A2AQ25|SKT_MOUSE Sickle tail protein OS=Mus musculus GN=Skt PE=1 SV=1;>tr|E9QAU4|E9QAU4_MOUSE Sickle tail protein OS=Mus musculus GN=Etl4 PE=2 SV=1;>tr|Q3UFL8|Q3UFL8_MOUSE P	UID353
1.01355	0.0357268	-0.0471087	-0.140923	-0.0760256	-0.127541	S	2	___1	anatomical structure development;developmental process;embryonic skeletal system development;skeletal system development;system development		cell part;cytoplasm;intracellular part			1	7.32197e-43	292.97	238.09	225.66	-0.23053	837390000	718	92.5138	0.587375	0.448885	A2AQ25-2;A2AQ25;E9QAU4;Q3UFL8;D3Z781;B2RY09;A2AQ25-3;A2AQ25-4;A2AQ25-5;A2AQ25-6;A2AQ25-9	718;1035;1086;373;1035;1035;1000;989;718;718;707	A2AQ25-2	Sickle tail protein	Skt;Etl4	SKGDAAGDKLELSEDSPNSEQELDKIGGKSP	355	197	718	20140710_SJ_MelissaHerwig_PhosphoPKD_WT4839_FT_01	14590	20140710_SJ_MelissaHerwig_PhosphoPKD_KO4836_FT_15	14414	281929	A2AQ25-2	>sp|A2AQ25-2|SKT_MOUSE Isoform 2 of Sickle tail protein OS=Mus musculus GN=Skt;>sp|A2AQ25|SKT_MOUSE Sickle tail protein OS=Mus musculus GN=Skt PE=1 SV=1;>tr|E9QAU4|E9QAU4_MOUSE Sickle tail protein OS=Mus musculus GN=Etl4 PE=2 SV=1;>tr|Q3UFL8|Q3UFL8_MOUSE P	UID354
0.146394	NaN	NaN	0.396798	NaN	NaN	S	2	___1	anatomical structure development;developmental process;embryonic skeletal system development;skeletal system development;system development		cell part;cytoplasm;intracellular part			0.978662	0.000296434	135.09	20.125	135.09	0.22574	54297000	1526	16.7802	0	-0.250404	A2AQ25-2;A2AQ25;E9QAU4;Q3UFL8;D3Z781;B2RY09;A2AQ25-3;A2AQ25-4;A2AQ25-8	1526;1843;1894;622;1244;1244;1249;1238;937	A2AQ25-2	Sickle tail protein	Skt;Etl4	PNAPATKPSIASTPLSPQAGRSAHSASLIPS	357	197	1526	20140630_SJ_MelissaHerwig_PhosphoPKD_WT4835_frac_05	14701	20140630_SJ_MelissaHerwig_PhosphoPKD_WT4835_frac_05	14701	391961	A2AQ25-2	>sp|A2AQ25-2|SKT_MOUSE Isoform 2 of Sickle tail protein OS=Mus musculus GN=Skt;>sp|A2AQ25|SKT_MOUSE Sickle tail protein OS=Mus musculus GN=Skt PE=1 SV=1;>tr|E9QAU4|E9QAU4_MOUSE Sickle tail protein OS=Mus musculus GN=Etl4 PE=2 SV=1;>tr|Q3UFL8|Q3UFL8_MOUSE P	UID356
NaN	0.042227	0.123471	NaN	NaN	0.2786	S	3	___1	cellular component organization;cellular component organization or biogenesis;cellular membrane organization;cellular process;endocytosis;establishment of localization;membrane invagination;membrane organization;transport;vesicle-mediated transport	binding;lipid binding	cell cortex;cell part;coated pit;cytoplasmic membrane-bounded vesicle;cytoplasmic part;cytoplasmic vesicle;cytoskeleton;intracellular membrane-bounded organelle;intracellular non-membrane-bounded organelle;intracellular organelle;intracellular part;lysosome;lytic vacuole;membrane;membrane part;membrane-bounded organelle;membrane-bounded vesicle;non-membrane-bounded organelle;organelle;plasma memb…			0.999957	2.37455e-08	166.58	166.49	166.58	-0.23149	233160000	358	43.6986	0	-0.195751	A2AQ41;Q80TY0	358;358	A2AQ41	Formin-binding protein 1	Fnbp1	PPASASPSAVPNGPQSPKQPKEPLSHRFNEF	358	198	358	20140710_SJ_MelissaHerwig_PhosphoPKD_KO4836_FT_15	22614	20140710_SJ_MelissaHerwig_PhosphoPKD_KO4836_FT_15	22614	298780	A2AQ41	>tr|A2AQ41|A2AQ41_MOUSE Formin-binding protein 1 OS=Mus musculus GN=Fnbp1 PE=2 SV=1;>sp|Q80TY0|FNBP1_MOUSE Formin-binding protein 1 OS=Mus musculus GN=Fnbp1 PE=1 SV=2	UID357
-0.438768	0.413065	0.526831	0.302842	0.861863	0.643414	S	2	___1	cellular component organization;cellular component organization or biogenesis;cellular membrane organization;cellular process;endocytosis;establishment of localization;membrane invagination;membrane organization;transport;vesicle-mediated transport	binding;lipid binding	cell cortex;cell part;coated pit;cytoplasmic membrane-bounded vesicle;cytoplasmic part;cytoplasmic vesicle;cytoskeleton;intracellular membrane-bounded organelle;intracellular non-membrane-bounded organelle;intracellular organelle;intracellular part;lysosome;lytic vacuole;membrane;membrane part;membrane-bounded organelle;membrane-bounded vesicle;non-membrane-bounded organelle;organelle;plasma memb…			0.999904	6.5726e-05	211.26	76.436	157.98	-1.4052	7863800000	296	40.3294	0.559545	-0.435664	A2AQ41;Q80TY0;Q80TY0-4;Q80TY0-2;Q80TY0-3;A2AQ43;A2AQ44;A2AQ42;A2AQ45;Q80TY0-5	296;296;217;296;296;296;296;296;296;296	A2AQ41	Formin-binding protein 1	Fnbp1	DIEFEDYTQPMKRTVSDNSLSSSKEGKPELR	359	198	296	20140710_SJ_MelissaHerwig_PhosphoPKD_WT4839_FT_02	4238	20140710_SJ_MelissaHerwig_PhosphoPKD_WT4839_frac_09	4584	443846	A2AQ41	>tr|A2AQ41|A2AQ41_MOUSE Formin-binding protein 1 OS=Mus musculus GN=Fnbp1 PE=2 SV=1;>sp|Q80TY0|FNBP1_MOUSE Formin-binding protein 1 OS=Mus musculus GN=Fnbp1 PE=1 SV=2;>sp|Q80TY0-4|FNBP1_MOUSE Isoform 4 of Formin-binding protein 1 OS=Mus musculus GN=Fnbp1;>	UID358
0.318421	NaN	0.330748	NaN	0.138351	NaN	S	2	___1	cellular component organization;cellular component organization or biogenesis;cellular membrane organization;cellular process;endocytosis;establishment of localization;membrane invagination;membrane organization;transport;vesicle-mediated transport	binding;lipid binding	cell cortex;cell part;coated pit;cytoplasmic membrane-bounded vesicle;cytoplasmic part;cytoplasmic vesicle;cytoskeleton;intracellular membrane-bounded organelle;intracellular non-membrane-bounded organelle;intracellular organelle;intracellular part;lysosome;lytic vacuole;membrane;membrane part;membrane-bounded organelle;membrane-bounded vesicle;non-membrane-bounded organelle;organelle;plasma memb…			0.999713	8.38854e-05	179.84	65.278	157.98	-1.4052	4384600000	299	35.4967	0	0.186234	A2AQ41;Q80TY0;Q80TY0-4;Q80TY0-2;Q80TY0-3;A2AQ43;A2AQ44;A2AQ42;A2AQ45;Q80TY0-5	299;299;220;299;299;299;299;299;299;299	A2AQ41	Formin-binding protein 1	Fnbp1	FEDYTQPMKRTVSDNSLSSSKEGKPELRFGG	360	198	299	20140710_SJ_MelissaHerwig_PhosphoPKD_WT4839_FT_02	4238	20140710_SJ_MelissaHerwig_PhosphoPKD_KO4836_frac_18	4040	443827	A2AQ41	>tr|A2AQ41|A2AQ41_MOUSE Formin-binding protein 1 OS=Mus musculus GN=Fnbp1 PE=2 SV=1;>sp|Q80TY0|FNBP1_MOUSE Formin-binding protein 1 OS=Mus musculus GN=Fnbp1 PE=1 SV=2;>sp|Q80TY0-4|FNBP1_MOUSE Isoform 4 of Formin-binding protein 1 OS=Mus musculus GN=Fnbp1;>	UID359
NaN	0.464253	NaN	NaN	NaN	0.285051	S	2	___1	cellular component organization;cellular component organization or biogenesis;cellular membrane organization;cellular process;endocytosis;establishment of localization;membrane invagination;membrane organization;transport;vesicle-mediated transport	binding;lipid binding	cell cortex;cell part;coated pit;cytoplasmic membrane-bounded vesicle;cytoplasmic part;cytoplasmic vesicle;cytoskeleton;intracellular membrane-bounded organelle;intracellular non-membrane-bounded organelle;intracellular organelle;intracellular part;lysosome;lytic vacuole;membrane;membrane part;membrane-bounded organelle;membrane-bounded vesicle;non-membrane-bounded organelle;organelle;plasma memb…			0.565999	0.000692553	138.87	47.772	138.87	1.4384	52842000	303	3.71946	0	0.179202	A2AQ41;Q80TY0;Q80TY0-4;Q80TY0-2;Q80TY0-3;A2AQ43;A2AQ44;A2AQ42;A2AQ45;Q80TY0-5	303;303;224;303;303;303;303;303;303;303	A2AQ41	Formin-binding protein 1	Fnbp1	TQPMKRTVSDNSLSSSKEGKPELRFGGKSRG	362	198	303	20140710_SJ_MelissaHerwig_PhosphoPKD_KO4836_frac_21	3783	20140710_SJ_MelissaHerwig_PhosphoPKD_KO4836_frac_21	3783	443848	A2AQ41	>tr|A2AQ41|A2AQ41_MOUSE Formin-binding protein 1 OS=Mus musculus GN=Fnbp1 PE=2 SV=1;>sp|Q80TY0|FNBP1_MOUSE Formin-binding protein 1 OS=Mus musculus GN=Fnbp1 PE=1 SV=2;>sp|Q80TY0-4|FNBP1_MOUSE Isoform 4 of Formin-binding protein 1 OS=Mus musculus GN=Fnbp1;>	UID361
NaN	NaN	-1.03097	NaN	NaN	-0.883089	S	3	___1			cell part;cytoplasm;intracellular part;membrane;plasma membrane			1	2.47272e-05	180.09	107.69	155.39	-1.2421	603690000	90	68.8815	0	-0.147879	Q3TEM8;A2AQD6;A2AQD5;Q922B9	90;90;90;90	Q3TEM8	Sperm-specific antigen 2 homolog	Ssfa2	KIAIWLKDCRTPLGASLDEQSSGTPKGVLVR	363	201	90	20140204_SJ_Nahza_PKO_WT_05	16812	20140204_SJ_Nahza_PKO_WT_05	16821	67729	Q3TEM8	>tr|Q3TEM8|Q3TEM8_MOUSE Putative uncharacterized protein OS=Mus musculus GN=Ssfa2 PE=2 SV=1;>tr|A2AQD6|A2AQD6_MOUSE Sperm-specific antigen 2 homolog OS=Mus musculus GN=Ssfa2 PE=2 SV=1;>tr|A2AQD5|A2AQD5_MOUSE Sperm-specific antigen 2 homolog OS=Mus musculus	UID362
-0.508377	-0.562784	NaN	-0.294157	-0.144627	NaN	S	2	___1			cell part;cytoplasm;intracellular part;membrane;plasma membrane			0.999991	0.00038071	130.05	129.48	130.05	-0.06064	88893000	667	50.5838	1.23753	-0.316189	Q3TEM8;A2AQD6;A2AQD5;Q922B9;Q922B9-3	667;667;667;667;516	Q3TEM8	Sperm-specific antigen 2 homolog	Ssfa2	EFAQYTTHHILRSLASFEAQGSGMSSEKKTG	365	201	667	20140710_SJ_MelissaHerwig_PhosphoPKD_KO4836_FT_13_140717153800	16689	20140710_SJ_MelissaHerwig_PhosphoPKD_KO4836_FT_13_140717153800	16689	469233	Q3TEM8	>tr|Q3TEM8|Q3TEM8_MOUSE Putative uncharacterized protein OS=Mus musculus GN=Ssfa2 PE=2 SV=1;>tr|A2AQD6|A2AQD6_MOUSE Sperm-specific antigen 2 homolog OS=Mus musculus GN=Ssfa2 PE=2 SV=1;>tr|A2AQD5|A2AQD5_MOUSE Sperm-specific antigen 2 homolog OS=Mus musculus	UID364
NaN	NaN	0.260833	NaN	NaN	0.0413782	S	2	___1	biological regulation;biosynthetic process;cellular biosynthetic process;cellular component organization;cellular component organization at cellular level;cellular component organization or biogenesis;cellular component organization or biogenesis at cellular level;cellular macromolecule biosynthetic process;cellular macromolecule metabolic process;cellular metabolic process;cellular nitrogen comp…		cell part;cytoplasm;intracellular membrane-bounded organelle;intracellular organelle;intracellular part;membrane;membrane-bounded organelle;nucleus;organelle;plasma membrane			0.992293	0.00138902	92.474	45.98	92.474	0.58051	28995000	1448	21.0977	0	0.219455	A2AQH4	1448	A2AQH4	BCL-6 corepressor-like protein 1	Bcorl1	RSKGRWSQQKTRSSKSPTPVKPTEPCTPSKY	366	202	1448	20140204_SJ_Nahza_PKO_WT_05	10507	20140204_SJ_Nahza_PKO_WT_05	10507	483617	A2AQH4	>sp|A2AQH4|BCORL_MOUSE BCL-6 corepressor-like protein 1 OS=Mus musculus GN=Bcorl1 PE=2 SV=1	UID365
NaN	-0.0887108	-0.141309	0.292406	-0.0841233	0.222803	S	3	___1	acetate biosynthetic process;acetate metabolic process;acetyl-CoA biosynthetic process;acetyl-CoA metabolic process;biosynthetic process;carboxylic acid biosynthetic process;carboxylic acid metabolic process;cellular biosynthetic process;cellular ketone metabolic process;cellular metabolic process;cellular process;coenzyme biosynthetic process;coenzyme metabolic process;cofactor biosynthetic proc…	acetate-CoA ligase activity;acid-thiol ligase activity;adenyl nucleotide binding;adenyl ribonucleotide binding;ATP binding;binding;catalytic activity;CoA-ligase activity;ligase activity;ligase activity, forming carbon-sulfur bonds;nucleotide binding;purine nucleotide binding;purine ribonucleoside triphosphate binding;purine ribonucleotide binding;ribonucleotide binding	cell part;cytoplasm;intracellular membrane-bounded organelle;intracellular organelle;intracellular part;membrane-bounded organelle;nucleus;organelle	Carbon fixation pathways in prokaryotes;Glycolysis / Gluconeogenesis;Methane metabolism;Propanoate metabolism;Pyruvate metabolism		0.99992	1.67709e-11	241.01	241.01	183.24	-0.015564	2087600000	263	40.9921	0.734377	-0.258705	A2AQN4;Q9QXG4;Q8N9U3;Q8C1A8;Q8C141;Q8C113;A2AQN5;F7CU63	263;263;263;263;263;263;263;125	A2AQN4	Acetyl-coenzyme A synthetase, cytoplasmic	Acss2	IVVKHLGRAELGMNDSPSQSPPVKRPCPDVQ	369	206	263	20140204_SJ_Nahza_PKO_KO_11	11968	20140710_SJ_MelissaHerwig_PhosphoPKD_KO4836_frac_24	12272	223251	A2AQN4	>tr|A2AQN4|A2AQN4_MOUSE Acetyl-coenzyme A synthetase, cytoplasmic OS=Mus musculus GN=Acss2 PE=2 SV=1;>sp|Q9QXG4|ACSA_MOUSE Acetyl-coenzyme A synthetase, cytoplasmic OS=Mus musculus GN=Acss2 PE=1 SV=2;>tr|Q8N9U3|Q8N9U3_MOUSE cDNA fis, clone TRACH2001275, hi	UID368
0.881935	0.28697	0.296515	0.213201	-0.15646	0.0197482	S	3	___1	acetate biosynthetic process;acetate metabolic process;acetyl-CoA biosynthetic process;acetyl-CoA metabolic process;biosynthetic process;carboxylic acid biosynthetic process;carboxylic acid metabolic process;cellular biosynthetic process;cellular ketone metabolic process;cellular metabolic process;cellular process;coenzyme biosynthetic process;coenzyme metabolic process;cofactor biosynthetic proc…	acetate-CoA ligase activity;acid-thiol ligase activity;adenyl nucleotide binding;adenyl ribonucleotide binding;ATP binding;binding;catalytic activity;CoA-ligase activity;ligase activity;ligase activity, forming carbon-sulfur bonds;nucleotide binding;purine nucleotide binding;purine ribonucleoside triphosphate binding;purine ribonucleotide binding;ribonucleotide binding	cell part;cytoplasm;intracellular membrane-bounded organelle;intracellular organelle;intracellular part;membrane-bounded organelle;nucleus;organelle	Carbon fixation pathways in prokaryotes;Glycolysis / Gluconeogenesis;Methane metabolism;Propanoate metabolism;Pyruvate metabolism		0.999989	1.69306e-10	234.73	230.09	234.73	0.33186	1074800000	267	49.5483	0.968846	0.462977	A2AQN4;Q9QXG4;Q8N9U3;Q8C1A8;Q8C141;Q8C113;A2AQN5;F7CU63	267;267;267;267;267;267;267;129	A2AQN4	Acetyl-coenzyme A synthetase, cytoplasmic	Acss2	HLGRAELGMNDSPSQSPPVKRPCPDVQGKLR	370	206	267	20140710_SJ_MelissaHerwig_PhosphoPKD_KO4836_frac_24	12540	20140710_SJ_MelissaHerwig_PhosphoPKD_KO4836_frac_24	12540	223253	A2AQN4	>tr|A2AQN4|A2AQN4_MOUSE Acetyl-coenzyme A synthetase, cytoplasmic OS=Mus musculus GN=Acss2 PE=2 SV=1;>sp|Q9QXG4|ACSA_MOUSE Acetyl-coenzyme A synthetase, cytoplasmic OS=Mus musculus GN=Acss2 PE=1 SV=2;>tr|Q8N9U3|Q8N9U3_MOUSE cDNA fis, clone TRACH2001275, hi	UID369
NaN	NaN	0.376195	NaN	NaN	-0.159016	S	2	___1		binding;catalytic activity;cation binding;dioxygenase activity;ion binding;metal ion binding;oxidoreductase activity;oxidoreductase activity, acting on single donors with incorporation of molecular oxygen;oxidoreductase activity, acting on single donors with incorporation of molecular oxygen, incorporation of two atoms of oxygen				0.945024	0.00320463	73.951	66.302	53.08	0.21157	25619000	5	12.3527	0	0.535212	D6RIQ3;D6RI61;A2AQZ5;A2AQZ7;Q9DB26;B7ZNN8	5;5;5;5;5;25	D6RIQ3	Phytanoyl-CoA dioxygenase domain-containing protein 1	Phyhd1	___________MACLSPSQLKKFQEDGFLLL	371	208	5	20140204_SJ_Nahza_PKO_KO_01	23071	20140204_SJ_Nahza_PKO_WT_02	21936	8873	D6RIQ3	>tr|D6RIQ3|D6RIQ3_MOUSE Phytanoyl-CoA dioxygenase domain-containing protein 1 OS=Mus musculus GN=Phyhd1 PE=2 SV=1;>tr|D6RI61|D6RI61_MOUSE Phytanoyl-CoA dioxygenase domain-containing protein 1 OS=Mus musculus GN=Phyhd1 PE=2 SV=1;>tr|A2AQZ5|A2AQZ5_MOUSE Phyt	UID370
-0.236977	-0.0603883	0.0669414	-0.0217733	-0.0699284	0.0399821	S	2	___1	cellular macromolecule metabolic process;cellular metabolic process;cellular process;cellular protein metabolic process;macromolecule metabolic process;macromolecule modification;metabolic process;peptidyl-amino acid modification;peptidyl-proline modification;primary metabolic process;protein folding;protein metabolic process;protein modification process;protein peptidyl-prolyl isomerization	catalytic activity;cis-trans isomerase activity;isomerase activity;peptidyl-prolyl cis-trans isomerase activity	cell part;cytoplasm;intracellular organelle part;intracellular part;nuclear body;nuclear matrix;nuclear part;nuclear speck;nucleoplasm part;organelle part			0.999999	0.000396878	189.43	16.891	189.43	0.27827	1498300000	685	59.6857	0.252251	-0.059568	A2AR02;B2RWT5	685;685	A2AR02	Peptidyl-prolyl cis-trans isomerase G	Ppig	NSSSNNREKKADREQSPVSKTKQSSQDNEVK	372	209	685	20140710_SJ_MelissaHerwig_PhosphoPKD_KO4836_frac_21	2650	20140710_SJ_MelissaHerwig_PhosphoPKD_KO4836_frac_21	2650	11934	A2AR02	>sp|A2AR02|PPIG_MOUSE Peptidyl-prolyl cis-trans isomerase G OS=Mus musculus GN=Ppig PE=2 SV=1;>tr|B2RWT5|B2RWT5_MOUSE Peptidyl-prolyl isomerase G (Cyclophilin G) OS=Mus musculus GN=Ppig PE=2 SV=1	UID371
-0.182053	-0.0759613	0.12937	0.0278909	0.05669	0.105621	S	3	___1	cellular macromolecule metabolic process;cellular metabolic process;cellular process;cellular protein metabolic process;macromolecule metabolic process;macromolecule modification;metabolic process;peptidyl-amino acid modification;peptidyl-proline modification;primary metabolic process;protein folding;protein metabolic process;protein modification process;protein peptidyl-prolyl isomerization	catalytic activity;cis-trans isomerase activity;isomerase activity;peptidyl-prolyl cis-trans isomerase activity	cell part;cytoplasm;intracellular membrane-bounded organelle;intracellular organelle;intracellular organelle part;intracellular part;membrane-bounded organelle;nuclear body;nuclear matrix;nuclear part;nuclear speck;nucleoplasm part;nucleus;organelle;organelle part			1	0.000677414	200.76	95.51	128.41	0.92262	5067000000	395	128.412	0.491844	-0.106282	A2AR02;B2RWT5;Q3UZ38;Q05CC5;Q05DE4	395;395;323;395;395	A2AR02	Peptidyl-prolyl cis-trans isomerase G	Ppig	KGDKSELNEIKENQRSPVRVKEKKITDHRHM	373	209	395	20140710_SJ_MelissaHerwig_PhosphoPKD_WT4839_frac_12	3328	20140630_SJ_MelissaHerwig_PhosphoPKD_KO4592_frac_20	3547	145780	A2AR02	>sp|A2AR02|PPIG_MOUSE Peptidyl-prolyl cis-trans isomerase G OS=Mus musculus GN=Ppig PE=2 SV=1;>tr|B2RWT5|B2RWT5_MOUSE Peptidyl-prolyl isomerase G (Cyclophilin G) OS=Mus musculus GN=Ppig PE=2 SV=1;>tr|Q3UZ38|Q3UZ38_MOUSE Putative uncharacterized protein (Fr	UID372
NaN	-0.229698	NaN	NaN	NaN	NaN	S	3	___1	response to stimulus;response to stress		cell part;cytoplasmic membrane-bounded vesicle;cytoplasmic part;cytoplasmic vesicle;intracellular membrane-bounded organelle;intracellular organelle;intracellular part;membrane;membrane-bounded organelle;membrane-bounded vesicle;nucleus;organelle;plasma membrane;vesicle			0.902181	0.0033262	105.58	90.951	105.58	-0.76738	49408000	319	9.72838	0	NaN	Q8BKH7-3;Q8BKH7-2;A2AR12;Q8BKH7	319;474;510;510	Q8BKH7-3	Target of rapamycin complex 2 subunit MAPKAP1	Mapkap1	ADYLAQKQRKLNRRTSFSFQKEKKSGQQ___	376	210	319	20140710_SJ_MelissaHerwig_PhosphoPKD_KO4836_frac_24	9931	20140710_SJ_MelissaHerwig_PhosphoPKD_KO4836_frac_24	9931	300503	Q8BKH7-3	>sp|Q8BKH7-3|SIN1_MOUSE Isoform 3 of Target of rapamycin complex 2 subunit MAPKAP1 OS=Mus musculus GN=Mapkap1;>sp|Q8BKH7-2|SIN1_MOUSE Isoform 2 of Target of rapamycin complex 2 subunit MAPKAP1 OS=Mus musculus GN=Mapkap1;>tr|A2AR12|A2AR12_MOUSE Target of ra	UID375
NaN	-0.258713	-0.535783	NaN	-0.289615	-0.235765	S	2	___1	activation of adenylate cyclase activity;activation of adenylate cyclase activity by G-protein signaling pathway;anatomical structure development;anatomical structure formation involved in morphogenesis;angiogenesis;biological regulation;biosynthetic process;calcium ion transport;cAMP biosynthetic process;cAMP metabolic process;cAMP-mediated signaling;cation transport;cell surface receptor linked…	adrenomedullin receptor activity;binding;calcitonin gene-related polypeptide receptor activity;calcitonin receptor activity;G-protein coupled receptor activity;molecular transducer activity;peptide binding;peptide receptor activity;peptide receptor activity, G-protein coupled;protein transporter activity;receptor activity;signal transducer activity;signaling receptor activity;substrate-specific t…	cell part;cytoplasmic part;endoplasmic reticulum;endosome;integral to membrane;intracellular membrane-bounded organelle;intracellular organelle;intracellular part;intrinsic to membrane;lysosome;lytic vacuole;membrane;membrane part;membrane-bounded organelle;organelle;plasma membrane;vacuole	Neuroactive ligand-receptor interaction;Vascular smooth muscle contraction		1	0.00348785	109	32.925	78.814	-0.22568	60106000	444	78.8139	0.355573	-0.134558	Q9R1W5;A2AR99	444;444	Q9R1W5	Calcitonin gene-related peptide type 1 receptor	Calcrl	QGYSHDCPTEHLNGKSIQDIENVALKSENMY	377	211	444	20140710_SJ_MelissaHerwig_PhosphoPKD_WT4839_FT_02	21910	20140204_SJ_Nahza_PKO_WT_02	25597	467147	Q9R1W5	>sp|Q9R1W5|CALRL_MOUSE Calcitonin gene-related peptide type 1 receptor OS=Mus musculus GN=Calcrl PE=2 SV=2;>tr|A2AR99|A2AR99_MOUSE Calcitonin receptor-like OS=Mus musculus GN=Calcrl PE=2 SV=1	UID376
NaN	0.79704	0.495047	NaN	NaN	0.453111	S	2	___1	alcohol metabolic process;carbohydrate metabolic process;cellular carbohydrate metabolic process;cellular metabolic process;cellular process;inositol metabolic process;metabolic process;polyol metabolic process;primary metabolic process;small molecule metabolic process	acid phosphatase activity;adenyl nucleotide binding;adenyl ribonucleotide binding;ATP binding;binding;catalytic activity;diphosphoinositol-pentakisphosphate kinase activity;hydrolase activity;hydrolase activity, acting on ester bonds;inositol 1,3,4,5,6-pentakisphosphate kinase activity;inositol hexakisphosphate 1-kinase activity;inositol hexakisphosphate 3-kinase activity;inositol hexakisphosphat…	cell part;cytoplasmic part;cytosol;intracellular membrane-bounded organelle;intracellular organelle;intracellular part;membrane;membrane-bounded organelle;nucleus;organelle;plasma membrane			0.999925	0.00242686	79.652	64.691	79.652	-0.44137	181140000	939	41.2759	0	0.192932	A2ARP1-3;A2ARP1-2;A2ARP1;B9EHS3;F6Q5C6;F7AST3;F6VID9	939;919;939;939;140;150;87	A2ARP1-3	Inositol hexakisphosphate and diphosphoinositol-pentakisphosphate kinase 1	Ppip5k1	RPASSENEEMKTDPGSIENLCPGKASDEPDR	378	212	939	20140204_SJ_Nahza_PKO_KO_01	19271	20140204_SJ_Nahza_PKO_KO_01	19271	510473	A2ARP1-3	>sp|A2ARP1-3|VIP1_MOUSE Isoform 3 of Inositol hexakisphosphate and diphosphoinositol-pentakisphosphate kinase 1 OS=Mus musculus GN=Ppip5k1;>sp|A2ARP1-2|VIP1_MOUSE Isoform 2 of Inositol hexakisphosphate and diphosphoinositol-pentakisphosphate kinase 1 OS=Mu	UID377
-2.87795	-0.401066	-0.522786	0.137655	0.413179	-0.163092	S	2	___1	cellular component organization;cellular component organization at cellular level;cellular component organization or biogenesis;cellular component organization or biogenesis at cellular level;cellular process;cytoskeleton organization;microtubule cytoskeleton organization;microtubule-based process;multicellular organismal process;neurological system process;organelle organization;sensory percepti…	binding;catalytic activity;cytoskeletal protein binding;hydrolase activity;microtubule binding;protein binding;tubulin binding	cell part;cytoplasmic part;cytoskeletal part;cytosol;intracellular organelle part;intracellular part;macromolecular complex;microtubule;organelle part;protein complex			1	2.29884e-179	387.91	387.07	235.23	0.54601	1033000000	667	105.907	0.782509	-1.39652	Q9QYR6;Q9QYR6-2;A2ARP8	667;891;905	Q9QYR6	Microtubule-associated protein 1A;MAP1A heavy chain;MAP1 light chain LC2	Map1a	VIEKAELEEMEEVHPSDEEEEETKAESFYQK	379	213	667	20140710_SJ_MelissaHerwig_PhosphoPKD_KO4836_FT_15	14799	20140630_SJ_MelissaHerwig_PhosphoPKD_KO4592_frac_14	14145	15140	Q9QYR6	>sp|Q9QYR6|MAP1A_MOUSE Microtubule-associated protein 1A OS=Mus musculus GN=Map1a PE=1 SV=2;>sp|Q9QYR6-2|MAP1A_MOUSE Isoform 2 of Microtubule-associated protein 1A OS=Mus musculus GN=Map1a;>tr|A2ARP8|A2ARP8_MOUSE Microtubule-associated protein 1A OS=Mus mu	UID378
-2.46228	NaN	NaN	NaN	NaN	NaN	S	2	___1	cellular component organization;cellular component organization at cellular level;cellular component organization or biogenesis;cellular component organization or biogenesis at cellular level;cellular process;cytoskeleton organization;microtubule cytoskeleton organization;microtubule-based process;multicellular organismal process;neurological system process;organelle organization;sensory percepti…	binding;catalytic activity;cytoskeletal protein binding;hydrolase activity;microtubule binding;protein binding;tubulin binding	cell part;cytoplasmic part;cytoskeletal part;cytosol;intracellular organelle part;intracellular part;macromolecular complex;microtubule;organelle part;protein complex			0.999999	0.00242	151.66	103.63	151.66	-0.17562	13534000	2637	59.2542	0	NaN	Q9QYR6;Q9QYR6-2;A2ARP8	2637;2861;2875	Q9QYR6	Microtubule-associated protein 1A;MAP1A heavy chain;MAP1 light chain LC2	Map1a	RSTPSQVTSEEKDGHSPMSKGLVNGLKAGST	380	213	2637	20140630_SJ_MelissaHerwig_PhosphoPKD_KO4592_frac_16	2789	20140630_SJ_MelissaHerwig_PhosphoPKD_KO4592_frac_16	2789	77748	Q9QYR6	>sp|Q9QYR6|MAP1A_MOUSE Microtubule-associated protein 1A OS=Mus musculus GN=Map1a PE=1 SV=2;>sp|Q9QYR6-2|MAP1A_MOUSE Isoform 2 of Microtubule-associated protein 1A OS=Mus musculus GN=Map1a;>tr|A2ARP8|A2ARP8_MOUSE Microtubule-associated protein 1A OS=Mus mu	UID379
-2.27329	NaN	NaN	NaN	NaN	NaN	S	3	___1	cellular component organization;cellular component organization at cellular level;cellular component organization or biogenesis;cellular component organization or biogenesis at cellular level;cellular process;cytoskeleton organization;microtubule cytoskeleton organization;microtubule-based process;multicellular organismal process;neurological system process;organelle organization;sensory percepti…	binding;catalytic activity;cytoskeletal protein binding;hydrolase activity;microtubule binding;protein binding;tubulin binding	cell part;cytoplasmic part;cytoskeletal part;cytosol;intracellular organelle part;intracellular part;macromolecular complex;microtubule;organelle part;protein complex			0.981049	0.000159704	102.66	50.569	102.66	-0.033259	7706300	2082	17.1406	0	NaN	Q9QYR6;Q9QYR6-2;A2ARP8	2082;2306;2320	Q9QYR6	Microtubule-associated protein 1A;MAP1A heavy chain;MAP1 light chain LC2	Map1a	PKEAGRSHWDDGTNDSDLEKGAREQPEKETQ	381	213	2082	20140630_SJ_MelissaHerwig_PhosphoPKD_KO4592_frac_20	9238	20140630_SJ_MelissaHerwig_PhosphoPKD_KO4592_frac_20	9238	115425	Q9QYR6	>sp|Q9QYR6|MAP1A_MOUSE Microtubule-associated protein 1A OS=Mus musculus GN=Map1a PE=1 SV=2;>sp|Q9QYR6-2|MAP1A_MOUSE Isoform 2 of Microtubule-associated protein 1A OS=Mus musculus GN=Map1a;>tr|A2ARP8|A2ARP8_MOUSE Microtubule-associated protein 1A OS=Mus mu	UID380
NaN	NaN	0.21727	NaN	NaN	NaN	S	2	___1	cellular component organization;cellular component organization at cellular level;cellular component organization or biogenesis;cellular component organization or biogenesis at cellular level;cellular process;cytoskeleton organization;microtubule cytoskeleton organization;microtubule-based process;multicellular organismal process;neurological system process;organelle organization;sensory percepti…	binding;catalytic activity;cytoskeletal protein binding;hydrolase activity;microtubule binding;protein binding;tubulin binding	cell part;cytoplasmic part;cytoskeletal part;cytosol;intracellular organelle part;intracellular part;macromolecular complex;microtubule;organelle part;protein complex			0.958277	0.000111805	182.37	147.6	182.37	-0.67222	125060000	500	15.7286	0	NaN	Q9QYR6;Q9QYR6-2;A2ARP8	500;724;738	Q9QYR6	Microtubule-associated protein 1A;MAP1A heavy chain;MAP1 light chain LC2	Map1a	KVDKGRAARGEKELSSEPRTPPAQKGAAPPP	382	213	500	20140204_SJ_Nahza_PKO_KO_05	7918	20140204_SJ_Nahza_PKO_KO_05	7918	139540	Q9QYR6	>sp|Q9QYR6|MAP1A_MOUSE Microtubule-associated protein 1A OS=Mus musculus GN=Map1a PE=1 SV=2;>sp|Q9QYR6-2|MAP1A_MOUSE Isoform 2 of Microtubule-associated protein 1A OS=Mus musculus GN=Map1a;>tr|A2ARP8|A2ARP8_MOUSE Microtubule-associated protein 1A OS=Mus mu	UID381
NaN	NaN	-0.180136	NaN	NaN	NaN	S	3	___1	cellular component organization;cellular component organization at cellular level;cellular component organization or biogenesis;cellular component organization or biogenesis at cellular level;cellular process;cytoskeleton organization;microtubule cytoskeleton organization;microtubule-based process;multicellular organismal process;neurological system process;organelle organization;sensory percepti…	binding;catalytic activity;cytoskeletal protein binding;hydrolase activity;microtubule binding;protein binding;tubulin binding	cell part;cytoplasmic part;cytoskeletal part;cytosol;intracellular organelle part;intracellular part;macromolecular complex;microtubule;organelle part;protein complex			0.795694	7.79242e-06	179.97	179.97	179.97	1.198	242400000	1634	6.01717	0	NaN	Q9QYR6;Q9QYR6-2;A2ARP8	1634;1858;1872	Q9QYR6	Microtubule-associated protein 1A;MAP1A heavy chain;MAP1 light chain LC2	Map1a	KYWKEQDVVQGWRETSPTRGEPVPAWEGKSP	383	213	1634	20140204_SJ_Nahza_PKO_KO_08	21948	20140204_SJ_Nahza_PKO_KO_08	21948	149426	Q9QYR6	>sp|Q9QYR6|MAP1A_MOUSE Microtubule-associated protein 1A OS=Mus musculus GN=Map1a PE=1 SV=2;>sp|Q9QYR6-2|MAP1A_MOUSE Isoform 2 of Microtubule-associated protein 1A OS=Mus musculus GN=Map1a;>tr|A2ARP8|A2ARP8_MOUSE Microtubule-associated protein 1A OS=Mus mu	UID382
-1.50808	0.189294	NaN	0.286131	0.760282	NaN	S	3	___1	cellular component organization;cellular component organization at cellular level;cellular component organization or biogenesis;cellular component organization or biogenesis at cellular level;cellular process;cytoskeleton organization;microtubule cytoskeleton organization;microtubule-based process;multicellular organismal process;neurological system process;organelle organization;sensory percepti…	binding;catalytic activity;cytoskeletal protein binding;hydrolase activity;microtubule binding;protein binding;tubulin binding	cell part;cytoplasmic part;cytoskeletal part;cytosol;intracellular organelle part;intracellular part;macromolecular complex;microtubule;organelle part;protein complex			0.999999	0.000113016	134.45	78.281	134.45	0.63741	125770000	1289	58.7581	0.50635	-1.1826	Q9QYR6;Q9QYR6-2;A2ARP8	1289;1513;1527	Q9QYR6	Microtubule-associated protein 1A;MAP1A heavy chain;MAP1 light chain LC2	Map1a	GSSFSHSALSGDRKHSPGEITGPGGHFMTSD	386	213	1289	20140710_SJ_MelissaHerwig_PhosphoPKD_WT4839_frac_10	16018	20140710_SJ_MelissaHerwig_PhosphoPKD_WT4839_frac_10	16018	226429	Q9QYR6	>sp|Q9QYR6|MAP1A_MOUSE Microtubule-associated protein 1A OS=Mus musculus GN=Map1a PE=1 SV=2;>sp|Q9QYR6-2|MAP1A_MOUSE Isoform 2 of Microtubule-associated protein 1A OS=Mus musculus GN=Map1a;>tr|A2ARP8|A2ARP8_MOUSE Microtubule-associated protein 1A OS=Mus mu	UID385
-2.36727	NaN	NaN	NaN	NaN	NaN	S	4	___1	cellular component organization;cellular component organization at cellular level;cellular component organization or biogenesis;cellular component organization or biogenesis at cellular level;cellular process;cytoskeleton organization;microtubule cytoskeleton organization;microtubule-based process;multicellular organismal process;neurological system process;organelle organization;sensory percepti…	binding;catalytic activity;cytoskeletal protein binding;hydrolase activity;microtubule binding;protein binding;tubulin binding	cell part;cytoplasmic part;cytoskeletal part;cytosol;intracellular organelle part;intracellular part;macromolecular complex;microtubule;organelle part;protein complex			1	2.27007e-05	162.44	162.44	162.44	-1.1225	70788000	991	64.2905	0	NaN	Q9QYR6;Q9QYR6-2;A2ARP8	991;1215;1229	Q9QYR6	Microtubule-associated protein 1A;MAP1A heavy chain;MAP1 light chain LC2	Map1a	EERCLSPDDSTVKMASPPPSGPPSAAHTPFH	389	213	991	20140630_SJ_MelissaHerwig_PhosphoPKD_KO4592_frac_17	12345	20140630_SJ_MelissaHerwig_PhosphoPKD_KO4592_frac_17	12345	323732	Q9QYR6	>sp|Q9QYR6|MAP1A_MOUSE Microtubule-associated protein 1A OS=Mus musculus GN=Map1a PE=1 SV=2;>sp|Q9QYR6-2|MAP1A_MOUSE Isoform 2 of Microtubule-associated protein 1A OS=Mus musculus GN=Map1a;>tr|A2ARP8|A2ARP8_MOUSE Microtubule-associated protein 1A OS=Mus mu	UID388
-2.59617	NaN	NaN	0.394255	NaN	NaN	S	4	___1	cellular component organization;cellular component organization at cellular level;cellular component organization or biogenesis;cellular component organization or biogenesis at cellular level;cellular process;cytoskeleton organization;microtubule cytoskeleton organization;microtubule-based process;multicellular organismal process;neurological system process;organelle organization;sensory percepti…	binding;catalytic activity;cytoskeletal protein binding;hydrolase activity;microtubule binding;protein binding;tubulin binding	cell part;cytoplasmic part;cytoskeletal part;cytosol;intracellular organelle part;intracellular part;macromolecular complex;microtubule;organelle part;protein complex			1	0.000343887	120.13	17.749	120.13	-0.33044	139610000	644	100.649	0	-2.99043	Q9QYR6;Q9QYR6-2;A2ARP8	644;868;882	Q9QYR6	Microtubule-associated protein 1A;MAP1A heavy chain;MAP1 light chain LC2	Map1a	EAELTPENIAAAREESEPEVKEDVIEKAELE	391	213	644	20140630_SJ_MelissaHerwig_PhosphoPKD_KO4592_frac_18	16002	20140630_SJ_MelissaHerwig_PhosphoPKD_KO4592_frac_18	16002	390408	Q9QYR6	>sp|Q9QYR6|MAP1A_MOUSE Microtubule-associated protein 1A OS=Mus musculus GN=Map1a PE=1 SV=2;>sp|Q9QYR6-2|MAP1A_MOUSE Isoform 2 of Microtubule-associated protein 1A OS=Mus musculus GN=Map1a;>tr|A2ARP8|A2ARP8_MOUSE Microtubule-associated protein 1A OS=Mus mu	UID390
-2.14779	-0.00990621	NaN	0.416361	NaN	0.00793174	S	2	___1	cellular component organization;cellular component organization at cellular level;cellular component organization or biogenesis;cellular component organization or biogenesis at cellular level;cellular process;cytoskeleton organization;microtubule cytoskeleton organization;microtubule-based process;multicellular organismal process;neurological system process;organelle organization;sensory percepti…	binding;catalytic activity;cytoskeletal protein binding;hydrolase activity;microtubule binding;protein binding;tubulin binding	cell part;cytoplasmic part;cytoskeletal part;cytosol;intracellular organelle part;intracellular part;macromolecular complex;microtubule;organelle part;protein complex			0.999948	0.00022878	101.41	44.485	95.153	1.7672	92684000	1205	42.9683	0.446923	-1.29099	Q9QYR6;Q9QYR6-2;A2ARP8	1205;1429;1443	Q9QYR6	Microtubule-associated protein 1A;MAP1A heavy chain;MAP1 light chain LC2	Map1a	SPSKETSLDISSKQLSPESLGTLQFGELSLG	392	213	1205	20140630_SJ_MelissaHerwig_PhosphoPKD_KO4592_FT_12	32705	20140710_SJ_MelissaHerwig_PhosphoPKD_KO4836_FT_13_140717153800	33903	410229	Q9QYR6	>sp|Q9QYR6|MAP1A_MOUSE Microtubule-associated protein 1A OS=Mus musculus GN=Map1a PE=1 SV=2;>sp|Q9QYR6-2|MAP1A_MOUSE Isoform 2 of Microtubule-associated protein 1A OS=Mus musculus GN=Map1a;>tr|A2ARP8|A2ARP8_MOUSE Microtubule-associated protein 1A OS=Mus mu	UID391
NaN	NaN	-0.155585	NaN	NaN	0.235901	S	2	___1	cellular component organization;cellular component organization at cellular level;cellular component organization or biogenesis;cellular component organization or biogenesis at cellular level;cellular process;cytoskeleton organization;microtubule cytoskeleton organization;microtubule-based process;multicellular organismal process;neurological system process;organelle organization;sensory percepti…	binding;catalytic activity;cytoskeletal protein binding;hydrolase activity;microtubule binding;protein binding;tubulin binding	cell part;cytoplasmic part;cytoskeletal part;cytosol;intracellular organelle part;intracellular part;macromolecular complex;microtubule;organelle part;protein complex			0.999996	0.00352324	76.118	21.154	76.118	0.59764	68866000	908	54.8483	0	-0.391486	Q9QYR6;Q9QYR6-2;A2ARP8	908;1132;1146	Q9QYR6	Microtubule-associated protein 1A;MAP1A heavy chain;MAP1 light chain LC2	Map1a	TISPTSSLEEDKGFKSPPCEDFSVTGESEKK	393	213	908	20140204_SJ_Nahza_PKO_WT_01	17967	20140204_SJ_Nahza_PKO_WT_01	17967	481346	Q9QYR6	>sp|Q9QYR6|MAP1A_MOUSE Microtubule-associated protein 1A OS=Mus musculus GN=Map1a PE=1 SV=2;>sp|Q9QYR6-2|MAP1A_MOUSE Isoform 2 of Microtubule-associated protein 1A OS=Mus musculus GN=Map1a;>tr|A2ARP8|A2ARP8_MOUSE Microtubule-associated protein 1A OS=Mus mu	UID392
-2.43364	-0.298794	-0.184689	-0.136825	0.17041	-0.000662953	S	4	___1	cellular component organization;cellular component organization at cellular level;cellular component organization or biogenesis;cellular component organization or biogenesis at cellular level;cellular process;cytoskeleton organization;microtubule cytoskeleton organization;microtubule-based process;multicellular organismal process;neurological system process;organelle organization;sensory percepti…	binding;catalytic activity;cytoskeletal protein binding;hydrolase activity;microtubule binding;protein binding;tubulin binding	cell part;cytoplasmic part;cytoskeletal part;cytosol;intracellular organelle part;intracellular part;macromolecular complex;microtubule;organelle part;protein complex			0.895539	2.10305e-15	172.11	172.1	86.576	-0.30795	1672600000	895	11.2016	0.597086	-0.98335	Q9QYR6;Q9QYR6-2;A2ARP8	895;1119;1133	Q9QYR6	Microtubule-associated protein 1A;MAP1A heavy chain;MAP1 light chain LC2	Map1a	EATQGLDYVPSAGTISPTSSLEEDKGFKSPP	394	213	895	20140630_SJ_MelissaHerwig_PhosphoPKD_KO4592_FT_11	30298	20140630_SJ_MelissaHerwig_PhosphoPKD_KO4592_FT_11	30311	491528	Q9QYR6	>sp|Q9QYR6|MAP1A_MOUSE Microtubule-associated protein 1A OS=Mus musculus GN=Map1a PE=1 SV=2;>sp|Q9QYR6-2|MAP1A_MOUSE Isoform 2 of Microtubule-associated protein 1A OS=Mus musculus GN=Map1a;>tr|A2ARP8|A2ARP8_MOUSE Microtubule-associated protein 1A OS=Mus mu	UID393
-1.90902	NaN	-0.0102775	0.508524	0.00985509	0.0259459	S	2	___1	cellular component organization;cellular component organization at cellular level;cellular component organization or biogenesis;cellular component organization or biogenesis at cellular level;cellular process;cytoskeleton organization;microtubule cytoskeleton organization;microtubule-based process;multicellular organismal process;neurological system process;organelle organization;sensory percepti…	binding;catalytic activity;cytoskeletal protein binding;hydrolase activity;microtubule binding;protein binding;tubulin binding	cell part;cytoplasmic part;cytoskeletal part;cytosol;intracellular organelle part;intracellular part;macromolecular complex;microtubule;organelle part;protein complex			1	0.000209015	149.84	63.902	149.84	0.71342	143220000	1606	82.9462	0.657561	-1.14109	Q9QYR6;Q9QYR6-2;A2ARP8	1606;1830;1844	Q9QYR6	Microtubule-associated protein 1A;MAP1A heavy chain;MAP1 light chain LC2	Map1a	DGAVPEKTRALGLEESPEEEGKAREQEEKYW	395	213	1606	20140204_SJ_Nahza_PKO_KO_07	14262	20140204_SJ_Nahza_PKO_KO_07	14262	529884	Q9QYR6	>sp|Q9QYR6|MAP1A_MOUSE Microtubule-associated protein 1A OS=Mus musculus GN=Map1a PE=1 SV=2;>sp|Q9QYR6-2|MAP1A_MOUSE Isoform 2 of Microtubule-associated protein 1A OS=Mus musculus GN=Map1a;>tr|A2ARP8|A2ARP8_MOUSE Microtubule-associated protein 1A OS=Mus mu	UID394
-0.997599	0.33852	0.990892	NaN	1.33648	1.14101	S	2	___1	anatomical structure development;cell proliferation;cellular component organization;cellular component organization or biogenesis;cellular membrane organization;cellular process;developmental process;endocytosis;establishment of localization;forebrain development;membrane invagination;membrane organization;metabolic process;receptor-mediated endocytosis;small molecule metabolic process;transport;…	binding;calcium ion binding;cation binding;ion binding;metal ion binding;receptor activity	apical plasma membrane;brush border membrane;cell part;cell projection membrane;cell projection part;coated pit;cytoplasmic membrane-bounded vesicle;cytoplasmic part;cytoplasmic vesicle;endocytic vesicle;endoplasmic reticulum;endosome;Golgi apparatus;integral to membrane;intracellular membrane-bounded organelle;intracellular organelle;intracellular part;intrinsic to membrane;membrane part;membran…	Hedgehog signaling pathway		0.806775	0.00159836	86.213	82.15	76.301	0.60622	48305000	4624	6.20689	0.630968	-1.12814	A2ARV4	4624	A2ARV4	Low-density lipoprotein receptor-related protein 2	Lrp2	MDTEQKEAVAVAPPPSPSLPAKASKRSSTPG	396	214	4624	20140204_SJ_Nahza_PKO_KO_02	22071	20140204_SJ_Nahza_PKO_WT_02	21765	118372	A2ARV4	>sp|A2ARV4|LRP2_MOUSE Low-density lipoprotein receptor-related protein 2 OS=Mus musculus GN=Lrp2 PE=1 SV=1	UID395
NaN	-0.356831	NaN	NaN	-0.153428	-0.444019	S	3	___1	biological adhesion;biological regulation;cell adhesion;cell junction assembly;cell junction organization;cell-cell junction assembly;cell-cell junction organization;cellular component assembly;cellular component assembly at cellular level;cellular component organization;cellular component organization at cellular level;cellular component organization or biogenesis;cellular component organization…		anchoring junction;cell junction;cell part;cell-cell junction;cytoplasmic part;cytoskeletal part;desmosome;internal side of plasma membrane;intracellular non-membrane-bounded organelle;intracellular organelle;intracellular organelle part;intracellular part;membrane part;midbody;mitotic spindle;non-membrane-bounded organelle;organelle;organelle part;perinuclear region of cytoplasm;plasma membrane …			0.803459	3.65672e-05	146.25	63.619	85.805	-0.3087	117800000	775	6.11509	0	-0.0581079	Q68FH0-2;A2AS45;Q68FH0;Q3UIX3;A2AS44;Q05D18;A2AS47	775;791;775;789;791;791;434	Q68FH0-2	Plakophilin-4	Pkp4	RLLGLNELDDLLGKESPSKDSEPSCWGKKKK	397	216	775	20140710_SJ_MelissaHerwig_PhosphoPKD_KO4836_frac_18	32685	20140710_SJ_MelissaHerwig_PhosphoPKD_KO4836_frac_19	32202	293890	Q68FH0-2	>sp|Q68FH0-2|PKP4_MOUSE Isoform 2 of Plakophilin-4 OS=Mus musculus GN=Pkp4;>tr|A2AS45|A2AS45_MOUSE Plakophilin-4 OS=Mus musculus GN=Pkp4 PE=2 SV=1;>sp|Q68FH0|PKP4_MOUSE Plakophilin-4 OS=Mus musculus GN=Pkp4 PE=1 SV=1;>tr|Q3UIX3|Q3UIX3_MOUSE Putative unchar	UID396
0.845382	0.230256	-0.124063	0.0604766	-0.102191	-0.0371492	S	3	___1	biological adhesion;biological regulation;cell adhesion;cell junction assembly;cell junction organization;cell-cell junction assembly;cell-cell junction organization;cellular component assembly;cellular component assembly at cellular level;cellular component organization;cellular component organization at cellular level;cellular component organization or biogenesis;cellular component organization…		anchoring junction;cell junction;cell part;cell-cell junction;cytoplasmic part;cytoskeletal part;desmosome;internal side of plasma membrane;intracellular non-membrane-bounded organelle;intracellular organelle;intracellular organelle part;intracellular part;membrane part;midbody;mitotic spindle;non-membrane-bounded organelle;organelle;organelle part;perinuclear region of cytoplasm;plasma membrane …			0.99999	0.000339346	128.8	49.583	99.603	1.0643	549530000	87	53.034	0.526287	0.34348	Q68FH0-2;A2AS45;Q68FH0;Q3UIX3;A2AS44;Q05D18;V9GXG7	87;87;87;87;87;87;87	Q68FH0-2	Plakophilin-4	Pkp4	GAESPSIASTSSTEKSFPWRSTDVPNPGVSK	399	216	87	20140204_SJ_Nahza_PKO_WT_05	25040	20140710_SJ_MelissaHerwig_PhosphoPKD_WT4839_frac_07	21199	460667	Q68FH0-2	>sp|Q68FH0-2|PKP4_MOUSE Isoform 2 of Plakophilin-4 OS=Mus musculus GN=Pkp4;>tr|A2AS45|A2AS45_MOUSE Plakophilin-4 OS=Mus musculus GN=Pkp4 PE=2 SV=1;>sp|Q68FH0|PKP4_MOUSE Plakophilin-4 OS=Mus musculus GN=Pkp4 PE=1 SV=1;>tr|Q3UIX3|Q3UIX3_MOUSE Putative unchar	UID398
NaN	NaN	NaN	NaN	-0.0179814	NaN	S	2	___1	biological adhesion;biological regulation;cell adhesion;cell junction assembly;cell junction organization;cell-cell junction assembly;cell-cell junction organization;cellular component assembly;cellular component assembly at cellular level;cellular component organization;cellular component organization at cellular level;cellular component organization or biogenesis;cellular component organization…		anchoring junction;cell junction;cell part;cell-cell junction;cytoplasmic part;cytoskeletal part;desmosome;internal side of plasma membrane;intracellular non-membrane-bounded organelle;intracellular organelle;intracellular organelle part;intracellular part;membrane part;midbody;mitotic spindle;non-membrane-bounded organelle;organelle;organelle part;perinuclear region of cytoplasm;plasma membrane …			0.506763	0.00209307	88.565	24.29	75.682	-0.66441	21661000	334	1.76439	0	NaN	Q68FH0-2;A2AS45;Q68FH0;Q3UIX3;A2AS44;Q05D18	334;334;334;332;334;334	Q68FH0-2	Plakophilin-4	Pkp4	DAQTRVASPSQGQVGSSSPKRSGMTAVPQHL	400	216	334	20140710_SJ_MelissaHerwig_PhosphoPKD_WT4839_FT_02	4860	20140710_SJ_MelissaHerwig_PhosphoPKD_KO4836_FT_13_140717153800	4176	546288	Q68FH0-2	>sp|Q68FH0-2|PKP4_MOUSE Isoform 2 of Plakophilin-4 OS=Mus musculus GN=Pkp4;>tr|A2AS45|A2AS45_MOUSE Plakophilin-4 OS=Mus musculus GN=Pkp4 PE=2 SV=1;>sp|Q68FH0|PKP4_MOUSE Plakophilin-4 OS=Mus musculus GN=Pkp4 PE=1 SV=1;>tr|Q3UIX3|Q3UIX3_MOUSE Putative unchar	UID399
NaN	-0.0503996	NaN	NaN	-0.2339	-0.102181	S	2	___1	biological adhesion;biological regulation;cell adhesion;cell junction assembly;cell junction organization;cell-cell junction assembly;cell-cell junction organization;cellular component assembly;cellular component assembly at cellular level;cellular component organization;cellular component organization at cellular level;cellular component organization or biogenesis;cellular component organization…		anchoring junction;cell junction;cell part;cell-cell junction;cytoplasmic part;cytoskeletal part;desmosome;internal side of plasma membrane;intracellular non-membrane-bounded organelle;intracellular organelle;intracellular organelle part;intracellular part;membrane part;midbody;mitotic spindle;non-membrane-bounded organelle;organelle;organelle part;perinuclear region of cytoplasm;plasma membrane …			0.712349	0.000927945	115.63	34.816	93.371	0.23563	146400000	336	4.80568	0	0.117641	Q68FH0-2;A2AS45;Q68FH0;Q3UIX3;A2AS44;Q05D18	336;336;336;334;336;336	Q68FH0-2	Plakophilin-4	Pkp4	QTRVASPSQGQVGSSSPKRSGMTAVPQHLGP	402	216	336	20140204_SJ_Nahza_PKO_WT_01	7248	20140710_SJ_MelissaHerwig_PhosphoPKD_KO4836_FT_15	4946	546289	Q68FH0-2	>sp|Q68FH0-2|PKP4_MOUSE Isoform 2 of Plakophilin-4 OS=Mus musculus GN=Pkp4;>tr|A2AS45|A2AS45_MOUSE Plakophilin-4 OS=Mus musculus GN=Pkp4 PE=2 SV=1;>sp|Q68FH0|PKP4_MOUSE Plakophilin-4 OS=Mus musculus GN=Pkp4 PE=1 SV=1;>tr|Q3UIX3|Q3UIX3_MOUSE Putative unchar	UID401
0.248279	0.0988632	-0.562851	0.273038	0.323617	-0.0282224	S	3	___1	actin cytoskeleton organization;actin filament organization;actin filament-based process;actomyosin structure organization;adult heart development;anatomical structure development;anatomical structure formation involved in morphogenesis;anatomical structure morphogenesis;anterior/posterior pattern specification;biological regulation;cardiac muscle contraction;cardiac muscle fiber development;card…	adenyl nucleotide binding;adenyl ribonucleotide binding;ATP binding;binding;calcium ion binding;catalytic activity;cation binding;enzyme regulator activity;GTPase regulator activity;guanyl-nucleotide exchange factor activity;ion binding;kinase activity;metal ion binding;nucleic acid binding;nucleoside-triphosphatase regulator activity;nucleotide binding;phosphotransferase activity, alcohol group …	cell part;chromosome;condensed chromosome;condensed nuclear chromosome;contractile fiber part;cytoplasmic part;cytoskeletal part;Golgi apparatus;intracellular membrane-bounded organelle;intracellular non-membrane-bounded organelle;intracellular organelle;intracellular organelle part;intracellular part;M band;macromolecular complex;membrane-bounded organelle;muscle myosin complex;myosin complex;my…	Dilated cardiomyopathy;Hypertrophic cardiomyopathy (HCM)		0.998042	1.40388e-30	258.14	258.07	182.19	0.12827	10416000000	879	27.0752	0.407205	-0.26138	A2ASS6;A2ASS6-2;A2ASS6-3;E9Q8K5;E9Q8N1	879;833;833;879;879	A2ASS6;A2ASS6-2;A2ASS6-3;E9Q8K5;E9Q8N1	Titin	Ttn	TVKPGETRVRAEPTPSPQFPFADMPPPDTYK	403	218;219;220;1336;1341	879;833;833;879;879	20140630_SJ_MelissaHerwig_PhosphoPKD_KO4592_frac_18	23720	20140710_SJ_MelissaHerwig_PhosphoPKD_KO4836_frac_22	22754	381415	A2ASS6	>sp|A2ASS6|TITIN_MOUSE Titin OS=Mus musculus GN=Ttn PE=1 SV=1;>sp|A2ASS6-2|TITIN_MOUSE Isoform 2 of Titin OS=Mus musculus GN=Ttn;>sp|A2ASS6-3|TITIN_MOUSE Isoform 3 of Titin OS=Mus musculus GN=Ttn;>tr|E9Q8K5|E9Q8K5_MOUSE Titin OS=Mus musculus GN=Ttn PE=2 SV	UID402
NaN	NaN	0.0467436	NaN	NaN	0.0682837	S	3	___1	actin cytoskeleton organization;actin filament organization;actin filament-based process;actomyosin structure organization;adult heart development;anatomical structure development;anatomical structure formation involved in morphogenesis;anatomical structure morphogenesis;anterior/posterior pattern specification;biological regulation;cardiac muscle contraction;cardiac muscle fiber development;card…	adenyl nucleotide binding;adenyl ribonucleotide binding;ATP binding;binding;calcium ion binding;catalytic activity;cation binding;enzyme regulator activity;GTPase regulator activity;guanyl-nucleotide exchange factor activity;ion binding;kinase activity;metal ion binding;nucleic acid binding;nucleoside-triphosphatase regulator activity;nucleotide binding;phosphotransferase activity, alcohol group …	cell part;chromosome;condensed chromosome;condensed nuclear chromosome;contractile fiber part;cytoplasmic part;cytoskeletal part;Golgi apparatus;intracellular membrane-bounded organelle;intracellular non-membrane-bounded organelle;intracellular organelle;intracellular organelle part;intracellular part;M band;macromolecular complex;membrane-bounded organelle;muscle myosin complex;myosin complex;my…	Dilated cardiomyopathy;Hypertrophic cardiomyopathy (HCM)		0.980872	0.000595501	105.05	57.884	105.05	-0.18057	94493000	17316	17.0995	0	-0.02154	A2ASS6;A2ASS6-2;E9Q8K5;E9Q8N1	17316;8989;15570;15570	A2ASS6;A2ASS6-2;E9Q8K5;E9Q8N1	Titin	Ttn	ESCYLTWDAPLDNGGSEITHYIIDKRDASRK	404	218;219;1336;1341	17316;8989;15570;15570	20140204_SJ_Nahza_PKO_WT_04	40647	20140204_SJ_Nahza_PKO_WT_04	40647	17297	A2ASS6	>sp|A2ASS6|TITIN_MOUSE Titin OS=Mus musculus GN=Ttn PE=1 SV=1;>sp|A2ASS6-2|TITIN_MOUSE Isoform 2 of Titin OS=Mus musculus GN=Ttn;>tr|E9Q8K5|E9Q8K5_MOUSE Titin OS=Mus musculus GN=Ttn PE=2 SV=1;>tr|E9Q8N1|E9Q8N1_MOUSE Titin OS=Mus musculus GN=Ttn PE=2 SV=1	UID403
NaN	0.392606	NaN	NaN	-0.0426257	NaN	S	2	___1	actin cytoskeleton organization;actin filament organization;actin filament-based process;actomyosin structure organization;adult heart development;anatomical structure development;anatomical structure formation involved in morphogenesis;anatomical structure morphogenesis;anterior/posterior pattern specification;biological regulation;cardiac muscle contraction;cardiac muscle fiber development;card…	adenyl nucleotide binding;adenyl ribonucleotide binding;ATP binding;binding;calcium ion binding;catalytic activity;cation binding;enzyme regulator activity;GTPase regulator activity;guanyl-nucleotide exchange factor activity;ion binding;kinase activity;metal ion binding;nucleic acid binding;nucleoside-triphosphatase regulator activity;nucleotide binding;phosphotransferase activity, alcohol group …	cell part;chromosome;condensed chromosome;condensed nuclear chromosome;contractile fiber part;cytoplasmic part;cytoskeletal part;Golgi apparatus;intracellular membrane-bounded organelle;intracellular non-membrane-bounded organelle;intracellular organelle;intracellular organelle part;intracellular part;M band;macromolecular complex;membrane-bounded organelle;muscle myosin complex;myosin complex;my…	Dilated cardiomyopathy;Hypertrophic cardiomyopathy (HCM)		0.999983	0.00335333	73.928	31.86	73.928	-0.3967	38616000	22184	47.9333	0	0.435231	A2ASS6;A2ASS6-2;E9Q8K5;E9Q8N1	22184;13857;20438;20438	A2ASS6;A2ASS6-2;E9Q8K5;E9Q8N1	Titin	Ttn	LDPTIKDGLTVKAGDSIVLSAISILGKPLPK	405	218;219;1336;1341	22184;13857;20438;20438	20140710_SJ_MelissaHerwig_PhosphoPKD_KO4836_FT_14	39461	20140710_SJ_MelissaHerwig_PhosphoPKD_WT4839_frac_04	40871	20547	A2ASS6	>sp|A2ASS6|TITIN_MOUSE Titin OS=Mus musculus GN=Ttn PE=1 SV=1;>sp|A2ASS6-2|TITIN_MOUSE Isoform 2 of Titin OS=Mus musculus GN=Ttn;>tr|E9Q8K5|E9Q8K5_MOUSE Titin OS=Mus musculus GN=Ttn PE=2 SV=1;>tr|E9Q8N1|E9Q8N1_MOUSE Titin OS=Mus musculus GN=Ttn PE=2 SV=1	UID404
1.06563	0.31439	0.091624	0.102507	-0.0367424	-0.133224	S	2	___1	actin cytoskeleton organization;actin filament organization;actin filament-based process;actomyosin structure organization;adult heart development;anatomical structure development;anatomical structure formation involved in morphogenesis;anatomical structure morphogenesis;anterior/posterior pattern specification;biological regulation;cardiac muscle contraction;cardiac muscle fiber development;card…	adenyl nucleotide binding;adenyl ribonucleotide binding;ATP binding;binding;calcium ion binding;catalytic activity;cation binding;enzyme regulator activity;GTPase regulator activity;guanyl-nucleotide exchange factor activity;ion binding;kinase activity;metal ion binding;nucleic acid binding;nucleoside-triphosphatase regulator activity;nucleotide binding;phosphotransferase activity, alcohol group …	cell part;chromosome;condensed chromosome;condensed nuclear chromosome;contractile fiber part;cytoplasmic part;cytoskeletal part;Golgi apparatus;intracellular membrane-bounded organelle;intracellular non-membrane-bounded organelle;intracellular organelle;intracellular organelle part;intracellular part;M band;macromolecular complex;membrane-bounded organelle;muscle myosin complex;myosin complex;my…	Dilated cardiomyopathy;Hypertrophic cardiomyopathy (HCM)		0.968235	2.29726e-08	237.14	34.074	138.03	0.90021	2154100000	30452	14.8404	0.782215	0.513035	A2ASS6;A2ASS6-2;E9Q8K5;E9Q8N1	30452;22125;28706;28706	A2ASS6;A2ASS6-2;E9Q8K5;E9Q8N1	Titin	Ttn	DLTGITNQLITCKAGSTFTIDVPISGRPAPK	406	218;219;1336;1341	30452;22125;28706;28706	20140204_SJ_Nahza_PKO_WT_04	28009	20140710_SJ_MelissaHerwig_PhosphoPKD_WT4839_frac_07	23259	23257	A2ASS6	>sp|A2ASS6|TITIN_MOUSE Titin OS=Mus musculus GN=Ttn PE=1 SV=1;>sp|A2ASS6-2|TITIN_MOUSE Isoform 2 of Titin OS=Mus musculus GN=Ttn;>tr|E9Q8K5|E9Q8K5_MOUSE Titin OS=Mus musculus GN=Ttn PE=2 SV=1;>tr|E9Q8N1|E9Q8N1_MOUSE Titin OS=Mus musculus GN=Ttn PE=2 SV=1	UID405
NaN	0.342142	NaN	NaN	0.113123	NaN	S	3	___1	actin cytoskeleton organization;actin filament organization;actin filament-based process;actomyosin structure organization;adult heart development;anatomical structure development;anatomical structure formation involved in morphogenesis;anatomical structure morphogenesis;anterior/posterior pattern specification;biological regulation;cardiac muscle contraction;cardiac muscle fiber development;card…	adenyl nucleotide binding;adenyl ribonucleotide binding;ATP binding;binding;calcium ion binding;catalytic activity;cation binding;enzyme regulator activity;GTPase regulator activity;guanyl-nucleotide exchange factor activity;ion binding;kinase activity;metal ion binding;nucleic acid binding;nucleoside-triphosphatase regulator activity;nucleotide binding;phosphotransferase activity, alcohol group …	cell part;chromosome;condensed chromosome;condensed nuclear chromosome;contractile fiber part;cytoplasmic part;cytoskeletal part;Golgi apparatus;intracellular membrane-bounded organelle;intracellular non-membrane-bounded organelle;intracellular organelle;intracellular organelle part;intracellular part;M band;macromolecular complex;membrane-bounded organelle;muscle myosin complex;myosin complex;my…	Dilated cardiomyopathy;Hypertrophic cardiomyopathy (HCM)		0.547507	0.000542788	99.666	98.668	80.082	0.82385	45656000	27782	3.84543	0	0.229019	A2ASS6;A2ASS6-2;E9Q8K5;E9Q8N1	27782;19455;26036;26036	A2ASS6;A2ASS6-2;E9Q8K5;E9Q8N1	Titin	Ttn	DPFTTPSPPTSLEITSVTKDSMTLCWSRPET	407	218;219;1336;1341	27782;19455;26036;26036	20140710_SJ_MelissaHerwig_PhosphoPKD_WT4839_FT_01	31712	20140710_SJ_MelissaHerwig_PhosphoPKD_KO4836_FT_13_140717153800	30646	30735	A2ASS6	>sp|A2ASS6|TITIN_MOUSE Titin OS=Mus musculus GN=Ttn PE=1 SV=1;>sp|A2ASS6-2|TITIN_MOUSE Isoform 2 of Titin OS=Mus musculus GN=Ttn;>tr|E9Q8K5|E9Q8K5_MOUSE Titin OS=Mus musculus GN=Ttn PE=2 SV=1;>tr|E9Q8N1|E9Q8N1_MOUSE Titin OS=Mus musculus GN=Ttn PE=2 SV=1	UID406
2.04701	NaN	0.387619	0.408505	0.0989141	-0.0463596	S	2	___1	actin cytoskeleton organization;actin filament organization;actin filament-based process;actomyosin structure organization;adult heart development;anatomical structure development;anatomical structure formation involved in morphogenesis;anatomical structure morphogenesis;anterior/posterior pattern specification;biological regulation;cardiac muscle contraction;cardiac muscle fiber development;card…	adenyl nucleotide binding;adenyl ribonucleotide binding;ATP binding;binding;calcium ion binding;catalytic activity;cation binding;enzyme regulator activity;GTPase regulator activity;guanyl-nucleotide exchange factor activity;ion binding;kinase activity;metal ion binding;nucleic acid binding;nucleoside-triphosphatase regulator activity;nucleotide binding;phosphotransferase activity, alcohol group …	cell part;chromosome;condensed chromosome;condensed nuclear chromosome;contractile fiber part;cytoplasmic part;cytoskeletal part;Golgi apparatus;intracellular membrane-bounded organelle;intracellular non-membrane-bounded organelle;intracellular organelle;intracellular organelle part;intracellular part;M band;macromolecular complex;membrane-bounded organelle;muscle myosin complex;myosin complex;my…	Dilated cardiomyopathy;Hypertrophic cardiomyopathy (HCM)		0.999998	0.00250456	108.9	106.38	99.5	-0.0034798	100800000	15616	57.4692	0.707178	1.06363	A2ASS6;A2ASS6-2;E9Q8K5;E9Q8N1	15616;7289;13870;13870	A2ASS6;A2ASS6-2;E9Q8K5;E9Q8N1	Titin	Ttn	GSKITNYVVERKATDSDVWHKLSSTVKDTNF	408	218;219;1336;1341	15616;7289;13870;13870	20140630_SJ_MelissaHerwig_PhosphoPKD_KO4592_frac_16	8448	20140204_SJ_Nahza_PKO_KO_07	10112	52383	A2ASS6	>sp|A2ASS6|TITIN_MOUSE Titin OS=Mus musculus GN=Ttn PE=1 SV=1;>sp|A2ASS6-2|TITIN_MOUSE Isoform 2 of Titin OS=Mus musculus GN=Ttn;>tr|E9Q8K5|E9Q8K5_MOUSE Titin OS=Mus musculus GN=Ttn PE=2 SV=1;>tr|E9Q8N1|E9Q8N1_MOUSE Titin OS=Mus musculus GN=Ttn PE=2 SV=1	UID407
1.39562	0.781032	NaN	NaN	-0.0955932	NaN	S	2	___1	actin cytoskeleton organization;actin filament organization;actin filament-based process;actomyosin structure organization;adult heart development;anatomical structure development;anatomical structure formation involved in morphogenesis;anatomical structure morphogenesis;anterior/posterior pattern specification;biological regulation;cardiac muscle contraction;cardiac muscle fiber development;card…	adenyl nucleotide binding;adenyl ribonucleotide binding;ATP binding;binding;calcium ion binding;catalytic activity;cation binding;enzyme regulator activity;GTPase regulator activity;guanyl-nucleotide exchange factor activity;ion binding;kinase activity;metal ion binding;nucleic acid binding;nucleoside-triphosphatase regulator activity;nucleotide binding;phosphotransferase activity, alcohol group …	cell part;chromosome;condensed chromosome;condensed nuclear chromosome;contractile fiber part;cytoplasmic part;cytoskeletal part;Golgi apparatus;intracellular membrane-bounded organelle;intracellular non-membrane-bounded organelle;intracellular organelle;intracellular organelle part;intracellular part;M band;macromolecular complex;membrane-bounded organelle;muscle myosin complex;myosin complex;my…	Dilated cardiomyopathy;Hypertrophic cardiomyopathy (HCM)		0.760984	3.36441e-06	209.7	207.84	133.93	2.1701	173340000	23604	7.09206	0	1.18392	A2ASS6;A2ASS6-2;E9Q8K5;E9Q8N1	23604;15277;21858;21858	A2ASS6;A2ASS6-2;E9Q8K5;E9Q8N1	Titin	Ttn	DEWQVVTPPAGLKATSYTITSLIENQEYKIR	409	218;219;1336;1341	23604;15277;21858;21858	20140630_SJ_MelissaHerwig_PhosphoPKD_KO4592_FT_12	27897	20140710_SJ_MelissaHerwig_PhosphoPKD_KO4836_FT_13_140717153800	27552	54658	A2ASS6	>sp|A2ASS6|TITIN_MOUSE Titin OS=Mus musculus GN=Ttn PE=1 SV=1;>sp|A2ASS6-2|TITIN_MOUSE Isoform 2 of Titin OS=Mus musculus GN=Ttn;>tr|E9Q8K5|E9Q8K5_MOUSE Titin OS=Mus musculus GN=Ttn PE=2 SV=1;>tr|E9Q8N1|E9Q8N1_MOUSE Titin OS=Mus musculus GN=Ttn PE=2 SV=1	UID408
NaN	0.464031	NaN	-0.224609	-0.0221756	NaN	S	2	___1	actin cytoskeleton organization;actin filament organization;actin filament-based process;actomyosin structure organization;adult heart development;anatomical structure development;anatomical structure formation involved in morphogenesis;anatomical structure morphogenesis;anterior/posterior pattern specification;biological regulation;cardiac muscle contraction;cardiac muscle fiber development;card…	adenyl nucleotide binding;adenyl ribonucleotide binding;ATP binding;binding;calcium ion binding;catalytic activity;cation binding;enzyme regulator activity;GTPase regulator activity;guanyl-nucleotide exchange factor activity;ion binding;kinase activity;metal ion binding;nucleic acid binding;nucleoside-triphosphatase regulator activity;nucleotide binding;phosphotransferase activity, alcohol group …	cell part;chromosome;condensed chromosome;condensed nuclear chromosome;contractile fiber part;cytoplasmic part;cytoskeletal part;Golgi apparatus;intracellular membrane-bounded organelle;intracellular non-membrane-bounded organelle;intracellular organelle;intracellular organelle part;intracellular part;M band;macromolecular complex;membrane-bounded organelle;muscle myosin complex;myosin complex;my…	Dilated cardiomyopathy;Hypertrophic cardiomyopathy (HCM)		0.995346	0.000115472	174.19	173.48	173.98	0.10969	151400000	23609	23.3071	0	0.587423	A2ASS6;A2ASS6-2;E9Q8K5;E9Q8N1	23609;15282;21863;21863	A2ASS6;A2ASS6-2;E9Q8K5;E9Q8N1	Titin	Ttn	VTPPAGLKATSYTITSLIENQEYKIRIYAMN	410	218;219;1336;1341	23609;15282;21863;21863	20140710_SJ_MelissaHerwig_PhosphoPKD_KO4836_FT_13_140717153800	27750	20140710_SJ_MelissaHerwig_PhosphoPKD_KO4836_FT_15	28190	54652	A2ASS6	>sp|A2ASS6|TITIN_MOUSE Titin OS=Mus musculus GN=Ttn PE=1 SV=1;>sp|A2ASS6-2|TITIN_MOUSE Isoform 2 of Titin OS=Mus musculus GN=Ttn;>tr|E9Q8K5|E9Q8K5_MOUSE Titin OS=Mus musculus GN=Ttn PE=2 SV=1;>tr|E9Q8N1|E9Q8N1_MOUSE Titin OS=Mus musculus GN=Ttn PE=2 SV=1	UID409
0.281319	-0.245935	-0.13434	-0.197497	-0.129923	-0.0957925	S	2	___1	actin cytoskeleton organization;actin filament organization;actin filament-based process;actomyosin structure organization;adult heart development;anatomical structure development;anatomical structure formation involved in morphogenesis;anatomical structure morphogenesis;anterior/posterior pattern specification;biological regulation;cardiac muscle contraction;cardiac muscle fiber development;card…	adenyl nucleotide binding;adenyl ribonucleotide binding;ATP binding;binding;calcium ion binding;catalytic activity;cation binding;enzyme regulator activity;GTPase regulator activity;guanyl-nucleotide exchange factor activity;ion binding;kinase activity;metal ion binding;nucleic acid binding;nucleoside-triphosphatase regulator activity;nucleotide binding;phosphotransferase activity, alcohol group …	cell part;chromosome;condensed chromosome;condensed nuclear chromosome;contractile fiber part;cytoplasmic part;cytoskeletal part;Golgi apparatus;intracellular membrane-bounded organelle;intracellular non-membrane-bounded organelle;intracellular organelle;intracellular organelle part;intracellular part;M band;macromolecular complex;membrane-bounded organelle;muscle myosin complex;myosin complex;my…	Dilated cardiomyopathy;Hypertrophic cardiomyopathy (HCM)		0.999994	3.28167e-05	227.29	176.97	186.69	-0.98983	245730000000	34488	52.3197	0.264442	0.108085	A2ASS6;A2ASS6-2;E9Q8K5;E9Q8N1	34488;26161;32742;32742	A2ASS6;A2ASS6-2;E9Q8K5;E9Q8N1	Titin	Ttn	RVKSPEPVTSHPKAVSPTETKPTEKGQHLPV	411	218;219;1336;1341	34488;26161;32742;32742	20140204_SJ_Nahza_PKO_WT_07	6157	20140630_SJ_MelissaHerwig_PhosphoPKD_WT4835_frac_05	3966	58806	A2ASS6	>sp|A2ASS6|TITIN_MOUSE Titin OS=Mus musculus GN=Ttn PE=1 SV=1;>sp|A2ASS6-2|TITIN_MOUSE Isoform 2 of Titin OS=Mus musculus GN=Ttn;>tr|E9Q8K5|E9Q8K5_MOUSE Titin OS=Mus musculus GN=Ttn PE=2 SV=1;>tr|E9Q8N1|E9Q8N1_MOUSE Titin OS=Mus musculus GN=Ttn PE=2 SV=1	UID410
0.98275	0.120111	0.0693583	0.072194	-0.0205939	-0.0330744	S	2	___1	actin cytoskeleton organization;actin filament organization;actin filament-based process;actomyosin structure organization;adult heart development;anatomical structure development;anatomical structure formation involved in morphogenesis;anatomical structure morphogenesis;anterior/posterior pattern specification;biological regulation;cardiac muscle contraction;cardiac muscle fiber development;card…	adenyl nucleotide binding;adenyl ribonucleotide binding;ATP binding;binding;calcium ion binding;catalytic activity;cation binding;enzyme regulator activity;GTPase regulator activity;guanyl-nucleotide exchange factor activity;ion binding;kinase activity;metal ion binding;nucleic acid binding;nucleoside-triphosphatase regulator activity;nucleotide binding;phosphotransferase activity, alcohol group …	cell part;chromosome;condensed chromosome;condensed nuclear chromosome;contractile fiber part;cytoplasmic part;cytoskeletal part;Golgi apparatus;intracellular membrane-bounded organelle;intracellular non-membrane-bounded organelle;intracellular organelle;intracellular organelle part;intracellular part;M band;macromolecular complex;membrane-bounded organelle;muscle myosin complex;myosin complex;my…	Dilated cardiomyopathy;Hypertrophic cardiomyopathy (HCM)		0.999956	0.000581086	153.11	100.92	145.15	0.15623	220120000000	34451	43.5852	0.573934	0.384564	A2ASS6;A2ASS6-2;E9Q8K5;E9Q8N1	34451;26124;32705;32705	A2ASS6;A2ASS6-2;E9Q8K5;E9Q8N1	Titin	Ttn	TLTVQKARVIEKAVTSPPRVKSPEPRVKSPE	412	218;219;1336;1341	34451;26124;32705;32705	20140710_SJ_MelissaHerwig_PhosphoPKD_KO4836_frac_17	6478	20140710_SJ_MelissaHerwig_PhosphoPKD_KO4836_frac_20	10267	59451	A2ASS6	>sp|A2ASS6|TITIN_MOUSE Titin OS=Mus musculus GN=Ttn PE=1 SV=1;>sp|A2ASS6-2|TITIN_MOUSE Isoform 2 of Titin OS=Mus musculus GN=Ttn;>tr|E9Q8K5|E9Q8K5_MOUSE Titin OS=Mus musculus GN=Ttn PE=2 SV=1;>tr|E9Q8N1|E9Q8N1_MOUSE Titin OS=Mus musculus GN=Ttn PE=2 SV=1	UID411
NaN	NaN	-0.330665	NaN	NaN	0.107878	S	2	___1	actin cytoskeleton organization;actin filament organization;actin filament-based process;actomyosin structure organization;adult heart development;anatomical structure development;anatomical structure formation involved in morphogenesis;anatomical structure morphogenesis;anterior/posterior pattern specification;biological regulation;cardiac muscle contraction;cardiac muscle fiber development;card…	adenyl nucleotide binding;adenyl ribonucleotide binding;ATP binding;binding;calcium ion binding;catalytic activity;cation binding;enzyme regulator activity;GTPase regulator activity;guanyl-nucleotide exchange factor activity;ion binding;kinase activity;metal ion binding;nucleic acid binding;nucleoside-triphosphatase regulator activity;nucleotide binding;phosphotransferase activity, alcohol group …	cell part;chromosome;condensed chromosome;condensed nuclear chromosome;contractile fiber part;cytoplasmic part;cytoskeletal part;Golgi apparatus;intracellular membrane-bounded organelle;intracellular non-membrane-bounded organelle;intracellular organelle;intracellular organelle part;intracellular part;M band;macromolecular complex;membrane-bounded organelle;muscle myosin complex;myosin complex;my…	Dilated cardiomyopathy;Hypertrophic cardiomyopathy (HCM)		0.993369	0.00209444	125.03	17.503	117.03	0.39663	63770000	23788	21.7558	0	-0.438542	A2ASS6;A2ASS6-2;E9Q8K5;E9Q8N1	23788;15461;22042;22042	A2ASS6;A2ASS6-2;E9Q8K5;E9Q8N1	Titin	Ttn	KNYIVEKRESTRKAYSTVATNCHKTSWKVDQ	413	218;219;1336;1341	23788;15461;22042;22042	20140204_SJ_Nahza_PKO_KO_03	7355	20140204_SJ_Nahza_PKO_WT_07	7487	60937	A2ASS6	>sp|A2ASS6|TITIN_MOUSE Titin OS=Mus musculus GN=Ttn PE=1 SV=1;>sp|A2ASS6-2|TITIN_MOUSE Isoform 2 of Titin OS=Mus musculus GN=Ttn;>tr|E9Q8K5|E9Q8K5_MOUSE Titin OS=Mus musculus GN=Ttn PE=2 SV=1;>tr|E9Q8N1|E9Q8N1_MOUSE Titin OS=Mus musculus GN=Ttn PE=2 SV=1	UID412
NaN	NaN	NaN	NaN	NaN	0.0913823	S	3	___1	actin cytoskeleton organization;actin filament organization;actin filament-based process;actomyosin structure organization;adult heart development;anatomical structure development;anatomical structure formation involved in morphogenesis;anatomical structure morphogenesis;anterior/posterior pattern specification;biological regulation;cardiac muscle contraction;cardiac muscle fiber development;card…	adenyl nucleotide binding;adenyl ribonucleotide binding;ATP binding;binding;calcium ion binding;catalytic activity;cation binding;enzyme regulator activity;GTPase regulator activity;guanyl-nucleotide exchange factor activity;ion binding;kinase activity;metal ion binding;nucleic acid binding;nucleoside-triphosphatase regulator activity;nucleotide binding;phosphotransferase activity, alcohol group …	cell part;chromosome;condensed chromosome;condensed nuclear chromosome;contractile fiber part;cytoplasmic part;cytoskeletal part;Golgi apparatus;intracellular membrane-bounded organelle;intracellular non-membrane-bounded organelle;intracellular organelle;intracellular organelle part;intracellular part;M band;macromolecular complex;membrane-bounded organelle;muscle myosin complex;myosin complex;my…	Dilated cardiomyopathy;Hypertrophic cardiomyopathy (HCM)		0.964391	0.000668211	73.13	31.312	73.13	-0.083746	56434000	25538	14.4179	0	NaN	A2ASS6;A2ASS6-2;E9Q8K5;E9Q8N1	25538;17211;23792;23792	A2ASS6;A2ASS6-2;E9Q8K5;E9Q8N1	Titin	Ttn	EKCTLAWSPPLQDGGSDISHYVVEKRETSRL	414	218;219;1336;1341	25538;17211;23792;23792	20140204_SJ_Nahza_PKO_WT_04	33891	20140204_SJ_Nahza_PKO_WT_04	33891	63669	A2ASS6	>sp|A2ASS6|TITIN_MOUSE Titin OS=Mus musculus GN=Ttn PE=1 SV=1;>sp|A2ASS6-2|TITIN_MOUSE Isoform 2 of Titin OS=Mus musculus GN=Ttn;>tr|E9Q8K5|E9Q8K5_MOUSE Titin OS=Mus musculus GN=Ttn PE=2 SV=1;>tr|E9Q8N1|E9Q8N1_MOUSE Titin OS=Mus musculus GN=Ttn PE=2 SV=1	UID413
NaN	NaN	NaN	NaN	NaN	0.0134144	S	3	___1	actin cytoskeleton organization;actin filament organization;actin filament-based process;actomyosin structure organization;adult heart development;anatomical structure development;anatomical structure formation involved in morphogenesis;anatomical structure morphogenesis;anterior/posterior pattern specification;biological regulation;cardiac muscle contraction;cardiac muscle fiber development;card…	adenyl nucleotide binding;adenyl ribonucleotide binding;ATP binding;binding;calcium ion binding;catalytic activity;cation binding;enzyme regulator activity;GTPase regulator activity;guanyl-nucleotide exchange factor activity;ion binding;kinase activity;metal ion binding;nucleic acid binding;nucleoside-triphosphatase regulator activity;nucleotide binding;phosphotransferase activity, alcohol group …	cell part;chromosome;condensed chromosome;condensed nuclear chromosome;contractile fiber part;cytoplasmic part;cytoskeletal part;Golgi apparatus;intracellular membrane-bounded organelle;intracellular non-membrane-bounded organelle;intracellular organelle;intracellular organelle part;intracellular part;M band;macromolecular complex;membrane-bounded organelle;muscle myosin complex;myosin complex;my…	Dilated cardiomyopathy;Hypertrophic cardiomyopathy (HCM)		0.742563	0.00199483	42.885	16.439	42.885	0.35024	45463000	26622	4.68912	0	NaN	A2ASS6;A2ASS6-2;E9Q8K5;E9Q8N1	26622;18295;24876;24876	A2ASS6;A2ASS6-2;E9Q8K5;E9Q8N1	Titin	Ttn	KCYLAWNPPLQDGGASISHYIIEKRETSRLS	415	218;219;1336;1341	26622;18295;24876;24876	20140204_SJ_Nahza_PKO_WT_04	38398	20140204_SJ_Nahza_PKO_WT_04	38398	64043	A2ASS6	>sp|A2ASS6|TITIN_MOUSE Titin OS=Mus musculus GN=Ttn PE=1 SV=1;>sp|A2ASS6-2|TITIN_MOUSE Isoform 2 of Titin OS=Mus musculus GN=Ttn;>tr|E9Q8K5|E9Q8K5_MOUSE Titin OS=Mus musculus GN=Ttn PE=2 SV=1;>tr|E9Q8N1|E9Q8N1_MOUSE Titin OS=Mus musculus GN=Ttn PE=2 SV=1	UID414
NaN	0.315004	NaN	NaN	NaN	NaN	S	3	___1	actin cytoskeleton organization;actin filament organization;actin filament-based process;actomyosin structure organization;adult heart development;anatomical structure development;anatomical structure formation involved in morphogenesis;anatomical structure morphogenesis;anterior/posterior pattern specification;biological regulation;cardiac muscle contraction;cardiac muscle fiber development;card…	adenyl nucleotide binding;adenyl ribonucleotide binding;ATP binding;binding;calcium ion binding;catalytic activity;cation binding;enzyme regulator activity;GTPase regulator activity;guanyl-nucleotide exchange factor activity;ion binding;kinase activity;metal ion binding;nucleic acid binding;nucleoside-triphosphatase regulator activity;nucleotide binding;phosphotransferase activity, alcohol group …	cell part;chromosome;condensed chromosome;condensed nuclear chromosome;contractile fiber part;cytoplasmic part;cytoskeletal part;Golgi apparatus;intracellular membrane-bounded organelle;intracellular non-membrane-bounded organelle;intracellular organelle;intracellular organelle part;intracellular part;M band;macromolecular complex;membrane-bounded organelle;muscle myosin complex;myosin complex;my…	Dilated cardiomyopathy;Hypertrophic cardiomyopathy (HCM)		0.999921	0.000416495	90.757	90.595	90.757	-0.6962	21594000	25495	41.0483	0	NaN	A2ASS6;A2ASS6-2;E9Q8K5;E9Q8N1	25495;17168;23749;23749	A2ASS6;A2ASS6-2;E9Q8K5;E9Q8N1	Titin	Ttn	IDGGQYILRASNVAGSKSFPVNVKVLDRPGP	416	218;219;1336;1341	25495;17168;23749;23749	20140710_SJ_MelissaHerwig_PhosphoPKD_KO4836_frac_22	19982	20140710_SJ_MelissaHerwig_PhosphoPKD_KO4836_frac_22	19982	65563	A2ASS6	>sp|A2ASS6|TITIN_MOUSE Titin OS=Mus musculus GN=Ttn PE=1 SV=1;>sp|A2ASS6-2|TITIN_MOUSE Isoform 2 of Titin OS=Mus musculus GN=Ttn;>tr|E9Q8K5|E9Q8K5_MOUSE Titin OS=Mus musculus GN=Ttn PE=2 SV=1;>tr|E9Q8N1|E9Q8N1_MOUSE Titin OS=Mus musculus GN=Ttn PE=2 SV=1	UID415
NaN	0.550151	-0.00465283	0.360229	0.177124	NaN	S	2	___1	actin cytoskeleton organization;actin filament organization;actin filament-based process;actomyosin structure organization;adult heart development;anatomical structure development;anatomical structure formation involved in morphogenesis;anatomical structure morphogenesis;anterior/posterior pattern specification;biological regulation;cardiac muscle contraction;cardiac muscle fiber development;card…	adenyl nucleotide binding;adenyl ribonucleotide binding;ATP binding;binding;calcium ion binding;catalytic activity;cation binding;enzyme regulator activity;GTPase regulator activity;guanyl-nucleotide exchange factor activity;ion binding;kinase activity;metal ion binding;nucleic acid binding;nucleoside-triphosphatase regulator activity;nucleotide binding;phosphotransferase activity, alcohol group …	cell part;chromosome;condensed chromosome;condensed nuclear chromosome;contractile fiber part;cytoplasmic part;cytoskeletal part;Golgi apparatus;intracellular membrane-bounded organelle;intracellular non-membrane-bounded organelle;intracellular organelle;intracellular organelle part;intracellular part;M band;macromolecular complex;membrane-bounded organelle;muscle myosin complex;myosin complex;my…	Dilated cardiomyopathy;Hypertrophic cardiomyopathy (HCM)		0.974739	0.00296426	82.877	22.388	78.078	-0.34856	77890000	28731	15.8755	0.00430219	0.00407241	A2ASS6;A2ASS6-2;E9Q8K5;E9Q8N1	28731;20404;26985;26985	A2ASS6;A2ASS6-2;E9Q8K5;E9Q8N1	Titin	Ttn	LASILIKDANRLNSGSYELKLRNAMGSASAT	417	218;219;1336;1341	28731;20404;26985;26985	20140204_SJ_Nahza_PKO_KO_05	14382	20140710_SJ_MelissaHerwig_PhosphoPKD_WT4839_frac_08	11122	66086	A2ASS6	>sp|A2ASS6|TITIN_MOUSE Titin OS=Mus musculus GN=Ttn PE=1 SV=1;>sp|A2ASS6-2|TITIN_MOUSE Isoform 2 of Titin OS=Mus musculus GN=Ttn;>tr|E9Q8K5|E9Q8K5_MOUSE Titin OS=Mus musculus GN=Ttn PE=2 SV=1;>tr|E9Q8N1|E9Q8N1_MOUSE Titin OS=Mus musculus GN=Ttn PE=2 SV=1	UID416
NaN	0.442826	NaN	0.345272	0.117291	NaN	S	2	___1	actin cytoskeleton organization;actin filament organization;actin filament-based process;actomyosin structure organization;adult heart development;anatomical structure development;anatomical structure formation involved in morphogenesis;anatomical structure morphogenesis;anterior/posterior pattern specification;biological regulation;cardiac muscle contraction;cardiac muscle fiber development;card…	adenyl nucleotide binding;adenyl ribonucleotide binding;ATP binding;binding;calcium ion binding;catalytic activity;cation binding;enzyme regulator activity;GTPase regulator activity;guanyl-nucleotide exchange factor activity;ion binding;kinase activity;metal ion binding;nucleic acid binding;nucleoside-triphosphatase regulator activity;nucleotide binding;phosphotransferase activity, alcohol group …	cell part;chromosome;condensed chromosome;condensed nuclear chromosome;contractile fiber part;cytoplasmic part;cytoskeletal part;Golgi apparatus;intracellular membrane-bounded organelle;intracellular non-membrane-bounded organelle;intracellular organelle;intracellular organelle part;intracellular part;M band;macromolecular complex;membrane-bounded organelle;muscle myosin complex;myosin complex;my…	Dilated cardiomyopathy;Hypertrophic cardiomyopathy (HCM)		0.999133	0.000344399	170.92	150.19	170.92	0.46211	103830000	20036	30.6184	0	0.211545	A2ASS6;A2ASS6-2;E9Q8K5;E9Q8N1	20036;11709;18290;18290	A2ASS6;A2ASS6-2;E9Q8K5;E9Q8N1	Titin	Ttn	EVAWTKDKDATDLTRSPRVKIDTSAESSKFS	418	218;219;1336;1341	20036;11709;18290;18290	20140710_SJ_MelissaHerwig_PhosphoPKD_KO4836_frac_23	7104	20140710_SJ_MelissaHerwig_PhosphoPKD_KO4836_frac_23	7104	66710	A2ASS6	>sp|A2ASS6|TITIN_MOUSE Titin OS=Mus musculus GN=Ttn PE=1 SV=1;>sp|A2ASS6-2|TITIN_MOUSE Isoform 2 of Titin OS=Mus musculus GN=Ttn;>tr|E9Q8K5|E9Q8K5_MOUSE Titin OS=Mus musculus GN=Ttn PE=2 SV=1;>tr|E9Q8N1|E9Q8N1_MOUSE Titin OS=Mus musculus GN=Ttn PE=2 SV=1	UID417
1.4746	0.111083	-0.0184882	0.0592728	0.0124709	-0.0735356	S	2	___1	actin cytoskeleton organization;actin filament organization;actin filament-based process;actomyosin structure organization;adult heart development;anatomical structure development;anatomical structure formation involved in morphogenesis;anatomical structure morphogenesis;anterior/posterior pattern specification;biological regulation;cardiac muscle contraction;cardiac muscle fiber development;card…	adenyl nucleotide binding;adenyl ribonucleotide binding;ATP binding;binding;calcium ion binding;catalytic activity;cation binding;enzyme regulator activity;GTPase regulator activity;guanyl-nucleotide exchange factor activity;ion binding;kinase activity;metal ion binding;nucleic acid binding;nucleoside-triphosphatase regulator activity;nucleotide binding;phosphotransferase activity, alcohol group …	cell part;chromosome;condensed chromosome;condensed nuclear chromosome;contractile fiber part;cytoplasmic part;cytoskeletal part;Golgi apparatus;intracellular membrane-bounded organelle;intracellular non-membrane-bounded organelle;intracellular organelle;intracellular organelle part;intracellular part;M band;macromolecular complex;membrane-bounded organelle;muscle myosin complex;myosin complex;my…	Dilated cardiomyopathy;Hypertrophic cardiomyopathy (HCM)		1	6.61568e-11	243.37	124.33	222.5	1.4099	1321100000	21895	84.9406	0.473161	0.522994	A2ASS6;A2ASS6-2;E9Q8K5;E9Q8N1	21895;13568;20149;20149	A2ASS6;A2ASS6-2;E9Q8K5;E9Q8N1	Titin	Ttn	EAMTLKWGPPKDDGGSEITNYVLEKRDSVNN	419	218;219;1336;1341	21895;13568;20149;20149	20140710_SJ_MelissaHerwig_PhosphoPKD_WT4839_FT_02	22748	20140710_SJ_MelissaHerwig_PhosphoPKD_KO4836_FT_15	22598	68976	A2ASS6	>sp|A2ASS6|TITIN_MOUSE Titin OS=Mus musculus GN=Ttn PE=1 SV=1;>sp|A2ASS6-2|TITIN_MOUSE Isoform 2 of Titin OS=Mus musculus GN=Ttn;>tr|E9Q8K5|E9Q8K5_MOUSE Titin OS=Mus musculus GN=Ttn PE=2 SV=1;>tr|E9Q8N1|E9Q8N1_MOUSE Titin OS=Mus musculus GN=Ttn PE=2 SV=1	UID418
-0.703403	-0.300995	-0.0532301	-0.160081	-0.0205201	0.182585	S	2	___1	actin cytoskeleton organization;actin filament organization;actin filament-based process;actomyosin structure organization;adult heart development;anatomical structure development;anatomical structure formation involved in morphogenesis;anatomical structure morphogenesis;anterior/posterior pattern specification;biological regulation;cardiac muscle contraction;cardiac muscle fiber development;card…	adenyl nucleotide binding;adenyl ribonucleotide binding;ATP binding;binding;calcium ion binding;catalytic activity;cation binding;enzyme regulator activity;GTPase regulator activity;guanyl-nucleotide exchange factor activity;ion binding;kinase activity;metal ion binding;nucleic acid binding;nucleoside-triphosphatase regulator activity;nucleotide binding;phosphotransferase activity, alcohol group …	cell part;chromosome;condensed chromosome;condensed nuclear chromosome;contractile fiber part;cytoplasmic part;cytoskeletal part;Golgi apparatus;intracellular membrane-bounded organelle;intracellular non-membrane-bounded organelle;intracellular organelle;intracellular organelle part;intracellular part;M band;macromolecular complex;membrane-bounded organelle;muscle myosin complex;myosin complex;my…	Dilated cardiomyopathy;Hypertrophic cardiomyopathy (HCM)		1	0.00021193	205.26	80.789	188.12	-0.79584	490300000	2032	89.2261	0.75905	-0.353204	A2ASS6;A2ASS6-2;A2ASS6-3;E9Q8K5;E9Q8N1	2032;1986;1986;2032;2032	A2ASS6;A2ASS6-2;A2ASS6-3;E9Q8K5;E9Q8N1	Titin	Ttn	EAITAVELKSRKKDESYEELLKKTKDELLHW	420	218;219;220;1336;1341	2032;1986;1986;2032;2032	20140710_SJ_MelissaHerwig_PhosphoPKD_WT4839_frac_08	15001	20140630_SJ_MelissaHerwig_PhosphoPKD_KO4592_frac_16	15516	258630	A2ASS6	>sp|A2ASS6|TITIN_MOUSE Titin OS=Mus musculus GN=Ttn PE=1 SV=1;>sp|A2ASS6-2|TITIN_MOUSE Isoform 2 of Titin OS=Mus musculus GN=Ttn;>sp|A2ASS6-3|TITIN_MOUSE Isoform 3 of Titin OS=Mus musculus GN=Ttn;>tr|E9Q8K5|E9Q8K5_MOUSE Titin OS=Mus musculus GN=Ttn PE=2 SV	UID419
NaN	NaN	NaN	NaN	0.282898	NaN	S	2	___1	actin cytoskeleton organization;actin filament organization;actin filament-based process;actomyosin structure organization;adult heart development;anatomical structure development;anatomical structure formation involved in morphogenesis;anatomical structure morphogenesis;anterior/posterior pattern specification;biological regulation;cardiac muscle contraction;cardiac muscle fiber development;card…	adenyl nucleotide binding;adenyl ribonucleotide binding;ATP binding;binding;calcium ion binding;catalytic activity;cation binding;enzyme regulator activity;GTPase regulator activity;guanyl-nucleotide exchange factor activity;ion binding;kinase activity;metal ion binding;nucleic acid binding;nucleoside-triphosphatase regulator activity;nucleotide binding;phosphotransferase activity, alcohol group …	cell part;chromosome;condensed chromosome;condensed nuclear chromosome;contractile fiber part;cytoplasmic part;cytoskeletal part;Golgi apparatus;intracellular membrane-bounded organelle;intracellular non-membrane-bounded organelle;intracellular organelle;intracellular organelle part;intracellular part;M band;macromolecular complex;membrane-bounded organelle;muscle myosin complex;myosin complex;my…	Dilated cardiomyopathy;Hypertrophic cardiomyopathy (HCM)		1	0.00400287	76.341	71.962	76.341	0.15768	13857000	25415	76.3411	0	NaN	A2ASS6;A2ASS6-2;E9Q8K5;E9Q8N1	25415;17088;23669;23669	A2ASS6;A2ASS6-2;E9Q8K5;E9Q8N1	Titin	Ttn	TGPITAKDEVELPRISMDPKFRDTIVVNAGE	421	218;219;1336;1341	25415;17088;23669;23669	20140710_SJ_MelissaHerwig_PhosphoPKD_WT4839_frac_07	23363	20140710_SJ_MelissaHerwig_PhosphoPKD_WT4839_frac_07	23363	72940	A2ASS6	>sp|A2ASS6|TITIN_MOUSE Titin OS=Mus musculus GN=Ttn PE=1 SV=1;>sp|A2ASS6-2|TITIN_MOUSE Isoform 2 of Titin OS=Mus musculus GN=Ttn;>tr|E9Q8K5|E9Q8K5_MOUSE Titin OS=Mus musculus GN=Ttn PE=2 SV=1;>tr|E9Q8N1|E9Q8N1_MOUSE Titin OS=Mus musculus GN=Ttn PE=2 SV=1	UID420
0.777585	0.00415076	0.0119857	0.294113	0.25766	NaN	S	2	___1	actin cytoskeleton organization;actin filament organization;actin filament-based process;actomyosin structure organization;adult heart development;anatomical structure development;anatomical structure formation involved in morphogenesis;anatomical structure morphogenesis;anterior/posterior pattern specification;biological regulation;cardiac muscle contraction;cardiac muscle fiber development;card…	adenyl nucleotide binding;adenyl ribonucleotide binding;ATP binding;binding;calcium ion binding;catalytic activity;cation binding;enzyme regulator activity;GTPase regulator activity;guanyl-nucleotide exchange factor activity;ion binding;kinase activity;metal ion binding;nucleic acid binding;nucleoside-triphosphatase regulator activity;nucleotide binding;phosphotransferase activity, alcohol group …	cell part;chromosome;condensed chromosome;condensed nuclear chromosome;contractile fiber part;cytoplasmic part;cytoskeletal part;Golgi apparatus;intracellular membrane-bounded organelle;intracellular non-membrane-bounded organelle;intracellular organelle;intracellular organelle part;intracellular part;M band;macromolecular complex;membrane-bounded organelle;muscle myosin complex;myosin complex;my…	Dilated cardiomyopathy;Hypertrophic cardiomyopathy (HCM)		1	0.00258858	109.95	64.597	84.173	-0.38389	102090000	14664	84.1734	0.0110327	-0.0113125	A2ASS6;A2ASS6-2;E9Q8K5;E9Q8N1	14664;6337;12918;12918	A2ASS6;A2ASS6-2;E9Q8K5;E9Q8N1	Titin	Ttn	REIKEGKKYKFEKDGSIHRLIIKDCRLEDEC	422	218;219;1336;1341	14664;6337;12918;12918	20140710_SJ_MelissaHerwig_PhosphoPKD_WT4839_frac_11	11618	20140630_SJ_MelissaHerwig_PhosphoPKD_KO4592_frac_19	12153	79374	A2ASS6	>sp|A2ASS6|TITIN_MOUSE Titin OS=Mus musculus GN=Ttn PE=1 SV=1;>sp|A2ASS6-2|TITIN_MOUSE Isoform 2 of Titin OS=Mus musculus GN=Ttn;>tr|E9Q8K5|E9Q8K5_MOUSE Titin OS=Mus musculus GN=Ttn PE=2 SV=1;>tr|E9Q8N1|E9Q8N1_MOUSE Titin OS=Mus musculus GN=Ttn PE=2 SV=1	UID421
NaN	NaN	NaN	NaN	NaN	-0.0762116	S	3	___1	actin cytoskeleton organization;actin filament organization;actin filament-based process;actomyosin structure organization;adult heart development;anatomical structure development;anatomical structure formation involved in morphogenesis;anatomical structure morphogenesis;anterior/posterior pattern specification;biological regulation;cardiac muscle contraction;cardiac muscle fiber development;card…	adenyl nucleotide binding;adenyl ribonucleotide binding;ATP binding;binding;calcium ion binding;catalytic activity;cation binding;enzyme regulator activity;GTPase regulator activity;guanyl-nucleotide exchange factor activity;ion binding;kinase activity;metal ion binding;nucleic acid binding;nucleoside-triphosphatase regulator activity;nucleotide binding;phosphotransferase activity, alcohol group …	cell part;chromosome;condensed chromosome;condensed nuclear chromosome;contractile fiber part;cytoplasmic part;cytoskeletal part;Golgi apparatus;intracellular membrane-bounded organelle;intracellular non-membrane-bounded organelle;intracellular organelle;intracellular organelle part;intracellular part;M band;macromolecular complex;membrane-bounded organelle;muscle myosin complex;myosin complex;my…	Dilated cardiomyopathy;Hypertrophic cardiomyopathy (HCM)		0.704888	0.00244433	69.256	66.23	69.256	0.30787	11156000	16970	4.99613	0	NaN	A2ASS6;A2ASS6-2;E9Q8K5;E9Q8N1	16970;8643;15224;15224	A2ASS6;A2ASS6-2;E9Q8K5;E9Q8N1	Titin	Ttn	ALRKDHGRYVITATNSCGSKFAAVRVEVFDV	423	218;219;1336;1341	16970;8643;15224;15224	20140204_SJ_Nahza_PKO_WT_08	10061	20140204_SJ_Nahza_PKO_WT_08	10061	81009	A2ASS6	>sp|A2ASS6|TITIN_MOUSE Titin OS=Mus musculus GN=Ttn PE=1 SV=1;>sp|A2ASS6-2|TITIN_MOUSE Isoform 2 of Titin OS=Mus musculus GN=Ttn;>tr|E9Q8K5|E9Q8K5_MOUSE Titin OS=Mus musculus GN=Ttn PE=2 SV=1;>tr|E9Q8N1|E9Q8N1_MOUSE Titin OS=Mus musculus GN=Ttn PE=2 SV=1	UID422
2.43824	0.852513	NaN	NaN	0.233212	-0.0581574	S	2	___1	actin cytoskeleton organization;actin filament organization;actin filament-based process;actomyosin structure organization;adult heart development;anatomical structure development;anatomical structure formation involved in morphogenesis;anatomical structure morphogenesis;anterior/posterior pattern specification;biological regulation;cardiac muscle contraction;cardiac muscle fiber development;card…	adenyl nucleotide binding;adenyl ribonucleotide binding;ATP binding;binding;calcium ion binding;catalytic activity;cation binding;enzyme regulator activity;GTPase regulator activity;guanyl-nucleotide exchange factor activity;ion binding;kinase activity;metal ion binding;nucleic acid binding;nucleoside-triphosphatase regulator activity;nucleotide binding;phosphotransferase activity, alcohol group …	cell part;chromosome;condensed chromosome;condensed nuclear chromosome;contractile fiber part;cytoplasmic part;cytoskeletal part;Golgi apparatus;intracellular membrane-bounded organelle;intracellular non-membrane-bounded organelle;intracellular organelle;intracellular organelle part;intracellular part;M band;macromolecular complex;membrane-bounded organelle;muscle myosin complex;myosin complex;my…	Dilated cardiomyopathy;Hypertrophic cardiomyopathy (HCM)		1	1.39461e-05	153.1	91.133	153.1	0.16636	70859000	27185	79.4233	0.714422	1.55785	A2ASS6;A2ASS6-2;E9Q8K5;E9Q8N1	27185;18858;25439;25439	A2ASS6;A2ASS6-2;E9Q8K5;E9Q8N1	Titin	Ttn	QLGVPVIAKDIEIKPSVELPFNTFNVKANDQ	424	218;219;1336;1341	27185;18858;25439;25439	20140710_SJ_MelissaHerwig_PhosphoPKD_KO4836_frac_18	31999	20140710_SJ_MelissaHerwig_PhosphoPKD_KO4836_frac_18	31999	81979	A2ASS6	>sp|A2ASS6|TITIN_MOUSE Titin OS=Mus musculus GN=Ttn PE=1 SV=1;>sp|A2ASS6-2|TITIN_MOUSE Isoform 2 of Titin OS=Mus musculus GN=Ttn;>tr|E9Q8K5|E9Q8K5_MOUSE Titin OS=Mus musculus GN=Ttn PE=2 SV=1;>tr|E9Q8N1|E9Q8N1_MOUSE Titin OS=Mus musculus GN=Ttn PE=2 SV=1	UID423
NaN	NaN	NaN	NaN	NaN	0.0871249	S	3	___1	actin cytoskeleton organization;actin filament organization;actin filament-based process;actomyosin structure organization;adult heart development;anatomical structure development;anatomical structure formation involved in morphogenesis;anatomical structure morphogenesis;anterior/posterior pattern specification;biological regulation;cardiac muscle contraction;cardiac muscle fiber development;card…	adenyl nucleotide binding;adenyl ribonucleotide binding;ATP binding;binding;calcium ion binding;catalytic activity;cation binding;enzyme regulator activity;GTPase regulator activity;guanyl-nucleotide exchange factor activity;ion binding;kinase activity;metal ion binding;nucleic acid binding;nucleoside-triphosphatase regulator activity;nucleotide binding;phosphotransferase activity, alcohol group …	cell part;chromosome;condensed chromosome;condensed nuclear chromosome;contractile fiber part;cytoplasmic part;cytoskeletal part;Golgi apparatus;intracellular membrane-bounded organelle;intracellular non-membrane-bounded organelle;intracellular organelle;intracellular organelle part;intracellular part;M band;macromolecular complex;membrane-bounded organelle;muscle myosin complex;myosin complex;my…	Dilated cardiomyopathy;Hypertrophic cardiomyopathy (HCM)		0.925395	0.000266452	98.133	48.471	98.133	0.25455	57016000	22219	11.4323	0	NaN	A2ASS6;A2ASS6-2;E9Q8K5;E9Q8N1	22219;13892;20473;20473	A2ASS6;A2ASS6-2;E9Q8K5;E9Q8N1	Titin	Ttn	RAGKDIRPSDIAQITSTPTSSMLTVKYATRK	425	218;219;1336;1341	22219;13892;20473;20473	20140204_SJ_Nahza_PKO_WT_05	31919	20140204_SJ_Nahza_PKO_WT_05	31919	83545	A2ASS6	>sp|A2ASS6|TITIN_MOUSE Titin OS=Mus musculus GN=Ttn PE=1 SV=1;>sp|A2ASS6-2|TITIN_MOUSE Isoform 2 of Titin OS=Mus musculus GN=Ttn;>tr|E9Q8K5|E9Q8K5_MOUSE Titin OS=Mus musculus GN=Ttn PE=2 SV=1;>tr|E9Q8N1|E9Q8N1_MOUSE Titin OS=Mus musculus GN=Ttn PE=2 SV=1	UID424
2.02285	0.642719	NaN	0.0999073	-0.404011	NaN	S	3	___1	actin cytoskeleton organization;actin filament organization;actin filament-based process;actomyosin structure organization;adult heart development;anatomical structure development;anatomical structure formation involved in morphogenesis;anatomical structure morphogenesis;anterior/posterior pattern specification;biological regulation;cardiac muscle contraction;cardiac muscle fiber development;card…	adenyl nucleotide binding;adenyl ribonucleotide binding;ATP binding;binding;calcium ion binding;catalytic activity;cation binding;enzyme regulator activity;GTPase regulator activity;guanyl-nucleotide exchange factor activity;ion binding;kinase activity;metal ion binding;nucleic acid binding;nucleoside-triphosphatase regulator activity;nucleotide binding;phosphotransferase activity, alcohol group …	cell part;chromosome;condensed chromosome;condensed nuclear chromosome;contractile fiber part;cytoplasmic part;cytoskeletal part;Golgi apparatus;intracellular membrane-bounded organelle;intracellular non-membrane-bounded organelle;intracellular organelle;intracellular organelle part;intracellular part;M band;macromolecular complex;membrane-bounded organelle;muscle myosin complex;myosin complex;my…	Dilated cardiomyopathy;Hypertrophic cardiomyopathy (HCM)		0.949735	0.000107485	143.47	143.17	118.57	-0.59378	212030000	25026	13.7388	0.743171	1.48484	A2ASS6;A2ASS6-2;E9Q8K5;Q62319;E9Q8N1	25026;16699;23280;411;23280	A2ASS6;A2ASS6-2;E9Q8K5;E9Q8N1	Titin	Ttn	IAKDLVIEPDVRPAFSSYSVQVGQDLKIEVP	426	218;219;1336;1341	25026;16699;23280;23280	20140710_SJ_MelissaHerwig_PhosphoPKD_KO4836_frac_18	29556	20140630_SJ_MelissaHerwig_PhosphoPKD_WT4835_FT_01	29616	89119	A2ASS6	>sp|A2ASS6|TITIN_MOUSE Titin OS=Mus musculus GN=Ttn PE=1 SV=1;>sp|A2ASS6-2|TITIN_MOUSE Isoform 2 of Titin OS=Mus musculus GN=Ttn;>tr|E9Q8K5|E9Q8K5_MOUSE Titin OS=Mus musculus GN=Ttn PE=2 SV=1;>tr|Q62319|Q62319_MOUSE Titin (Fragment) OS=Mus musculus PE=4 SV	UID425
0.76757	NaN	0.304573	1.03784	NaN	0.448747	S	2	___1	actin cytoskeleton organization;actin filament organization;actin filament-based process;actomyosin structure organization;adult heart development;anatomical structure development;anatomical structure formation involved in morphogenesis;anatomical structure morphogenesis;anterior/posterior pattern specification;biological regulation;cardiac muscle contraction;cardiac muscle fiber development;card…	adenyl nucleotide binding;adenyl ribonucleotide binding;ATP binding;binding;calcium ion binding;catalytic activity;cation binding;enzyme regulator activity;GTPase regulator activity;guanyl-nucleotide exchange factor activity;ion binding;kinase activity;metal ion binding;nucleic acid binding;nucleoside-triphosphatase regulator activity;nucleotide binding;phosphotransferase activity, alcohol group …	cell part;chromosome;condensed chromosome;condensed nuclear chromosome;contractile fiber part;cytoplasmic part;cytoskeletal part;Golgi apparatus;intracellular membrane-bounded organelle;intracellular non-membrane-bounded organelle;intracellular organelle;intracellular organelle part;intracellular part;M band;macromolecular complex;membrane-bounded organelle;muscle myosin complex;myosin complex;my…	Dilated cardiomyopathy;Hypertrophic cardiomyopathy (HCM)		1	3.32567e-05	181.4	179.63	181.4	-1.1855	1000700000	21152	71.7679	0.196717	-0.207222	A2ASS6;A2ASS6-2;E9Q8K5;E9Q8N1	21152;12825;19406;19406	A2ASS6;A2ASS6-2;E9Q8K5;E9Q8N1	Titin	Ttn	RNLCTLELFSVNRKDSGDYTITAENSSGSKS	428	218;219;1336;1341	21152;12825;19406;19406	20140204_SJ_Nahza_PKO_KO_01	11504	20140204_SJ_Nahza_PKO_KO_01	11504	100639	A2ASS6	>sp|A2ASS6|TITIN_MOUSE Titin OS=Mus musculus GN=Ttn PE=1 SV=1;>sp|A2ASS6-2|TITIN_MOUSE Isoform 2 of Titin OS=Mus musculus GN=Ttn;>tr|E9Q8K5|E9Q8K5_MOUSE Titin OS=Mus musculus GN=Ttn PE=2 SV=1;>tr|E9Q8N1|E9Q8N1_MOUSE Titin OS=Mus musculus GN=Ttn PE=2 SV=1	UID427
[truncated: 9,543 more rows]

## Sheet: Sheet2
Proteins	Positions within proteins	Leading proteins	Protein names	Gene names	Sequence window	id	-Log t-test p value_WT/KO	-Log t-test p value_KO/WT	t-test Difference_WT/KO	t-test Difference_KO/WT	Ratio H/L PKD_KO_4592_phos_02	Ratio H/L PKD_KO_4836_phos_03	Ratio H/L PKD_KO_phos_01	Ratio H/L PKD_WT_4835_phos_02	Ratio H/L PKD_WT_4839_phos_03	Ratio H/L PKD_WT_phos_01	Amino acid	Charge	Multiplicity	GOBP name	GOMF name	GOCC name	KEGG name	t-test Significant_WT/KO	Class 1=+	Localization prob	PEP	Score	Delta score	Score for localization	Mass error [ppm]	Intensity	Position	Score diff	#NAME?	t-test Difference_WT/KO	Proteins	Positions within proteins	Leading proteins	Protein names	Gene names	Sequence window	id	Protein group IDs	Positions	Best localization raw file	Best localization scan number	Best score raw file	Best score scan number
[truncated: 9,833 more rows]
[truncated: 4 more columns]

## Sheet: Titin
Proteins	Positions within proteins	Leading proteins	Protein names	Gene names	-Log t-test p value_WT/KO	-Log t-test p value_KO/WT	t-test Difference_WT/KO log2	t-test Difference_KO/WT log2	Sequence window	id	-Log t-test p value_WT/KO	t-test Difference_WT/KO	Ratio H/L PKD_KO_4592_phos_02	Ratio H/L PKD_KO_4836_phos_03	Ratio H/L PKD_KO_phos_01	Ratio H/L PKD_WT_4835_phos_02	Ratio H/L PKD_WT_4839_phos_03	Ratio H/L PKD_WT_phos_01	Amino acid	Charge	Multiplicity	GOBP name	GOMF name	GOCC name	KEGG name	t-test Significant_WT/KO	Class 1=+	Localization prob	PEP	Score	Delta score	Score for localization	Mass error [ppm]	Intensity	Position	Score diff	#NAME?	t-test Difference_WT/KO	Proteins	Positions within proteins	Leading proteins	Protein names	Gene names	Sequence window	id	Protein group IDs	Positions	Best localization raw file	Best localization scan number
[truncated: 332 more rows]
[truncated: 6 more columns]
