# Supplementary material for: Modulation of Titin-Based Stiffness in Hypertrophic Cardiomyopathy via Protein Kinase D
Source: Front Physiol. 2020 Apr 15;11:240. doi: 10.3389/fphys.2020.00240 (PMC7174613; doi:10.3389/fphys.2020.00240)
Supplement: Supplementary file 2 [file Table_2.XLSX]

## Sheet: proteinGroups_postperseus
Ratio H/L PKD_KO_4592_phos_02	Ratio H/L PKD_KO_4592_prot_02	Ratio H/L PKD_KO_4836_phos_03	Ratio H/L PKD_KO_4836_prot_03	Ratio H/L PKD_KO_phos_01	Ratio H/L PKD_KO_prot_01	Ratio H/L PKD_KO_sol_prot_01	Ratio H/L PKD_WT_4835_phos_02	Ratio H/L PKD_WT_4835_prot_02	Ratio H/L PKD_WT_4839_phos_03	Ratio H/L PKD_WT_4839_prot_03	Ratio H/L PKD_WT_phos_01	Ratio H/L PKD_WT_prot_01	Ratio H/L PKD_WT_sol_prot_01	GOBP name	GOMF name	GOCC name	KEGG name	t-test Significant_WT/KO	PEP	Intensity	Peptides	Razor + unique peptides	Unique peptides	Number of proteins	Sequence coverage [%]	Mol. weight [kDa]	Intensity L	Intensity H	#NAME?	t-test Difference_WT/KO	Protein IDs	Majority protein IDs	Protein names	Gene names	id	Fasta headers
0.641353	0.654609	1.16304	1.16732	-0.421587	NaN	NaN	0.188448	0.36416	0.557802	0.721456	-0.137885	NaN	NaN		actinin binding;alpha-actinin binding;binding;cytoskeletal protein binding;protein binding	cell part;contractile fiber part;cytoplasmic part;cytoskeleton;intracellular non-membrane-bounded organelle;intracellular organelle;intracellular part;membrane;non-membrane-bounded organelle;organelle;organelle part;plasma membrane;sarcolemma;Z disc			0	79389000000	17	17	17	2	63.3	55.316	29473000000	49916000000	0.419163	0.302151	Q9JIF9;A0A509	Q9JIF9;A0A509	Myotilin	Myot	0	>sp|Q9JIF9|MYOTI_MOUSE Myotilin OS=Mus musculus GN=Myot PE=1 SV=1;>tr|A0A509|A0A509_MOUSE MCG4625 OS=Mus musculus GN=Myot PE=2 SV=1
NaN	-1.85827	0.164707	-0.341239	-0.0354482	NaN	NaN	NaN	NaN	0.356805	NaN	-0.0567662	NaN	NaN	anatomical structure development;biological adhesion;biological regulation;cell adhesion;cellular process;developmental process;inner ear development;regulation of biological process;regulation of cell growth;regulation of cellular component organization;regulation of cellular process;regulation of growth		extracellular matrix;extracellular region;extracellular region part;extracellular space			2.3061e-65	1605300000	5	5	5	7	32.4	26.427	770240000	835040000	0.40435	-0.667581	Q3U131;Q811C8;Q61581;A0A5E1;Q3UFA6;F8WH23;E9Q5D9	Q3U131;Q811C8;Q61581;A0A5E1;Q3UFA6;F8WH23;E9Q5D9	Insulin-like growth factor-binding protein 7	Igfbp7	1	>tr|Q3U131|Q3U131_MOUSE Putative uncharacterized protein OS=Mus musculus GN=Igfbp7 PE=2 SV=1;>tr|Q811C8|Q811C8_MOUSE Igfbp7 protein (Fragment) OS=Mus musculus GN=Igfbp7 PE=2 SV=1;>sp|Q61581|IBP7_MOUSE Insulin-like growth factor-binding protein 7 OS=Mus mus
NaN	-0.112073	NaN	NaN	NaN	NaN	NaN	-0.246472	-0.196895	NaN	-0.212127	NaN	NaN	NaN	anatomical structure development;biological regulation;cell development;cellular developmental process;cellular process;cellular response to stimulus;cellular response to stress;developmental process;glial cell development;negative regulation of biological process;negative regulation of biosynthetic process;negative regulation of cellular biosynthetic process;negative regulation of cellular macro…	binding;catalytic activity;enzyme regulator activity;GTPase regulator activity;guanyl-nucleotide exchange factor activity;nucleic acid binding;nucleoside-triphosphatase regulator activity;nucleotidyltransferase activity;RNA binding;transferase activity;transferase activity, transferring phosphorus-containing groups;translation factor activity, nucleic acid binding;translation initiation factor ac…	cell part;cytoplasmic part;eukaryotic translation initiation factor 2B complex;intracellular part;macromolecular complex;protein complex	RNA transport		1.0337e-117	634450000	5	5	5	6	18.1	40.849	309330000	325130000	0	0.106425	A4FUS0;A0AUM9;B1AUN2;B1AUN3;Q3UKV0;Q3T9T4	A4FUS0;A0AUM9;B1AUN2;B1AUN3;Q3UKV0		Eif2b3	2	>tr|A4FUS0|A4FUS0_MOUSE Eif2b3 protein OS=Mus musculus GN=Eif2b3 PE=2 SV=1;>tr|A0AUM9|A0AUM9_MOUSE Eif2b3 protein OS=Mus musculus GN=Eif2b3 PE=2 SV=2;>tr|B1AUN2|B1AUN2_MOUSE MCG14442 OS=Mus musculus GN=Eif2b3 PE=4 SV=1;>tr|B1AUN3|B1AUN3_MOUSE Protein Eif2b
NaN	-0.718248	NaN	-0.199113	NaN	NaN	NaN	NaN	0.014644	-0.192586	0.0221093	NaN	NaN	NaN		binding;cation binding;ion binding;metal ion binding	cell part;coated vesicle membrane;cytoplasmic part;cytoplasmic vesicle membrane;cytoplasmic vesicle part;endoplasmic reticulum;ER to Golgi transport vesicle membrane;intracellular membrane-bounded organelle;intracellular organelle;intracellular organelle part;intracellular part;membrane;membrane-bounded organelle;organelle;organelle membrane;organelle part;transport vesicle membrane;vesicle membr…			3.013e-21	786660000	8	8	8	10	13.7	95.116	407780000	378880000	0.814824	-0.406737	A0AUN0;Q4G0C0;G3X928;Q6NZC7;Q3UY74;REV__A0AUN0;REV__Q6NZC7;REV__Q4G0C0;REV__G3X928;REV__Q3UY74	A0AUN0;Q4G0C0;G3X928;Q6NZC7;Q3UY74	SEC23-interacting protein	Sec23ip	3	>tr|A0AUN0|A0AUN0_MOUSE Sec23ip protein (Fragment) OS=Mus musculus GN=Sec23ip PE=2 SV=1;>tr|Q4G0C0|Q4G0C0_MOUSE Sec23 interacting protein OS=Mus musculus GN=Sec23ip PE=2 SV=1;>tr|G3X928|G3X928_MOUSE SEC23-interacting protein OS=Mus musculus GN=Sec23ip PE=4
NaN	0.183346	NaN	0.0679345	0.270279	NaN	NaN	0.164965	0.0223678	-0.0450321	-0.0563746	NaN	NaN	NaN	aromatic compound biosynthetic process;biosynthetic process;cellular aromatic compound metabolic process;cellular biosynthetic process;cellular component organization;cellular component organization or biogenesis;cellular metabolic process;cellular nitrogen compound biosynthetic process;cellular nitrogen compound metabolic process;cellular process;coenzyme biosynthetic process;coenzyme metabolic …	adenyl nucleotide binding;adenyl ribonucleotide binding;ATP binding;binding;catalytic activity;cation binding;cytoskeletal protein binding;ion binding;metal ion binding;nucleotide binding;protein binding;purine nucleotide binding;purine ribonucleoside triphosphate binding;purine ribonucleotide binding;ribonucleotide binding;transferase activity	cell junction;cell part;cytoplasm;cytoskeleton;extrinsic to membrane;extrinsic to plasma membrane;intracellular;intracellular non-membrane-bounded organelle;intracellular organelle;intracellular part;membrane;membrane part;non-membrane-bounded organelle;organelle;plasma membrane part;postsynaptic membrane;synapse part;synaptic membrane			4.6422e-97	1454900000	10	10	10	4	17.8	83.281	633970000	820890000	0.97073	0.152372	Q8BUV3;A0JNY3;REV__Q8BUV3;REV__A0JNY3	Q8BUV3;A0JNY3	Gephyrin;Molybdopterin adenylyltransferase;Molybdopterin molybdenumtransferase	Gphn	5	>sp|Q8BUV3|GEPH_MOUSE Gephyrin OS=Mus musculus GN=Gphn PE=1 SV=2;>tr|A0JNY3|A0JNY3_MOUSE Gephyrin OS=Mus musculus GN=Gphn PE=2 SV=1
0.574454	0.381242	0.0140467	-0.00756937	0.120408	NaN	NaN	0.00946863	-0.0780542	-0.044362	-0.033177	NaN	NaN	NaN	biological regulation;cellular macromolecule metabolic process;cellular metabolic process;cellular nitrogen compound metabolic process;cellular process;macromolecule metabolic process;metabolic process;nitrogen compound metabolic process;nucleic acid metabolic process;nucleobase-containing compound metabolic process;posttranscriptional regulation of gene expression;primary metabolic process;regul…	binding;DNA binding;nucleic acid binding;RNA binding;translation factor activity, nucleic acid binding;translation initiation factor activity	cell part;cytoplasm;cytoplasmic part;eukaryotic translation initiation factor 4F complex;intracellular part;macromolecular complex;protein complex	RNA transport;Viral myocarditis		0	9693100000	26	26	26	9	40	102.1	4686700000	5006400000	1.04103	0.253047	Q62448;A0JNY7;Q62448-2;G3XA17;F7CBP1;Q3U9U9;Q3URI0;F6TW20;F7DAB1	Q62448;A0JNY7;Q62448-2;G3XA17;F7CBP1;Q3U9U9	Eukaryotic translation initiation factor 4 gamma 2	Eif4g2	6	>sp|Q62448|IF4G2_MOUSE Eukaryotic translation initiation factor 4 gamma 2 OS=Mus musculus GN=Eif4g2 PE=1 SV=2;>tr|A0JNY7|A0JNY7_MOUSE Eukaryotic translation initiation factor 4, gamma 2 OS=Mus musculus GN=Eif4g2 PE=2 SV=1;>sp|Q62448-2|IF4G2_MOUSE Isoform 2
NaN	-0.358305	NaN	NaN	NaN	NaN	NaN	NaN	NaN	NaN	0.00655375	NaN	NaN	NaN	biological regulation;biosynthetic process;cell surface receptor linked signaling pathway;cellular biosynthetic process;cellular component organization;cellular component organization at cellular level;cellular component organization or biogenesis;cellular component organization or biogenesis at cellular level;cellular macromolecule biosynthetic process;cellular macromolecule metabolic process;ce…		Cdc73/Paf1 complex;cell part;chromatin;chromosomal part;cytoplasmic part;intracellular organelle part;intracellular part;macromolecular complex;nuclear part;nucleoplasm part;organelle part;protein complex;Ski complex;transcription elongation factor complex;transcriptionally active chromatin	RNA degradation		7.1681e-16	144690000	7	7	7	6	33.1	33.772	64970000	79724000	0	-0.364859	Q9ERF3;A0MNP4;Q8BVQ0;D6RDC7;D6RJ72;Q8BKW0	Q9ERF3;A0MNP4;Q8BVQ0;D6RDC7	WD repeat-containing protein 61	Wdr61	8	>sp|Q9ERF3|WDR61_MOUSE WD repeat-containing protein 61 OS=Mus musculus GN=Wdr61 PE=2 SV=1;>tr|A0MNP4|A0MNP4_MOUSE CDW13/WDR61 OS=Mus musculus GN=Wdr61 PE=2 SV=1;>tr|Q8BVQ0|Q8BVQ0_MOUSE WD repeat-containing protein 61 OS=Mus musculus GN=Wdr61 PE=2 SV=1;>tr|
NaN	-1.70381	NaN	0.672024	NaN	NaN	NaN	NaN	-0.106181	NaN	NaN	NaN	NaN	NaN	biological regulation;catabolic process;cellular catabolic process;cellular macromolecule catabolic process;cellular macromolecule metabolic process;cellular metabolic process;cellular process;cellular protein metabolic process;macromolecule catabolic process;macromolecule metabolic process;macromolecule modification;metabolic process;modification-dependent macromolecule catabolic process;modific…		cell part;intracellular membrane-bounded organelle;intracellular organelle;intracellular part;membrane-bounded organelle;nucleus;organelle			2.7711e-06	277750000	2	2	2	4	6.3	49.929	136890000	140860000	0	-0.409713	A0PJ90;Q3UYM1;P54729;A0JLP6	A0PJ90;Q3UYM1;P54729;A0JLP6	NEDD8 ultimate buster 1	Nub1	12	>tr|A0PJ90|A0PJ90_MOUSE Nub1 protein (Fragment) OS=Mus musculus GN=Nub1 PE=2 SV=1;>tr|Q3UYM1|Q3UYM1_MOUSE RIKEN cDNA 6330412F12, isoform CRA_e OS=Mus musculus GN=Nub1 PE=2 SV=1;>sp|P54729|NUB1_MOUSE NEDD8 ultimate buster 1 OS=Mus musculus GN=Nub1 PE=1 SV=2
1.39201	1.07027	0.334323	0.270489	0.0387717	0.124181	NaN	0.043077	0.0175289	-0.0145854	-0.00909606	-0.0428848	-0.104758	-0.0234677		adenyl nucleotide binding;adenyl ribonucleotide binding;ATP binding;binding;catalytic activity;CoA carboxylase activity;ligase activity;ligase activity, forming carbon-carbon bonds;nucleotide binding;propionyl-CoA carboxylase activity;purine nucleotide binding;purine ribonucleoside triphosphate binding;purine ribonucleotide binding;ribonucleotide binding	cell part;cytoplasmic part;intracellular membrane-bounded organelle;intracellular organelle;intracellular organelle lumen;intracellular organelle part;intracellular part;membrane-bounded organelle;membrane-enclosed lumen;mitochondrial matrix;mitochondrial part;mitochondrion;organelle;organelle lumen;organelle part	Carbon fixation pathways in prokaryotes;Glyoxylate and dicarboxylate metabolism;Propanoate metabolism;Valine, leucine and isoleucine degradation		1.6125e-127	18131000000	10	10	10	8	28.6	58.174	7212200000	10919000000	1.65504	0.557511	A0PJE6;Q99MN9;Q7TMF4;E9Q1J7;Q3UYS0;Q8CFZ3;Q9CT71;D3YZC1	A0PJE6;Q99MN9;Q7TMF4;E9Q1J7;Q3UYS0;Q8CFZ3	Propionyl-CoA carboxylase beta chain, mitochondrial	Pccb	13	>tr|A0PJE6|A0PJE6_MOUSE Pccb protein (Fragment) OS=Mus musculus GN=Pccb PE=2 SV=1;>sp|Q99MN9|PCCB_MOUSE Propionyl-CoA carboxylase beta chain, mitochondrial OS=Mus musculus GN=Pccb PE=1 SV=2;>tr|Q7TMF4|Q7TMF4_MOUSE Propionyl Coenzyme A carboxylase, beta pol
NaN	0.147857	-0.0694967	NaN	NaN	NaN	NaN	NaN	NaN	0.224307	-0.00407562	NaN	NaN	NaN						5.6271e-29	291860000	8	8	8	2	42.3	24.48	138290000	153580000	0.156897	-0.0709354	Q78PG9;A0PK78	Q78PG9;A0PK78	Coiled-coil domain-containing protein 25	Ccdc25	15	>sp|Q78PG9|CCD25_MOUSE Coiled-coil domain-containing protein 25 OS=Mus musculus GN=Ccdc25 PE=1 SV=1;>tr|A0PK78|A0PK78_MOUSE Coiled-coil domain containing 25 OS=Mus musculus GN=Ccdc25 PE=2 SV=1
NaN	0.476244	-0.0976938	0.259341	NaN	0.136108	NaN	NaN	0.175689	NaN	0.00799785	-0.502821	0.336063	0.0985742		binding;cation binding;ion binding;metal ion binding;transition metal ion binding;zinc ion binding		Adherens junction		0	4864700000	39	39	38	11	29.7	192.55	2208900000	2655800000	0.392213	0.170399	E9PYF4;A0T1J8;F6VG99;E9PYI7;Q6ZQ32;B7ZN52;F6TFN2;Q3UPW3;E0CZD8;REV__Q7M757;Q7M757	E9PYF4;A0T1J8;F6VG99;E9PYI7;Q6ZQ32;B7ZN52;F6TFN2		Lmo7	16	>tr|E9PYF4|E9PYF4_MOUSE Protein Lmo7 OS=Mus musculus GN=Lmo7 PE=2 SV=1;>tr|A0T1J8|A0T1J8_MOUSE LIM domain only 7 OS=Mus musculus GN=Lmo7 PE=2 SV=1;>tr|F6VG99|F6VG99_MOUSE Protein Lmo7 (Fragment) OS=Mus musculus GN=Lmo7 PE=2 SV=1;>tr|E9PYI7|E9PYI7_MOUSE Pro
NaN	NaN	NaN	NaN	NaN	NaN	NaN	NaN	NaN	0.0739553	NaN	NaN	NaN	NaN		catalytic activity;hydrolase activity;hydrolase activity, acting on ester bonds;phosphatase activity;phosphoprotein phosphatase activity;phosphoric ester hydrolase activity	cell part;cytoplasmic part;integral to membrane;intracellular organelle part;intracellular part;intrinsic to membrane;membrane;membrane part;mitochondrial membrane;mitochondrial outer membrane;mitochondrial part;organelle membrane;organelle outer membrane;organelle part;outer membrane			9.4523e-05	74007000	1	1	1	5	15.5	13.107	38307000	35700000	0	NaN	F6YJC6;Q8BX10-2;Q8BX10;B7ZNW0;A1A4A7	F6YJC6;Q8BX10-2;Q8BX10;B7ZNW0;A1A4A7	Serine/threonine-protein phosphatase PGAM5, mitochondrial	Pgam5	17	>tr|F6YJC6|F6YJC6_MOUSE Serine/threonine-protein phosphatase PGAM5, mitochondrial (Fragment) OS=Mus musculus GN=Pgam5 PE=4 SV=1;>sp|Q8BX10-2|PGAM5_MOUSE Isoform 2 of Serine/threonine-protein phosphatase PGAM5, mitochondrial OS=Mus musculus GN=Pgam5;>sp|Q8B
-0.563216	-0.431847	-0.251758	0.00601494	-0.134751	NaN	NaN	-0.112773	0.183416	-0.0997569	0.157752	-0.138394	NaN	NaN	carbohydrate metabolic process;metabolic process;N-glycan processing;oligosaccharide metabolic process;primary metabolic process	alpha-glucosidase activity;binding;carbohydrate binding;catalytic activity;glucan 1,3-alpha-glucosidase activity;glucosidase activity;hydrolase activity;hydrolase activity, acting on glycosyl bonds;hydrolase activity, hydrolyzing O-glycosyl compounds	cell part;cytoplasmic membrane-bounded vesicle;cytoplasmic part;cytoplasmic vesicle;endoplasmic reticulum part;glucosidase II complex;Golgi apparatus;intracellular membrane-bounded organelle;intracellular organelle;intracellular organelle part;intracellular part;macromolecular complex;melanosome;membrane-bounded organelle;membrane-bounded vesicle;organelle;organelle part;pigment granule;protein c…	N-Glycan biosynthesis;Protein processing in endoplasmic reticulum		1.9589e-251	7156800000	11	11	11	6	16.9	109.4	3513600000	3643200000	1.23199	-0.27316	Q8BHN3-2;A1A4T2;Q8BHN3;Q3UE86;Q8BHN3-3;Q9R1N7	Q8BHN3-2;A1A4T2;Q8BHN3;Q3UE86	Neutral alpha-glucosidase AB	Ganab	18	>sp|Q8BHN3-2|GANAB_MOUSE Isoform 2 of Neutral alpha-glucosidase AB OS=Mus musculus GN=Ganab;>tr|A1A4T2|A1A4T2_MOUSE Alpha glucosidase 2 alpha neutral subunit OS=Mus musculus GN=Ganab PE=2 SV=1;>sp|Q8BHN3|GANAB_MOUSE Neutral alpha-glucosidase AB OS=Mus musc
-0.643474	NaN	NaN	NaN	NaN	NaN	NaN	NaN	NaN	NaN	NaN	NaN	NaN	NaN	anatomical structure development;anatomical structure morphogenesis;anterior/posterior axis specification;anterior/posterior axis specification, embryo;axial mesoderm morphogenesis;axis specification;biological regulation;biosynthetic process;brain development;canonical Wnt receptor signaling pathway;cell differentiation;cell surface receptor linked signaling pathway;cellular biosynthetic process…	binding;chromatin binding;DNA binding;nucleic acid binding;nucleic acid binding transcription factor activity;regulatory region DNA binding;regulatory region nucleic acid binding;sequence-specific DNA binding;sequence-specific DNA binding transcription factor activity;transcription regulatory region DNA binding	cell part;intracellular organelle part;intracellular part;macromolecular complex;nuclear part;nucleoplasm part;organelle part;protein complex;transcription factor complex	Acute myeloid leukemia;Adherens junction;Arrhythmogenic right ventricular cardiomyopathy (ARVC);Basal cell carcinoma;Colorectal cancer;Endometrial cancer;Melanogenesis;Pathways in cancer;Prostate cancer;Thyroid cancer;Wnt signaling pathway		3.3936e-06	12975000	2	2	2	4	5.8	62.298	7490300	5485000	0	NaN	Q9Z1J1;A1A550;F6VNH1;A1A549	Q9Z1J1;A1A550;F6VNH1;A1A549	Transcription factor 7-like 1	Tcf7l1	19	>sp|Q9Z1J1|TF7L1_MOUSE Transcription factor 7-like 1 OS=Mus musculus GN=Tcf7l1 PE=1 SV=2;>tr|A1A550|A1A550_MOUSE Transcription factor 3 OS=Mus musculus GN=Tcf7l1 PE=2 SV=1;>tr|F6VNH1|F6VNH1_MOUSE Transcription factor 7-like 1 (Fragment) OS=Mus musculus GN=
-1.29361	-1.59341	0.152844	0.0638048	-0.06431	0.0591983	NaN	0.196273	0.251719	0.366916	0.324992	0.379991	0.275624	0.386609	actin crosslink formation;actin cytoskeleton organization;actin filament bundle assembly;actin filament organization;actin filament-based process;biological regulation;cell junction assembly;cell junction organization;cell-substrate junction assembly;cellular component assembly;cellular component assembly at cellular level;cellular component organization;cellular component organization at cellula…	actin binding;actin filament binding;binding;calcium ion binding;cation binding;cytoskeletal protein binding;identical protein binding;ion binding;metal ion binding;protein binding;protein dimerization activity;protein homodimerization activity	actin filament bundle;actomyosin;adherens junction;anchoring junction;cell cortex part;cell junction;cell part;cell projection;cell projection part;cell-cell adherens junction;cell-cell junction;cell-substrate adherens junction;cell-substrate junction;contractile fiber part;cortical cytoskeleton;cytoplasmic part;cytoplasmic vesicle membrane;cytoplasmic vesicle part;cytoskeletal part;cytoskeleton;…	Adherens junction;Amoebiasis;Arrhythmogenic right ventricular cardiomyopathy (ARVC);Focal adhesion;Leukocyte transendothelial migration;Regulation of actin cytoskeleton;Systemic lupus erythematosus;Tight junction		0	8249700000	39	19	19	3	57.5	102.72	3960000000	4289700000	1.58498	-0.757647	A1BN54;Q7TPR4;Q99LJ3	A1BN54;Q7TPR4	Alpha-actinin-1	Actn1	23	>tr|A1BN54|A1BN54_MOUSE Alpha actinin 1a OS=Mus musculus GN=Actn1 PE=2 SV=1;>sp|Q7TPR4|ACTN1_MOUSE Alpha-actinin-1 OS=Mus musculus GN=Actn1 PE=1 SV=1
NaN	-1.67711	NaN	NaN	NaN	NaN	NaN	NaN	NaN	NaN	-0.793247	NaN	NaN	NaN	biological regulation;cell cycle phase;cell cycle process;cell division;cellular component organization;cellular component organization at cellular level;cellular component organization or biogenesis;cellular component organization or biogenesis at cellular level;cellular process;cytoskeleton organization;establishment of localization;establishment of localization in cell;establishment of mitotic…	catalytic activity;hydrolase activity;hydrolase activity, acting on acid anhydrides;hydrolase activity, acting on acid anhydrides, in phosphorus-containing anhydrides;motor activity;nucleoside-triphosphatase activity;pyrophosphatase activity	cell part;cytoplasmic dynein complex;cytoplasmic part;cytoskeletal part;dynein complex;Golgi apparatus;intracellular membrane-bounded organelle;intracellular non-membrane-bounded organelle;intracellular organelle;intracellular organelle part;intracellular part;macromolecular complex;membrane-bounded organelle;microtubule;microtubule associated complex;non-membrane-bounded organelle;organelle;orga…			1.0239e-08	209650000	3	3	3	4	60.2	10.242	128500000	81151000	0	-0.883868	Q5EBK8;Q9DAS3;P51807;A1E5T5	Q5EBK8;Q9DAS3;P51807;A1E5T5	Dynein light chain Tctex-type 1	Dynlt1b;Dynlt1f;Dynlt1;Dynlt1c	24	>tr|Q5EBK8|Q5EBK8_MOUSE Dynlt1 protein OS=Mus musculus GN=Dynlt1 PE=4 SV=1;>tr|Q9DAS3|Q9DAS3_MOUSE Putative uncharacterized protein OS=Mus musculus PE=4 SV=1;>sp|P51807|DYLT1_MOUSE Dynein light chain Tctex-type 1 OS=Mus musculus GN=Dynlt1 PE=1 SV=1;>tr|A1E
0.106367	0.0320575	0.130104	-0.0136106	-0.0390528	0.0286	NaN	-0.0505387	-0.0224508	0.084823	0.245057	0.165145	-0.125017	NaN						0	3468200000	38	38	38	9	14.7	415.3	1633300000	1834900000	0.049269	-0.00875899	Q8BX70-3;Q8BX70;A1ILG8;Q8BX70-2;A1ILH3;A1ILH4;A1ILH1;A1ILH0;A1ILG9	Q8BX70-3;Q8BX70;A1ILG8;Q8BX70-2	Vacuolar protein sorting-associated protein 13C	Vps13c	25	>sp|Q8BX70-3|VP13C_MOUSE Isoform 3 of Vacuolar protein sorting-associated protein 13C OS=Mus musculus GN=Vps13c;>sp|Q8BX70|VP13C_MOUSE Vacuolar protein sorting-associated protein 13C OS=Mus musculus GN=Vps13c PE=1 SV=2;>tr|A1ILG8|A1ILG8_MOUSE Chorein OS=Mu
NaN	-0.133101	NaN	NaN	NaN	NaN	NaN	-4.17762	NaN	NaN	-0.109866	NaN	NaN	NaN	biological regulation;cellular component assembly;cellular component assembly at cellular level;cellular component organization;cellular component organization at cellular level;cellular component organization or biogenesis;cellular component organization or biogenesis at cellular level;cellular macromolecular complex assembly;cellular macromolecular complex subunit organization;cellular process;…	binding;DNA binding;nucleic acid binding	cell part;chromosomal part;intracellular membrane-bounded organelle;intracellular organelle;intracellular organelle part;intracellular part;macromolecular complex;membrane-bounded organelle;nuclear part;nucleoplasm;nucleosome;nucleus;organelle;organelle part;protein-DNA complex	Systemic lupus erythematosus		4.6933e-87	11429000000	10	10	2	3	72.2	15.029	6064600000	5364000000	0	2.01064	A1L0U3;P84228;B9EI85	A1L0U3;P84228;B9EI85	Histone H3;Histone H3.2	Hist1h3e;Hist1h3b;Hist2h3b	26	>tr|A1L0U3|A1L0U3_MOUSE Histone H3 (Fragment) OS=Mus musculus GN=Hist1h3e PE=2 SV=1;>sp|P84228|H32_MOUSE Histone H3.2 OS=Mus musculus GN=Hist1h3b PE=1 SV=2;>tr|B9EI85|B9EI85_MOUSE Histone H3 OS=Mus musculus GN=Hist2h3b PE=2 SV=1
-0.518547	-0.568886	0.0626972	-0.108403	NaN	-0.0710965	NaN	-0.0221015	0.118575	0.0689227	0.0793399	0.0234496	NaN	NaN	actin cytoskeleton organization;actin filament-based process;ameboidal cell migration;anatomical structure development;anatomical structure formation involved in morphogenesis;anatomical structure morphogenesis;anterior/posterior axis specification;anterior/posterior axis specification, embryo;anterior/posterior pattern specification;apical protein localization;asymmetric protein localization;axi…		cell part;cell projection;cell projection membrane;cell projection part;cytoplasm;integral to membrane;intracellular part;intrinsic to membrane;lamellipodium;lamellipodium membrane;leading edge membrane;membrane part;plasma membrane part	Regulation of actin cytoskeleton		2.2759e-37	2497200000	10	10	10	4	11.3	128.78	1203500000	1293700000	1.28031	-0.294484	P28660;A1L0U6;A2AS98;P28660-2	P28660;A1L0U6;A2AS98;P28660-2	Nck-associated protein 1	Nckap1	27	>sp|P28660|NCKP1_MOUSE Nck-associated protein 1 OS=Mus musculus GN=Nckap1 PE=1 SV=2;>tr|A1L0U6|A1L0U6_MOUSE Nckap1 protein (Fragment) OS=Mus musculus GN=Nckap1 PE=2 SV=1;>tr|A2AS98|A2AS98_MOUSE Nck-associated protein 1 OS=Mus musculus GN=Nckap1 PE=2 SV=1;>
NaN	0.171911	NaN	0.00319292	NaN	NaN	NaN	NaN	0.116741	NaN	0.0103766	NaN	NaN	NaN			ER membrane protein complex;macromolecular complex;protein complex			6.5034e-22	530390000	11	11	11	4	14.4	111.29	249920000	280480000	0.0797286	0.023993	Q8C7X2-2;Q8C7X2;A1L2Z3;Q8C7X2-3	Q8C7X2-2;Q8C7X2;A1L2Z3	ER membrane protein complex subunit 1	Emc1	29	>sp|Q8C7X2-2|EMC1_MOUSE Isoform 2 of ER membrane protein complex subunit 1 OS=Mus musculus GN=Emc1;>sp|Q8C7X2|EMC1_MOUSE ER membrane protein complex subunit 1 OS=Mus musculus GN=Emc1 PE=1 SV=1;>tr|A1L2Z3|A1L2Z3_MOUSE C230096C10Rik protein OS=Mus musculus G
NaN	NaN	NaN	NaN	NaN	NaN	NaN	NaN	NaN	0.14208	NaN	NaN	NaN	NaN						9.9364e-13	69886000	2	2	2	8	11.3	47.283	31807000	38080000	0	NaN	Q8BZ90;G3X9S1;Q8BLN2;Q8BLV7;Q9DBR2;A1L311;Q8BUV9;Q5DTU9	Q8BZ90;G3X9S1;Q8BLN2;Q8BLV7;Q9DBR2;A1L311;Q8BUV9;Q5DTU9	Protein FAM13C	1200015N20Rik;Fam13c	30	>tr|Q8BZ90|Q8BZ90_MOUSE Putative uncharacterized protein OS=Mus musculus PE=2 SV=1;>tr|G3X9S1|G3X9S1_MOUSE Protein FAM13C OS=Mus musculus GN=Fam13c PE=4 SV=1;>tr|Q8BLN2|Q8BLN2_MOUSE RIKEN cDNA 1200015N20, isoform CRA_e (Fragment) OS=Mus musculus GN=1200015
NaN	0.592529	NaN	-0.0448612	NaN	NaN	NaN	NaN	-0.301275	NaN	-0.101654	NaN	NaN	NaN		active transmembrane transporter activity;adenyl nucleotide binding;adenyl ribonucleotide binding;ATP binding;ATPase activity;ATPase activity, coupled;ATPase activity, coupled to movement of substances;ATPase activity, coupled to transmembrane movement of ions;ATPase activity, coupled to transmembrane movement of substances;binding;catalytic activity;cation binding;cation transmembrane transporte…	cell part;chromaffin granule membrane;cytoplasmic part;cytoplasmic vesicle membrane;cytoplasmic vesicle part;endoplasmic reticulum;integral to membrane;intracellular membrane-bounded organelle;intracellular organelle;intracellular organelle part;intracellular part;intrinsic to membrane;membrane;membrane part;membrane-bounded organelle;organelle;organelle membrane;organelle part;plasma membrane;se…			9.1654e-18	266290000	8	8	8	11	8	129.77	135220000	131070000	0.536628	0.475298	P70704;A1L332;F6WYQ5;Q8BR88;Q5DTG0;Q52KQ7;E9Q4J5;F6Q8P7;Q3U9N5;Q8CA15;Q3TRP7	P70704;A1L332;F6WYQ5;Q8BR88;Q5DTG0;Q52KQ7	Probable phospholipid-transporting ATPase IA	Atp8a1	31	>sp|P70704|AT8A1_MOUSE Probable phospholipid-transporting ATPase IA OS=Mus musculus GN=Atp8a1 PE=1 SV=1;>tr|A1L332|A1L332_MOUSE Atp8a1 protein OS=Mus musculus GN=Atp8a1 PE=2 SV=1;>tr|F6WYQ5|F6WYQ5_MOUSE Probable phospholipid-transporting ATPase IA (Fragmen
NaN	-0.329633	0.0155118	-0.0576835	0.047189	-0.00678402	NaN	0.00362777	-0.0477213	0.0597326	-0.0377468	0.159153	0.182738	0.264592	biological regulation;biosynthetic process;cellular biosynthetic process;cellular macromolecule biosynthetic process;cellular macromolecule metabolic process;cellular metabolic process;cellular nitrogen compound metabolic process;cellular process;cellular response to stimulus;chordate embryonic development;circadian rhythm;developmental process;embryo development;embryo development ending in birt…	adenyl nucleotide binding;adenyl ribonucleotide binding;androgen receptor binding;ATP binding;ATPase activity;ATPase activity, coupled;ATP-dependent helicase activity;ATP-dependent RNA helicase activity;binding;catalytic activity;estrogen receptor binding;helicase activity;hormone receptor binding;hydrolase activity;hydrolase activity, acting on acid anhydrides;hydrolase activity, acting on acid …	catalytic step 2 spliceosome;cell part;intracellular membrane-bounded organelle;intracellular non-membrane-bounded organelle;intracellular organelle;intracellular organelle part;intracellular part;macromolecular complex;membrane-bounded organelle;non-membrane-bounded organelle;nuclear part;nucleolus;nucleus;organelle;organelle part;ribonucleoprotein complex;spliceosomal complex	Spliceosome		9.4104e-62	15297000000	15	15	11	13	26.9	69.289	7011700000	8285400000	1.06784	-0.149762	Q61656;Q8BTS0;Q3UXW3;A1L333;Q5U222;Q3V0Z8;S4R1I6;Q9CSD9;B1ARC0;O35662;B1ARB9;S4R1E3;B1ARB8	Q61656;Q8BTS0;Q3UXW3;A1L333;Q5U222;Q3V0Z8;S4R1I6;Q9CSD9	Probable ATP-dependent RNA helicase DDX5	Ddx5	32	>sp|Q61656|DDX5_MOUSE Probable ATP-dependent RNA helicase DDX5 OS=Mus musculus GN=Ddx5 PE=1 SV=2;>tr|Q8BTS0|Q8BTS0_MOUSE DEAD (Asp-Glu-Ala-Asp) box polypeptide 5 OS=Mus musculus GN=Ddx5 PE=2 SV=1;>tr|Q3UXW3|Q3UXW3_MOUSE Putative uncharacterized protein OS=
NaN	-1.42092	NaN	-0.24905	0.0367399	-0.231404	NaN	0.419814	0.268549	NaN	0.531324	0.299054	NaN	NaN	anatomical structure formation involved in morphogenesis;angiogenesis;biological adhesion;cell adhesion;cellular component organization;cellular component organization at cellular level;cellular component organization or biogenesis;cellular component organization or biogenesis at cellular level;cellular process;developmental process;extracellular matrix organization;extracellular structure organi…	binding;extracellular matrix binding	extracellular matrix;extracellular region part;extracellular space;proteinaceous extracellular matrix			4.6841e-42	1630900000	10	10	10	7	22.1	70.912	782250000	848640000	1.36737	-0.845845	Q3UXJ2;P82198;A1L354;A1L353;Q3TDZ5;Q3TAY9;Q3UBG4	Q3UXJ2;P82198;A1L354;A1L353;Q3TDZ5;Q3TAY9;Q3UBG4	Transforming growth factor-beta-induced protein ig-h3	Tgfbi	35	>tr|Q3UXJ2|Q3UXJ2_MOUSE Putative uncharacterized protein OS=Mus musculus GN=Tgfbi PE=2 SV=1;>sp|P82198|BGH3_MOUSE Transforming growth factor-beta-induced protein ig-h3 OS=Mus musculus GN=Tgfbi PE=2 SV=1;>tr|A1L354|A1L354_MOUSE Transforming growth factor, b
NaN	NaN	0.0341182	NaN	NaN	NaN	NaN	0.00627295	NaN	0.0682022	NaN	NaN	NaN	NaN	apoptosis;biological regulation;cell cycle phase;cell cycle process;cell death;cell division;cellular component organization;cellular component organization at cellular level;cellular component organization or biogenesis;cellular component organization or biogenesis at cellular level;cellular localization;cellular macromolecule localization;cellular macromolecule metabolic process;cellular metabo…		cell part;chromosomal part;chromosome, centromeric region;cohesin complex;intracellular organelle part;intracellular part;macromolecular complex;meiotic cohesin complex;nuclear chromosome part;nuclear cohesin complex;nuclear meiotic cohesin complex;nuclear part;nucleoplasm;organelle part;protein complex	Cell cycle;Cell cycle - yeast		3.7407e-52	684630000	2	2	2	6	9.6	48.181	337890000	346750000	0	-0.00311943	Q6ZQJ6;Q3UTE4;Q61550;Q3TG35;A1L367;A1L366	Q6ZQJ6;Q3UTE4;Q61550;Q3TG35;A1L367;A1L366	Double-strand-break repair protein rad21 homolog	Rad21	36	>tr|Q6ZQJ6|Q6ZQJ6_MOUSE MKIAA0078 protein (Fragment) OS=Mus musculus GN=Rad21 PE=2 SV=1;>tr|Q3UTE4|Q3UTE4_MOUSE Putative uncharacterized protein (Fragment) OS=Mus musculus GN=Rad21 PE=2 SV=1;>sp|Q61550|RAD21_MOUSE Double-strand-break repair protein rad21 h
NaN	-0.365212	0.0988761	-0.0871308	-0.08442	NaN	NaN	0.149052	-0.0908482	0.0539953	-0.0238066	-0.0944086	0.137997	NaN			cell part;intracellular part;macromolecular complex;proteasome complex;protein complex	Proteasome		5.2418e-44	6220300000	12	12	12	2	53.3	36.539	2987000000	3233300000	0.701934	-0.131468	P26516;A1L3B8	P26516;A1L3B8	26S proteasome non-ATPase regulatory subunit 7	Psmd7	38	>sp|P26516|PSMD7_MOUSE 26S proteasome non-ATPase regulatory subunit 7 OS=Mus musculus GN=Psmd7 PE=1 SV=2;>tr|A1L3B8|A1L3B8_MOUSE Proteasome (Prosome, macropain) 26S subunit, non-ATPase, 7 OS=Mus musculus GN=Psmd7 PE=2 SV=1
NaN	NaN	-0.134417	NaN	NaN	NaN	NaN	NaN	NaN	NaN	NaN	NaN	NaN	NaN	biological regulation;cation homeostasis;chemical homeostasis;homeostatic process;ion homeostasis;monovalent inorganic cation homeostasis;regulation of biological quality;regulation of pH	active transmembrane transporter activity;antiporter activity;cation transmembrane transporter activity;cation:cation antiporter activity;hydrogen ion transmembrane transporter activity;inorganic cation transmembrane transporter activity;ion transmembrane transporter activity;metal ion transmembrane transporter activity;monovalent cation:hydrogen antiporter activity;monovalent inorganic cation tr…	cell part;cytoplasmic part;early endosome membrane;endoplasmic reticulum membrane;endoplasmic reticulum part;endosomal part;endosome membrane;integral to membrane;intracellular membrane-bounded organelle;intracellular organelle;intracellular organelle part;intracellular part;intrinsic to membrane;membrane;membrane part;membrane-bounded organelle;mitochondrion;organelle;organelle membrane;organell…			3.8357e-13	95646000	1	1	1	4	6.5	32.126	47517000	48129000	0	NaN	D3Z0Q9;Q80U52;Q8BTG0;A1L3P4	D3Z0Q9;Q80U52;Q8BTG0;A1L3P4	Sodium/hydrogen exchanger	Slc9a6	39	>tr|D3Z0Q9|D3Z0Q9_MOUSE Sodium/hydrogen exchanger (Fragment) OS=Mus musculus GN=Slc9a6 PE=2 SV=1;>tr|Q80U52|Q80U52_MOUSE Sodium/hydrogen exchanger (Fragment) OS=Mus musculus GN=Slc9a6 PE=2 SV=1;>tr|Q8BTG0|Q8BTG0_MOUSE Sodium/hydrogen exchanger OS=Mus muscu
-0.00516453	NaN	-0.179615	NaN	NaN	NaN	NaN	-0.0520007	NaN	0.124586	NaN	NaN	NaN	NaN	biosynthetic process;cellular biosynthetic process;cellular macromolecule biosynthetic process;cellular macromolecule metabolic process;cellular metabolic process;cellular nitrogen compound metabolic process;cellular process;macromolecule biosynthetic process;macromolecule metabolic process;metabolic process;nitrogen compound metabolic process;nucleic acid metabolic process;nucleobase-containing …	binding;cation binding;DNA binding;ion binding;metal ion binding;nucleic acid binding;nucleic acid binding transcription factor activity;sequence-specific DNA binding;sequence-specific DNA binding transcription factor activity;transition metal ion binding;zinc ion binding	cell part;intracellular membrane-bounded organelle;intracellular organelle;intracellular organelle part;intracellular part;membrane-bounded organelle;nuclear body;nuclear part;nuclear speck;nucleoplasm part;nucleus;organelle;organelle part			1.6019e-158	2672200000	6	6	6	5	14.5	63.638	1308800000	1363400000	0.388556	-0.128682	A1L3S7;Q8VHR5;Q8VHR5-2;Q6PAH8;Q69ZQ5	A1L3S7;Q8VHR5;Q8VHR5-2	Transcriptional repressor p66-beta	Gatad2b	40	>tr|A1L3S7|A1L3S7_MOUSE Gatad2b protein OS=Mus musculus GN=Gatad2b PE=2 SV=1;>sp|Q8VHR5|P66B_MOUSE Transcriptional repressor p66-beta OS=Mus musculus GN=Gatad2b PE=1 SV=1;>sp|Q8VHR5-2|P66B_MOUSE Isoform 2 of Transcriptional repressor p66-beta OS=Mus muscul
NaN	0.44654	NaN	NaN	NaN	NaN	NaN	NaN	NaN	NaN	NaN	NaN	NaN	NaN	activation of immune response;antigen receptor-mediated signaling pathway;biological regulation;catabolic process;cell surface receptor linked signaling pathway;cellular catabolic process;cellular lipid catabolic process;cellular lipid metabolic process;cellular metabolic process;cellular process;cellular response to chemical stimulus;cellular response to endogenous stimulus;cellular response to …	binding;calcium ion binding;catalytic activity;cation binding;hydrolase activity;hydrolase activity, acting on ester bonds;ion binding;lipase activity;lipid binding;metal ion binding;molecular transducer activity;phosphatidylinositol phospholipase C activity;phospholipase activity;phospholipase C activity;phospholipid binding;phosphoric diester hydrolase activity;phosphoric ester hydrolase activi…	cell part;cell projection;cytoplasm;cytoplasmic part;cytosol;intracellular organelle part;intracellular part;lamellipodium;macromolecular complex;membrane;nuclear part;organelle part;plasma membrane;protein complex;ruffle;signalosome	Calcium signaling pathway;Epithelial cell signaling in Helicobacter pylori infection;ErbB signaling pathway;Fc epsilon RI signaling pathway;Fc gamma R-mediated phagocytosis;Glioma;Inositol phosphate metabolism;Leukocyte transendothelial migration;Natural killer cell mediated cytotoxicity;Neurotrophin signaling pathway;Non-small cell lung cancer;Pathways in cancer;Phosphatidylinositol signaling sy…		1.0412e-19	10592000	4	4	4	4	4.8	135.96	3367300	7224700	0	NaN	Q3UZ68;Q2M4I9;A2A4A6;Q62077	Q3UZ68;Q2M4I9;A2A4A6;Q62077	1-phosphatidylinositol 4,5-bisphosphate phosphodiesterase gamma-1	Plcg1	44	>tr|Q3UZ68|Q3UZ68_MOUSE Putative uncharacterized protein OS=Mus musculus GN=Plcg1 PE=2 SV=1;>tr|Q2M4I9|Q2M4I9_MOUSE Plcg1 OS=Mus musculus GN=Plcg1 PE=4 SV=1;>tr|A2A4A6|A2A4A6_MOUSE 1-phosphatidylinositol 4,5-bisphosphate phosphodiesterase gamma-1 OS=Mus mu
NaN	-0.228466	NaN	0.0752345	NaN	NaN	NaN	NaN	0.349145	NaN	0.394027	NaN	NaN	NaN	amine metabolic process;biological adhesion;cell adhesion;cellular process;metabolic process;nitrogen compound metabolic process;response to antibiotic;response to chemical stimulus;response to stimulus	aliphatic-amine oxidase activity;aminoacetone:oxygen oxidoreductase(deaminating) activity;binding;calcium ion binding;catalytic activity;cation binding;cation channel activity;cation transmembrane transporter activity;channel activity;cofactor binding;copper ion binding;ion binding;ion channel activity;ion transmembrane transporter activity;metal ion binding;oxidoreductase activity;oxidoreductase…	cell part;cell surface;integral to membrane;intrinsic to membrane;membrane;membrane part;plasma membrane	beta-Alanine metabolism;Glycine, serine and threonine metabolism;Isoquinoline alkaloid biosynthesis;Phenylalanine metabolism;Tropane, piperidine and pyridine alkaloid biosynthesis;Tyrosine metabolism		6.0184e-15	349300000	3	3	3	5	12.3	52.848	139650000	209650000	0.999976	-0.448202	A2A4I8;O70423-2;O70423;A2A4I9;Q812C9	A2A4I8;O70423-2;O70423	Membrane primary amine oxidase	Aoc3	45	>tr|A2A4I8|A2A4I8_MOUSE Membrane primary amine oxidase (Fragment) OS=Mus musculus GN=Aoc3 PE=2 SV=1;>sp|O70423-2|AOC3_MOUSE Isoform 2 of Membrane primary amine oxidase OS=Mus musculus GN=Aoc3;>sp|O70423|AOC3_MOUSE Membrane primary amine oxidase OS=Mus musc
0.348045	0.188219	0.162899	0.215706	NaN	-0.0106749	NaN	0.13589	NaN	0.116665	0.20836	NaN	0.0711975	NaN	biological regulation;biosynthetic process;cellular biosynthetic process;cellular macromolecule biosynthetic process;cellular macromolecule metabolic process;cellular metabolic process;cellular nitrogen compound metabolic process;cellular process;establishment of localization;establishment of protein localization;macromolecule biosynthetic process;macromolecule metabolic process;metabolic process…		cell part;cytoplasmic part;endosomal part;endosome membrane;intracellular membrane-bounded organelle;intracellular organelle;intracellular organelle part;intracellular part;membrane;membrane-bounded organelle;mitochondrion;nucleus;organelle;organelle membrane;organelle part	Endocytosis		1.5499e-40	2289400000	4	4	4	6	31.2	20.747	884040000	1405400000	0.287375	0.0478107	Q9CQ80;A2A4J8;A8XY17;Q9CQ80-2;A2A4K0;E9PXS9	Q9CQ80;A2A4J8;A8XY17;Q9CQ80-2;A2A4K0;E9PXS9	Vacuolar protein-sorting-associated protein 25	Vps25	46	>sp|Q9CQ80|VPS25_MOUSE Vacuolar protein-sorting-associated protein 25 OS=Mus musculus GN=Vps25 PE=2 SV=1;>tr|A2A4J8|A2A4J8_MOUSE Vacuolar protein-sorting-associated protein 25 OS=Mus musculus GN=Vps25 PE=2 SV=1;>tr|A8XY17|A8XY17_MOUSE Vacuolar protein-sort
NaN	NaN	NaN	0.0337874	NaN	NaN	NaN	-0.0243729	NaN	-0.123443	0.00134598	NaN	NaN	NaN	biological regulation;cellular process;establishment of cell polarity;establishment of epithelial cell polarity;establishment or maintenance of cell polarity;regulation of ARF protein signal transduction;regulation of biological process;regulation of cell adhesion;regulation of cellular process;regulation of Ras protein signal transduction;regulation of response to stimulus;regulation of signal t…	ARF guanyl-nucleotide exchange factor activity;binding;enzyme regulator activity;GTPase regulator activity;guanyl-nucleotide exchange factor activity;lipid binding;nucleoside-triphosphatase regulator activity;phospholipid binding;small GTPase regulator activity	cell junction;cell part;cell-cell junction;cytoplasm;intracellular part;membrane;occluding junction;plasma membrane;tight junction			5.0644e-56	1203700000	2	2	2	9	8.1	46.216	609750000	593970000	0	0.0826106	Q9QX11-2;Q8K3E8;Q9QX11;Q3T9T9;Q3TZ02;Q570Y7;Q9ESS4;A2A517;B1AQE4	Q9QX11-2;Q8K3E8;Q9QX11;Q3T9T9;Q3TZ02;Q570Y7;Q9ESS4;A2A517;B1AQE4	Cytohesin-1	Cyth1	50	>sp|Q9QX11-2|CYH1_MOUSE Isoform 2 of Cytohesin-1 OS=Mus musculus GN=Cyth1;>tr|Q8K3E8|Q8K3E8_MOUSE Cytohesin 1 OS=Mus musculus GN=Cyth1 PE=2 SV=1;>sp|Q9QX11|CYH1_MOUSE Cytohesin-1 OS=Mus musculus GN=Cyth1 PE=1 SV=2;>tr|Q3T9T9|Q3T9T9_MOUSE Putative uncharact
-0.295651	-0.420563	-0.0683528	-0.108206	-0.0712127	0.0249222	-0.127013	-0.0253678	0.0193617	0.0388236	0.0663945	-0.0116654	-0.0235177	-0.139562	biological regulation;cellular component assembly;cellular component organization;cellular component organization or biogenesis;cellular process;cytoplasmic sequestering of protein;establishment of localization;establishment of localization in cell;establishment of protein localization;intracellular protein transport;intracellular transport;macromolecular complex assembly;macromolecular complex s…	binding;catalytic activity;monooxygenase activity;oxidoreductase activity;protein binding;protein binding transcription factor activity;protein domain specific binding;transcription cofactor activity;transcription corepressor activity;transcription factor binding transcription factor activity	cell part;cytoplasmic membrane-bounded vesicle;cytoplasmic part;cytoplasmic vesicle;cytoplasmic vesicle membrane;cytoplasmic vesicle part;cytosol;intracellular membrane-bounded organelle;intracellular organelle;intracellular organelle part;intracellular part;macromolecular complex;melanosome;membrane;membrane-bounded organelle;membrane-bounded vesicle;nuclear part;nucleoplasm part;organelle;organ…	Cell cycle;Neurotrophin signaling pathway;Oocyte meiosis		0	32277000000	14	10	10	4	68.9	27.854	15354000000	16923000000	1.35505	-0.141506	Q9CQV8-2;Q9CQV8;A2A5N2;A2A5N1	Q9CQV8-2;Q9CQV8;A2A5N2;A2A5N1	14-3-3 protein beta/alpha;14-3-3 protein beta/alpha, N-terminally processed	Ywhab	52	>sp|Q9CQV8-2|1433B_MOUSE Isoform Short of 14-3-3 protein beta/alpha OS=Mus musculus GN=Ywhab;>sp|Q9CQV8|1433B_MOUSE 14-3-3 protein beta/alpha OS=Mus musculus GN=Ywhab PE=1 SV=3;>tr|A2A5N2|A2A5N2_MOUSE Tyrosine 3-monooxygenase/tryptophan 5-monooxygenase act
0.22815	NaN	-0.0962608	NaN	NaN	NaN	NaN	-0.102072	NaN	0.129567	NaN	NaN	NaN	NaN	biological regulation;cellular component organization;cellular component organization at cellular level;cellular component organization or biogenesis;cellular component organization or biogenesis at cellular level;cellular macromolecule metabolic process;cellular membrane organization;cellular metabolic process;cellular process;cellular response to stimulus;endomembrane system organization;endoso…	ARF guanyl-nucleotide exchange factor activity;binding;enzyme regulator activity;GABA receptor binding;GTPase regulator activity;guanyl-nucleotide exchange factor activity;nucleoside-triphosphatase regulator activity;protein binding;protein kinase A binding;protein kinase A regulatory subunit binding;receptor binding;small GTPase regulator activity	asymmetric synapse;axonemal microtubule;axoneme part;cell junction;cell part;cell projection;cell projection part;cytoplasmic membrane-bounded vesicle;cytoplasmic part;cytoplasmic vesicle;cytoskeletal part;cytosol;dendritic spine;endosome;Golgi apparatus part;Golgi membrane;intracellular membrane-bounded organelle;intracellular organelle;intracellular organelle part;intracellular part;macromolecu…			2.7088e-128	3012800000	11	8	8	4	9.2	202.24	1481100000	1531700000	0.0872938	0.0521976	A2A5R2;Q3U5C3;F6YCJ0;Q3U2F2	A2A5R2;Q3U5C3	Brefeldin A-inhibited guanine nucleotide-exchange protein 2	Arfgef2	53	>sp|A2A5R2|BIG2_MOUSE Brefeldin A-inhibited guanine nucleotide-exchange protein 2 OS=Mus musculus GN=Arfgef2 PE=1 SV=1;>tr|Q3U5C3|Q3U5C3_MOUSE Putative uncharacterized protein (Fragment) OS=Mus musculus GN=Arfgef2 PE=2 SV=1
NaN	NaN	NaN	NaN	NaN	NaN	NaN	0.126834	NaN	-0.0902843	NaN	NaN	NaN	NaN	cellular localization;cellular macromolecule localization;cellular process;intracellular mRNA localization;localization;macromolecule localization;RNA localization	binding;double-stranded RNA binding;nucleic acid binding;RNA binding	cell part;cytoplasm;cytoplasmic part;endoplasmic reticulum;intracellular membrane-bounded organelle;intracellular non-membrane-bounded organelle;intracellular organelle;intracellular part;macromolecular complex;membrane-bounded organelle;non-membrane-bounded organelle;organelle;ribonucleoprotein complex;RNA granule;rough endoplasmic reticulum;stress granule			2.316e-14	277180000	6	6	6	15	21.1	54.165	118920000	158260000	0	NaN	Q9DBE7;Q3U8D3;A2A5S3;Q3TWP5;Q641P2;Q3TJ07;Q3UTC8;Q3TU43;Q3TWA1;Q3UKX3;Q3U7A6;A2A5R8;Q9Z108;V9GX87;Q6TNG5	Q9DBE7;Q3U8D3;A2A5S3;Q3TWP5;Q641P2;Q3TJ07;Q3UTC8;Q3TU43;Q3TWA1;Q3UKX3;Q3U7A6;A2A5R8;Q9Z108;V9GX87;Q6TNG5	Double-stranded RNA-binding protein Staufen homolog 1	Stau1	54	>tr|Q9DBE7|Q9DBE7_MOUSE Double-stranded RNA-binding protein Staufen homolog 1 OS=Mus musculus GN=Stau1 PE=2 SV=1;>tr|Q3U8D3|Q3U8D3_MOUSE Putative uncharacterized protein OS=Mus musculus GN=Stau1 PE=2 SV=1;>tr|A2A5S3|A2A5S3_MOUSE Double-stranded RNA-binding
NaN	NaN	NaN	NaN	NaN	NaN	NaN	0.00167555	NaN	NaN	0.00668781	NaN	NaN	NaN	biological regulation;cell redox homeostasis;cellular homeostasis;cellular metabolic process;cellular process;electron transport chain;generation of precursor metabolites and energy;homeostatic process;metabolic process;oxidation-reduction process;regulation of biological process;regulation of biological quality;regulation of cellular process;response to chemical stimulus;response to hydrogen per…	2 iron, 2 sulfur cluster binding;binding;catalytic activity;cation binding;disulfide oxidoreductase activity;electron carrier activity;ion binding;iron-sulfur cluster binding;metal cluster binding;metal ion binding;oxidoreductase activity;oxidoreductase activity, acting on a sulfur group of donors;protein disulfide oxidoreductase activity;transferase activity	cell part;cytoplasmic part;intracellular membrane-bounded organelle;intracellular organelle;intracellular part;membrane-bounded organelle;mitochondrion;nucleus;organelle			1.5503e-18	556580000	3	3	3	6	42.3	14.042	265770000	290810000	0	NaN	Q923X4-2;Q3UQ95;Q923X4;A2A5W4;Q6P0X6;B7ZC40	Q923X4-2;Q3UQ95;Q923X4;A2A5W4;Q6P0X6;B7ZC40	Glutaredoxin-2, mitochondrial	Glrx2	56	>sp|Q923X4-2|GLRX2_MOUSE Isoform 2 of Glutaredoxin-2, mitochondrial OS=Mus musculus GN=Glrx2;>tr|Q3UQ95|Q3UQ95_MOUSE Putative uncharacterized protein OS=Mus musculus GN=Glrx2 PE=2 SV=1;>sp|Q923X4|GLRX2_MOUSE Glutaredoxin-2, mitochondrial OS=Mus musculus GN
0.835222	0.661846	0.415645	0.333087	0.071941	0.143676	NaN	0.0313688	-0.0384313	0.170684	0.154933	NaN	NaN	NaN	adult behavior;adult locomotory behavior;adult walking behavior;axon cargo transport;axon extension;behavior;biological regulation;cell growth;cell migration;cell motility;cellular component movement;cellular component organization;cellular component organization at cellular level;cellular component organization or biogenesis;cellular component organization or biogenesis at cellular level;cellula…	binding;cytoskeletal protein binding;lipoprotein particle binding;microtubule binding;protein binding;protein-lipid complex binding;tubulin binding	axon;axoneme;cell part;cell projection;cell projection part;cilium axoneme;cilium part;cytoplasmic part;cytoskeletal part;cytosol;growth cone;intracellular membrane-bounded organelle;intracellular organelle;intracellular organelle part;intracellular part;macromolecular complex;membrane;membrane-bounded organelle;microtubule;neuron projection;nuclear part;nuclear periphery;nucleus;organelle;organe…	Alzheimer's disease;MAPK signaling pathway		0	20969000000	33	33	11	9	69.8	78.085	8765900000	12203000000	1.17702	0.330598	A2A5Y6;P10637;Q3UH19;P10637-2;P10637-6;Q8C5K4;B1AQW5;Q76M61;B1AQW6	A2A5Y6;P10637;Q3UH19;P10637-2;P10637-6	Microtubule-associated protein tau;Microtubule-associated protein	Mapt	58	>tr|A2A5Y6|A2A5Y6_MOUSE Microtubule-associated protein OS=Mus musculus GN=Mapt PE=2 SV=1;>sp|P10637|TAU_MOUSE Microtubule-associated protein tau OS=Mus musculus GN=Mapt PE=1 SV=3;>tr|Q3UH19|Q3UH19_MOUSE Microtubule-associated protein OS=Mus musculus GN=Map
-0.72177	NaN	0.343316	NaN	-0.586692	NaN	NaN	-0.213134	NaN	-0.0357871	NaN	NaN	NaN	NaN	anatomical structure development;anterior/posterior pattern specification;biological regulation;biosynthetic process;brain development;cellular biosynthetic process;cellular component organization;cellular component organization at cellular level;cellular component organization or biogenesis;cellular component organization or biogenesis at cellular level;cellular macromolecule biosynthetic proces…	ATPase activity;ATPase activity, coupled;binding;catalytic activity;cation binding;DNA binding;DNA-dependent ATPase activity;hydrolase activity;hydrolase activity, acting on acid anhydrides;hydrolase activity, acting on acid anhydrides, in phosphorus-containing anhydrides;ion binding;metal ion binding;nucleic acid binding;nucleoside-triphosphatase activity;pyrophosphatase activity;sequence-specif…	cell part;chromatin remodeling complex;intracellular membrane-bounded organelle;intracellular organelle;intracellular organelle part;intracellular part;ISWI complex;macromolecular complex;membrane-bounded organelle;nuclear part;nucleus;NURF complex;organelle;organelle part;protein complex			1.0787e-22	473910000	5	5	5	8	4.4	291.86	234320000	239590000	0.165893	-0.197255	E5D6T0;E9Q6A7;A2A655;A2A654;Q8K092;Q3UPA6;Q6P9L3;A2A653	E5D6T0;E9Q6A7;A2A655;A2A654;Q8K092;Q3UPA6;Q6P9L3		Bptf	60	>tr|E5D6T0|E5D6T0_MOUSE Bromodomain PHD finger transcription factor splice variant OS=Mus musculus GN=Bptf PE=2 SV=1;>tr|E9Q6A7|E9Q6A7_MOUSE Protein Bptf OS=Mus musculus GN=Bptf PE=2 SV=1;>tr|A2A655|A2A655_MOUSE Protein Bptf OS=Mus musculus GN=Bptf PE=2 SV
NaN	NaN	NaN	NaN	0.422919	NaN	NaN	NaN	NaN	NaN	NaN	NaN	NaN	NaN		binding;cation binding;ion binding;metal ion binding;nucleic acid binding;transition metal ion binding;zinc ion binding				7.151e-12	130280000	4	4	4	2	5.5	164.99	44993000	85292000	0	NaN	A2A6A1;A0PJ58	A2A6A1;A0PJ58	G patch domain-containing protein 8	Gpatch8	61	>sp|A2A6A1|GPTC8_MOUSE G patch domain-containing protein 8 OS=Mus musculus GN=Gpatch8 PE=1 SV=1;>tr|A0PJ58|A0PJ58_MOUSE Gpatch8 protein (Fragment) OS=Mus musculus GN=Gpatch8 PE=2 SV=1
NaN	NaN	NaN	NaN	NaN	NaN	NaN	NaN	NaN	NaN	-5.20262	NaN	NaN	NaN	biological regulation;multicellular organismal process;muscle contraction;muscle system process;regulation of ATPase activity;regulation of biological process;regulation of catabolic process;regulation of catalytic activity;regulation of cellular catabolic process;regulation of cellular metabolic process;regulation of cellular process;regulation of hydrolase activity;regulation of metabolic proce…	ATPase activity;ATPase activity, coupled;calcium-dependent ATPase activity;catalytic activity;hydrolase activity;hydrolase activity, acting on acid anhydrides;hydrolase activity, acting on acid anhydrides, in phosphorus-containing anhydrides;nucleoside-triphosphatase activity;pyrophosphatase activity	cell part;contractile fiber part;cytoplasmic part;cytoskeletal part;intracellular organelle part;intracellular part;macromolecular complex;organelle part;protein complex;troponin complex			2.8557e-37	2776800000	11	11	11	36	45.2	29.285	2697300000	79482000	0	NaN	Q9QZ47-11;Q9QZ47-10;A2A6I3;F6RL36;Q9QZ47-13;Q9QZ47-12;A2A6I8;A2A6I5;A2A6J0;Q9QZ47-9;Q9QZ47-8;A2A6J1;A2A6I0;Q9QZ47-7;Q9QZ47-6;A2A6H6;Q9QZ47-5;Q9QZ47-4;Q9QZ47-3;Q9QZ47-2;Q9QZ47-14;Q9QZ47;J3QP61;Q8R563;A2A6J2;E9PVN9;E9PZB4;E9Q0G9;E9QA86;E9Q688;O88346-3;B7ZNV4;Q3TVB8;O88346-2;J3QPC8;O88346	Q9QZ47-11;Q9QZ47-10;A2A6I3;F6RL36;Q9QZ47-13;Q9QZ47-12;A2A6I8;A2A6I5;A2A6J0;Q9QZ47-9;Q9QZ47-8;A2A6J1;A2A6I0;Q9QZ47-7;Q9QZ47-6;A2A6H6;Q9QZ47-5;Q9QZ47-4;Q9QZ47-3;Q9QZ47-2;Q9QZ47-14;Q9QZ47;J3QP61;Q8R563;A2A6J2	Troponin T, fast skeletal muscle	Tnnt3	62	>sp|Q9QZ47-11|TNNT3_MOUSE Isoform B3e16 of Troponin T, fast skeletal muscle OS=Mus musculus GN=Tnnt3;>sp|Q9QZ47-10|TNNT3_MOUSE Isoform B3e17 of Troponin T, fast skeletal muscle OS=Mus musculus GN=Tnnt3;>tr|A2A6I3|A2A6I3_MOUSE Troponin T, fast skeletal musc
-1.28726	NaN	-0.322996	NaN	NaN	NaN	NaN	-0.187756	NaN	0.319637	NaN	NaN	NaN	NaN	apoptosis;cell death;cellular component organization;cellular component organization at cellular level;cellular component organization or biogenesis;cellular component organization or biogenesis at cellular level;cellular process;chemotaxis;cytoskeleton organization;death;defense response;locomotion;organelle organization;programmed cell death;response to chemical stimulus;response to external st…	actin binding;binding;cytoskeletal protein binding;molecular transducer activity;protein binding;signal transducer activity	cell part;membrane;plasma membrane			2.3944e-53	2582100000	7	7	7	4	41.3	35.763	1514100000	1068000000	0.600386	-0.871069	A2A6J4;P19973-2;A2A6J7;P19973	A2A6J4;P19973-2;A2A6J7;P19973	Lymphocyte-specific protein 1	Lsp1	63	>tr|A2A6J4|A2A6J4_MOUSE Lymphocyte-specific protein 1 OS=Mus musculus GN=Lsp1 PE=2 SV=1;>sp|P19973-2|LSP1_MOUSE Isoform 2 of Lymphocyte-specific protein 1 OS=Mus musculus GN=Lsp1;>tr|A2A6J7|A2A6J7_MOUSE Lymphocyte-specific protein 1 OS=Mus musculus GN=Lsp1
NaN	0.946098	NaN	NaN	NaN	NaN	NaN	NaN	NaN	NaN	-4.49536	NaN	NaN	NaN	biological regulation;multicellular organismal process;muscle contraction;muscle system process;positive regulation of biological process;positive regulation of biosynthetic process;positive regulation of cellular biosynthetic process;positive regulation of cellular metabolic process;positive regulation of cellular process;positive regulation of gene expression;positive regulation of macromolecul…	binding;cation binding;ion binding;metal ion binding	cell part;contractile fiber part;cytoplasmic part;cytoskeletal part;intracellular membrane-bounded organelle;intracellular organelle;intracellular organelle part;intracellular part;macromolecular complex;membrane-bounded organelle;nucleus;organelle;organelle part;protein complex;troponin complex			3.9473e-18	2147900000	7	7	7	6	26.9	21.357	1814800000	333120000	0	5.44145	P13412;A2A6J8;A2A6K0;REV__A2A6K0;REV__P13412;REV__A2A6J8	P13412;A2A6J8;A2A6K0	Troponin I, fast skeletal muscle	Tnni2	64	>sp|P13412|TNNI2_MOUSE Troponin I, fast skeletal muscle OS=Mus musculus GN=Tnni2 PE=1 SV=2;>tr|A2A6J8|A2A6J8_MOUSE Troponin I, fast skeletal muscle (Fragment) OS=Mus musculus GN=Tnni2 PE=2 SV=1;>tr|A2A6K0|A2A6K0_MOUSE Troponin I, fast skeletal muscle (Frag
NaN	0.326037	NaN	0.132064	NaN	NaN	NaN	NaN	NaN	NaN	-0.0474095	NaN	0.164204	NaN	biological regulation;biosynthetic process;cellular biosynthetic process;cellular macromolecule biosynthetic process;cellular macromolecule metabolic process;cellular metabolic process;cellular nitrogen compound metabolic process;cellular process;establishment of localization;establishment of protein localization;macromolecule biosynthetic process;macromolecule metabolic process;metabolic process…		cell part;cytoplasmic part;endosomal part;endosome membrane;intracellular organelle part;intracellular part;late endosome membrane;macromolecular complex;membrane;nuclear part;nucleoplasm part;organelle membrane;organelle part;protein complex;transcription factor complex	Endocytosis		4.5807e-10	189010000	4	4	4	2	32.6	25.968	72401000	116610000	0.447958	0.170653	A2A6M1;Q9CZ28	A2A6M1;Q9CZ28	Vacuolar-sorting protein SNF8	Snf8	65	>tr|A2A6M1|A2A6M1_MOUSE Vacuolar-sorting protein SNF8 OS=Mus musculus GN=Snf8 PE=2 SV=1;>sp|Q9CZ28|SNF8_MOUSE Vacuolar-sorting protein SNF8 OS=Mus musculus GN=Snf8 PE=2 SV=1
-2.01766	-2.0511	1.36562	1.33254	4.1891	4.23808	4.03996	0.591606	0.555582	2.95114	3.29248	4.01042	4.20783	3.76885	biological regulation;cardiac muscle contraction;multicellular organismal process;muscle contraction;muscle system process;positive regulation of ATPase activity;positive regulation of catalytic activity;positive regulation of hydrolase activity;positive regulation of molecular function;regulation of ATPase activity;regulation of biological process;regulation of biological quality;regulation of c…	binding;calcium ion binding;cation binding;ion binding;metal ion binding	A band;cell part;contractile fiber part;cytoplasmic part;cytoskeletal part;intracellular organelle part;intracellular part;macromolecular complex;myosin complex;organelle part;protein complex			5.6451e-98	18016000000	18	16	16	4	91.7	21.132	6842800000	11173000000	0.462727	-1.18305	A2A6Q8;Q9CZ19;P09541;D6RFU4	A2A6Q8;Q9CZ19;P09541	Myosin light chain 4	Myl4	66	>tr|A2A6Q8|A2A6Q8_MOUSE Myosin light chain 4 (Fragment) OS=Mus musculus GN=Myl4 PE=2 SV=1;>tr|Q9CZ19|Q9CZ19_MOUSE Myosin light chain 4 OS=Mus musculus GN=Myl4 PE=2 SV=1;>sp|P09541|MYL4_MOUSE Myosin light chain 4 OS=Mus musculus GN=Myl4 PE=2 SV=3
-0.11701	NaN	-0.0103193	NaN	NaN	NaN	NaN	-0.228831	NaN	-0.0133955	NaN	NaN	NaN	NaN	biological regulation;cellular component organization;cellular component organization at cellular level;cellular component organization or biogenesis;cellular component organization or biogenesis at cellular level;cellular process;cytoskeleton organization;organelle organization;regulation of anatomical structure morphogenesis;regulation of biological process;regulation of cell morphogenesis;regu…	binding;cation binding;ion binding;metal ion binding;transition metal ion binding;zinc ion binding				4.129e-79	471640000	3	3	3	3	4.4	162.84	246210000	225430000	0.167592	0.0574484	A2A791-2;A2A791;F6VYE2	A2A791-2;A2A791;F6VYE2	Zinc finger MYM-type protein 4	Zmym4	68	>sp|A2A791-2|ZMYM4_MOUSE Isoform 2 of Zinc finger MYM-type protein 4 OS=Mus musculus GN=Zmym4;>sp|A2A791|ZMYM4_MOUSE Zinc finger MYM-type protein 4 OS=Mus musculus GN=Zmym4 PE=2 SV=1;>tr|F6VYE2|F6VYE2_MOUSE Zinc finger MYM-type protein 4 (Fragment) OS=Mus
NaN	-0.809527	NaN	NaN	NaN	NaN	NaN	NaN	NaN	NaN	NaN	NaN	NaN	NaN	alcohol catabolic process;alcohol metabolic process;carbohydrate catabolic process;carbohydrate metabolic process;catabolic process;cellular carbohydrate catabolic process;cellular carbohydrate metabolic process;cellular metabolic process;cellular nitrogen compound metabolic process;cellular process;coenzyme metabolic process;cofactor metabolic process;glucose catabolic process;glucose metabolic …	6-phosphogluconolactonase activity;binding;carbohydrate binding;carboxylic ester hydrolase activity;catalytic activity;coenzyme binding;cofactor binding;glucose 1-dehydrogenase [NAD(P)] activity;glucose-6-phosphate dehydrogenase activity;hydrolase activity;hydrolase activity, acting on ester bonds;NADP binding;nucleotide binding;oxidoreductase activity;oxidoreductase activity, acting on CH-OH gro…	cell part;cytoplasmic part;endoplasmic reticulum lumen;endoplasmic reticulum part;intracellular membrane-bounded organelle;intracellular organelle;intracellular organelle lumen;intracellular organelle part;intracellular part;membrane-bounded organelle;membrane-enclosed lumen;mitochondrion;organelle;organelle lumen;organelle part	Pentose phosphate pathway		5.6071e-09	86732000	3	3	3	3	24.4	19.246	51273000	35459000	0	NaN	A2A7A8;Q8CFX1;A2A7A7	A2A7A8;Q8CFX1;A2A7A7	GDH/6PGL endoplasmic bifunctional protein;Glucose 1-dehydrogenase;6-phosphogluconolactonase	H6pd	69	>tr|A2A7A8|A2A7A8_MOUSE GDH/6PGL endoplasmic bifunctional protein (Fragment) OS=Mus musculus GN=H6pd PE=2 SV=1;>sp|Q8CFX1|G6PE_MOUSE GDH/6PGL endoplasmic bifunctional protein OS=Mus musculus GN=H6pd PE=1 SV=2;>tr|A2A7A7|A2A7A7_MOUSE GDH/6PGL endoplasmic bi
NaN	-0.0891119	0.254555	0.112486	0.0679672	0.0756917	NaN	0.36674	0.130858	0.293248	0.151973	NaN	NaN	NaN	amine metabolic process;amino acid activation;carboxylic acid metabolic process;cellular amine metabolic process;cellular amino acid metabolic process;cellular ketone metabolic process;cellular macromolecule metabolic process;cellular metabolic process;cellular nitrogen compound metabolic process;cellular process;macromolecule metabolic process;metabolic process;ncRNA metabolic process;nitrogen c…	adenyl nucleotide binding;adenyl ribonucleotide binding;aminoacyl-tRNA ligase activity;ATP binding;binding;catalytic activity;ligase activity;ligase activity, forming aminoacyl-tRNA and related compounds;ligase activity, forming carbon-oxygen bonds;nucleic acid binding;nucleotide binding;purine nucleotide binding;purine ribonucleoside triphosphate binding;purine ribonucleotide binding;ribonucleot…	cell part;cytoplasm;intracellular membrane-bounded organelle;intracellular organelle;intracellular part;membrane-bounded organelle;nucleus;organelle	Aminoacyl-tRNA biosynthesis		9.2599e-156	5436600000	24	24	24	3	55.3	59.105	2294500000	3142000000	1.00393	-0.151387	Q91WQ3;A2A7S7;F6VXZ2	Q91WQ3;A2A7S7	Tyrosine--tRNA ligase, cytoplasmic;Tyrosine--tRNA ligase, cytoplasmic, N-terminally processed	Yars	72	>sp|Q91WQ3|SYYC_MOUSE Tyrosine--tRNA ligase, cytoplasmic OS=Mus musculus GN=Yars PE=2 SV=3;>tr|A2A7S7|A2A7S7_MOUSE Tyrosine--tRNA ligase, cytoplasmic OS=Mus musculus GN=Yars PE=4 SV=1
0.365684	0.00837368	-0.00494706	-0.0678739	NaN	-0.169064	0.419544	-0.0147436	0.0224983	0.0277653	-0.0557214	NaN	-0.071978	-0.704059						4.0958e-121	4972500000	9	9	7	3	82.3	17.27	2358100000	2614300000	0.769782	0.224659	Q9CQH7;A2A7Z4;Q78IG7	Q9CQH7;A2A7Z4;Q78IG7	Transcription factor BTF3 homolog 4	Btf3l4	75	>sp|Q9CQH7|BT3L4_MOUSE Transcription factor BTF3 homolog 4 OS=Mus musculus GN=Btf3l4 PE=2 SV=1;>tr|A2A7Z4|A2A7Z4_MOUSE Basic transcription factor 3-like 4 OS=Mus musculus GN=Btf3l4 PE=2 SV=1;>tr|Q78IG7|Q78IG7_MOUSE Btf3l4 protein (Fragment) OS=Mus musculus
-0.693518	-1.19349	-0.170714	-0.84747	-0.665512	-0.79603	NaN	-0.406245	-0.579668	-0.417026	-0.408514	-0.860485	-1.23638	NaN	actin cytoskeleton organization;actin filament-based process;biological regulation;cellular component organization;cellular component organization at cellular level;cellular component organization or biogenesis;cellular component organization or biogenesis at cellular level;cellular process;cortical actin cytoskeleton organization;cortical cytoskeleton organization;cytoskeleton organization;organ…	1-phosphatidylinositol binding;actin binding;binding;cytoskeletal protein binding;lipid binding;phosphatidylinositol binding;phospholipid binding;protein binding;spectrin binding;structural molecule activity	actin cytoskeleton;cell cortex part;cell part;cortical cytoskeleton;cytoplasmic part;cytoskeleton;extrinsic to membrane;Golgi apparatus;intracellular membrane-bounded organelle;intracellular non-membrane-bounded organelle;intracellular organelle;intracellular part;macromolecular complex;membrane;membrane part;membrane-bounded organelle;non-membrane-bounded organelle;nucleus;organelle;plasma membr…	Tight junction		0	4307900000	24	22	4	6	45.2	95.91	2469100000	1838900000	0.154674	-0.0764039	P48193;A2A841;P48193-2;A2A842;A2AD32;B6ZHC8	P48193;A2A841;P48193-2;A2A842;A2AD32;B6ZHC8	Protein 4.1	Epb41;Epb4.1	78	>sp|P48193|41_MOUSE Protein 4.1 OS=Mus musculus GN=Epb41 PE=1 SV=2;>tr|A2A841|A2A841_MOUSE Protein 4.1 OS=Mus musculus GN=Epb4.1 PE=2 SV=1;>sp|P48193-2|41_MOUSE Isoform 2 of Protein 4.1 OS=Mus musculus GN=Epb41;>tr|A2A842|A2A842_MOUSE Protein 4.1 OS=Mus mu
-0.0316207	-0.0892906	-0.208379	NaN	NaN	NaN	NaN	-0.236167	-0.03408	-0.0507172	0.0493464	NaN	NaN	NaN						5.7039e-76	6610400000	5	5	5	5	37	23.308	3346300000	3264100000	0.195581	-0.041859	A2A860;Q544A1;P97765;Q3TRG5;Q9DBP6	A2A860;Q544A1;P97765;Q3TRG5;Q9DBP6	WW domain-binding protein 2	Wbp2	79	>tr|A2A860|A2A860_MOUSE WW domain binding protein 2, isoform CRA_a OS=Mus musculus GN=Wbp2 PE=4 SV=1;>tr|Q544A1|Q544A1_MOUSE WW domain binding protein 2 OS=Mus musculus GN=Wbp2 PE=2 SV=1;>sp|P97765|WBP2_MOUSE WW domain-binding protein 2 OS=Mus musculus GN=
NaN	NaN	NaN	NaN	NaN	NaN	NaN	NaN	NaN	0.0310518	-0.0513579	NaN	NaN	NaN						2.3339e-06	438480000	2	2	2	6	23.2	15.783	218170000	220310000	0	NaN	A2A8E2;Q8BHG2;Q8BHG2-3;B7ZC72;B7ZC71;Q8BHG2-2	A2A8E2;Q8BHG2;Q8BHG2-3;B7ZC72;B7ZC71;Q8BHG2-2	UPF0587 protein C1orf123 homolog	0610037L13Rik	81	>tr|A2A8E2|A2A8E2_MOUSE Protein 0610037L13Rik OS=Mus musculus GN=0610037L13Rik PE=2 SV=1;>sp|Q8BHG2|CA123_MOUSE UPF0587 protein C1orf123 homolog OS=Mus musculus PE=2 SV=1;>sp|Q8BHG2-3|CA123_MOUSE Isoform 3 of UPF0587 protein C1orf123 homolog OS=Mus musculu
0.402308	NaN	0.113495	NaN	NaN	NaN	NaN	0.0937031	NaN	-0.00603341	NaN	NaN	NaN	NaN		binding;cation binding;ion binding;metal ion binding				4.459e-49	2352700000	3	3	3	5	4.9	146.33	1107700000	1245000000	0.528457	0.214066	A8Y5G5;A2A8R0;Q6PDX5;Q80XL0;A0S860	A8Y5G5;A2A8R0		Zfyve9	82	>tr|A8Y5G5|A8Y5G5_MOUSE Protein Zfyve9 OS=Mus musculus GN=Zfyve9 PE=2 SV=1;>tr|A2A8R0|A2A8R0_MOUSE MCG17975 OS=Mus musculus GN=Zfyve9 PE=4 SV=1
-0.508842	NaN	-0.46941	NaN	NaN	NaN	NaN	-0.110614	NaN	-0.383784	NaN	NaN	NaN	NaN	establishment of localization;transport		cell part;integral to membrane;intrinsic to membrane;membrane part			3.8456e-14	398850000	2	2	2	5	3.5	71.293	229530000	169330000	0.654272	-0.241927	Q6A071;A8Y5H7;Q99J07;Q9DBQ0;A2A9B9	Q6A071;A8Y5H7;Q99J07;Q9DBQ0;A2A9B9		Sec14l1	87	>tr|Q6A071|Q6A071_MOUSE MKIAA4251 protein (Fragment) OS=Mus musculus GN=Sec14l1 PE=2 SV=1;>tr|A8Y5H7|A8Y5H7_MOUSE Protein Sec14l1 OS=Mus musculus GN=Sec14l1 PE=2 SV=1;>tr|Q99J07|Q99J07_MOUSE Protein Sec14l1 OS=Mus musculus GN=Sec14l1 PE=2 SV=1;>tr|Q9DBQ0|Q
0.19519	NaN	NaN	NaN	NaN	NaN	NaN	0.200291	NaN	NaN	NaN	NaN	NaN	NaN	anatomical structure development;central nervous system development;developmental process;pigmentation;post-embryonic development;system development		cell part;cytoplasmic part;intracellular membrane-bounded organelle;intracellular organelle;intracellular part;membrane-bounded organelle;microbody;organelle;peroxisome			5.9064e-92	331870000	2	2	2	2	1.5	377.52	156530000	175340000	0	-0.00510104	A2A9C3-2;A2A9C3	A2A9C3-2;A2A9C3	Protein SZT2	Szt2	88	>sp|A2A9C3-2|SZT2_MOUSE Isoform 2 of Protein SZT2 OS=Mus musculus GN=Szt2;>sp|A2A9C3|SZT2_MOUSE Protein SZT2 OS=Mus musculus GN=Szt2 PE=1 SV=1
NaN	0.699412	NaN	NaN	NaN	NaN	NaN	NaN	NaN	NaN	-0.104161	NaN	NaN	NaN	biological regulation;catabolic process;cellular catabolic process;cellular macromolecule catabolic process;cellular macromolecule metabolic process;cellular metabolic process;cellular process;macromolecule catabolic process;macromolecule metabolic process;metabolic process;modification-dependent macromolecule catabolic process;modification-dependent protein catabolic process;multicellular organi…	acid-amino acid ligase activity;binding;catalytic activity;cation binding;ion binding;ligase activity;ligase activity, forming carbon-nitrogen bonds;metal ion binding;small conjugating protein ligase activity;transition metal ion binding;ubiquitin-protein ligase activity;zinc ion binding	cell part;contractile fiber;contractile fiber part;cytoplasmic part;intracellular membrane-bounded organelle;intracellular non-membrane-bounded organelle;intracellular organelle;intracellular part;M band;membrane-bounded organelle;non-membrane-bounded organelle;nucleus;organelle;organelle part;Z disc			7.7164e-12	96427000	4	3	3	4	19.8	38.639	35254000	61173000	0	0.803573	B9EJZ0;Q38HM4;A2A9L4;F8VPZ1	B9EJZ0;Q38HM4;A2A9L4;F8VPZ1	E3 ubiquitin-protein ligase TRIM63	Trim63	91	>tr|B9EJZ0|B9EJZ0_MOUSE Tripartite motif-containing 63 OS=Mus musculus GN=Trim63 PE=2 SV=1;>sp|Q38HM4|TRI63_MOUSE E3 ubiquitin-protein ligase TRIM63 OS=Mus musculus GN=Trim63 PE=1 SV=1;>tr|A2A9L4|A2A9L4_MOUSE E3 ubiquitin-protein ligase TRIM63 OS=Mus muscu
-0.991072	NaN	-0.478216	NaN	NaN	NaN	NaN	NaN	NaN	NaN	NaN	NaN	NaN	NaN	activation of Rac GTPase activity;activation of Ras GTPase activity;activation of Rho GTPase activity;anatomical structure development;anatomical structure morphogenesis;axonogenesis;biological regulation;cell differentiation;cell part morphogenesis;cell projection morphogenesis;cell projection organization;cellular component morphogenesis;cellular component organization;cellular component organi…	binding;enzyme binding;enzyme regulator activity;GTPase binding;GTPase regulator activity;guanyl-nucleotide exchange factor activity;nucleoside-triphosphatase regulator activity;protein binding;Rac GTPase binding;Ras GTPase binding;Rho GTPase binding;small GTPase binding	axon;cell part;cell projection;intracellular organelle part;intracellular part;macromolecular complex;neuron projection;nuclear part;organelle part;protein complex;signalosome			1.2136e-23	953720000	7	7	7	7	5.5	241.18	556640000	397080000	0	NaN	Q8R1A4-2;A2A9M5;Q8R1A4;E9PX48;A2AW79;Q3U806;A2A9M4	Q8R1A4-2;A2A9M5;Q8R1A4;E9PX48	Dedicator of cytokinesis protein 7	Dock7	92	>sp|Q8R1A4-2|DOCK7_MOUSE Isoform 2 of Dedicator of cytokinesis protein 7 OS=Mus musculus GN=Dock7;>tr|A2A9M5|A2A9M5_MOUSE Dedicator of cytokinesis protein 7 OS=Mus musculus GN=Dock7 PE=2 SV=1;>sp|Q8R1A4|DOCK7_MOUSE Dedicator of cytokinesis protein 7 OS=Mus
NaN	NaN	NaN	NaN	NaN	NaN	NaN	-0.215987	NaN	NaN	NaN	NaN	NaN	NaN	biological regulation;cellular process;establishment of localization;establishment of localization in cell;establishment of protein localization;intracellular protein transport;intracellular transport;positive regulation of biological process;positive regulation of catabolic process;positive regulation of macromolecule metabolic process;positive regulation of metabolic process;positive regulation…		AP-type membrane coat adaptor complex;cell part;clathrin adaptor complex;cytoplasmic part;endosomal part;endosome membrane;Golgi apparatus;Golgi apparatus part;intracellular membrane-bounded organelle;intracellular organelle;intracellular organelle part;intracellular part;macromolecular complex;membrane;membrane part;membrane-bounded organelle;organelle;organelle membrane;organelle part;protein c…	Lysosome		4.1312e-54	743820000	3	2	2	4	6.6	64.524	371170000	372640000	0	NaN	S4R2D2;A2A9W7;Q8BMI3;A2A9W5	S4R2D2;A2A9W7;Q8BMI3	ADP-ribosylation factor-binding protein GGA3	Gga3	96	>tr|S4R2D2|S4R2D2_MOUSE ADP-ribosylation factor-binding protein GGA3 OS=Mus musculus GN=Gga3 PE=4 SV=1;>tr|A2A9W7|A2A9W7_MOUSE ADP-ribosylation factor-binding protein GGA3 OS=Mus musculus GN=Gga3 PE=2 SV=1;>sp|Q8BMI3|GGA3_MOUSE ADP-ribosylation factor-bind
NaN	NaN	-0.0280017	NaN	NaN	NaN	NaN	0.0868793	NaN	NaN	NaN	NaN	NaN	NaN	adipose tissue development;anatomical structure development;biological regulation;cell differentiation;cellular developmental process;cellular localization;cellular process;developmental process;fat cell differentiation;gamete generation;lipid localization;lipid metabolic process;lipid storage;localization;macromolecule localization;male gamete generation;metabolic process;multicellular organisma…		cell part;integral to membrane;intracellular membrane-bounded organelle;intracellular organelle;intracellular part;intrinsic to membrane;membrane part;membrane-bounded organelle;nucleus;organelle			8.2615e-44	1032000000	14	14	14	9	6.3	510.34	497870000	534080000	0	-0.114881	A2AAE1-4;A2AAE1-6;A2AAE1;A2AAE1-2;A2AAE1-3;A2AB97;F6YAT5;F6RPM4;F6YB09	A2AAE1-4;A2AAE1-6;A2AAE1;A2AAE1-2;A2AAE1-3;A2AB97;F6YAT5;F6RPM4	Uncharacterized protein KIAA1109	Kiaa1109;4932438A13Rik	98	>sp|A2AAE1-4|K1109_MOUSE Isoform 4 of Uncharacterized protein KIAA1109 OS=Mus musculus GN=Kiaa1109;>sp|A2AAE1-6|K1109_MOUSE Isoform 6 of Uncharacterized protein KIAA1109 OS=Mus musculus GN=Kiaa1109;>sp|A2AAE1|K1109_MOUSE Uncharacterized protein KIAA1109 OS
0.324603	0.118607	0.2625	0.217932	0.117173	0.048019	NaN	0.164217	0.132311	0.114294	0.124922	0.085234	-0.00926813	0.644087	biological regulation;cell differentiation;cellular developmental process;cellular process;developmental process;multicellular organismal development;multicellular organismal process;regulation of biological process;regulation of cellular process;regulation of Ras protein signal transduction;regulation of response to stimulus;regulation of Rho protein signal transduction;regulation of signal tran…	adenyl nucleotide binding;adenyl ribonucleotide binding;ATP binding;binding;catalytic activity;enzyme regulator activity;GTPase regulator activity;guanyl-nucleotide exchange factor activity;kinase activity;lipid binding;nucleoside-triphosphatase regulator activity;nucleotide binding;phospholipid binding;phosphotransferase activity, alcohol group as acceptor;protein kinase activity;protein serine/…	cell part;contractile fiber part;cytoplasmic part;intracellular part;M band;organelle part			0	179580000000	173	173	0	1	37.3	966.36	77699000000	101890000000	0.00741248	0.00207288	A2AAJ9	A2AAJ9	Obscurin	Obscn	99	>sp|A2AAJ9|OBSCN_MOUSE Obscurin OS=Mus musculus GN=Obscn PE=2 SV=2
-0.145853	NaN	NaN	0.38051	NaN	NaN	NaN	0.432913	-0.0150623	-0.0986564	0.0827348	NaN	NaN	NaN	cellular process;establishment of localization;establishment of localization in cell;establishment of protein localization;exocytosis;protein transport;secretion;secretion by cell;transport;vesicle-mediated transport		cell cortex part;cell part;cell projection part;centriolar satellite;cytoplasmic part;cytoskeletal part;cytosol;exocyst;growth cone membrane;intracellular organelle part;intracellular part;macromolecular complex;membrane part;microtubule organizing center part;organelle part;plasma membrane part;protein complex	Insulin signaling pathway		2.3266e-23	534190000	9	9	9	10	17.5	78.505	245240000	288950000	0.0236544	0.0168465	A2AAN0;Q3USE0;O35250;Q7TPT3;Q542L0;Q3TIP4;O35250-2;Q69ZS4;A2AAN3;A2AAN4	A2AAN0;Q3USE0;O35250;Q7TPT3;Q542L0;Q3TIP4;O35250-2;Q69ZS4	Exocyst complex component 7	Exoc7	100	>tr|A2AAN0|A2AAN0_MOUSE Exocyst complex component 7 OS=Mus musculus GN=Exoc7 PE=2 SV=1;>tr|Q3USE0|Q3USE0_MOUSE Exocyst complex component 7, isoform CRA_b OS=Mus musculus GN=Exoc7 PE=2 SV=1;>sp|O35250|EXOC7_MOUSE Exocyst complex component 7 OS=Mus musculus
0.030027	-0.906361	0.130531	0.766226	0.114641	NaN	NaN	0.0859583	0.0362705	0.229342	0.103913	0.0857787	NaN	NaN	cotranslational protein targeting to membrane;establishment of localization;establishment of localization in cell;establishment of protein localization;establishment of protein localization in endoplasmic reticulum;establishment of protein localization to organelle;intracellular protein transport;intracellular transport;protein targeting;protein targeting to ER;protein targeting to membrane;prote…	7S RNA binding;binding;endoplasmic reticulum signal peptide binding;nucleic acid binding;peptide binding;ribonucleoprotein binding;RNA binding;signal recognition particle binding;signal sequence binding	cell part;cytoplasm;cytoplasmic part;intracellular non-membrane-bounded organelle;intracellular organelle;intracellular organelle part;intracellular part;macromolecular complex;non-membrane-bounded organelle;nuclear part;nucleolus;organelle;organelle part;ribonucleoprotein complex;signal recognition particle;signal recognition particle, endoplasmic reticulum targeting	Protein export		6.0868e-40	8081300000	11	11	11	3	25.2	65.952	3676500000	4404800000	0.112896	-0.0812396	A2AAN2;Q8BMA6;Q8K258	A2AAN2;Q8BMA6;Q8K258	Signal recognition particle subunit SRP68	Srp68	101	>tr|A2AAN2|A2AAN2_MOUSE Signal recognition particle subunit SRP68 OS=Mus musculus GN=Srp68 PE=2 SV=1;>sp|Q8BMA6|SRP68_MOUSE Signal recognition particle subunit SRP68 OS=Mus musculus GN=Srp68 PE=2 SV=2;>tr|Q8K258|Q8K258_MOUSE Srp68 protein OS=Mus musculus G
NaN	-0.588957	NaN	0.0198779	NaN	0.0240904	NaN	NaN	0.0321266	-0.0525807	-0.0652707	NaN	0.150848	0.0843476	aging;carbohydrate metabolic process;cellular carbohydrate metabolic process;cellular macromolecule metabolic process;cellular metabolic process;cellular process;cellular protein metabolic process;developmental process;glycosylation;macromolecule glycosylation;macromolecule metabolic process;macromolecule modification;metabolic process;peptidyl-amino acid modification;peptidyl-asparagine modifica…	binding;catalytic activity;dolichyl-diphosphooligosaccharide-protein glycotransferase activity;oligosaccharyl transferase activity;ribonucleoprotein binding;ribosome binding;transferase activity;transferase activity, transferring glycosyl groups;transferase activity, transferring hexosyl groups	autophagic vacuole membrane;cell part;cytoplasmic part;endoplasmic reticulum;endoplasmic reticulum part;integral to membrane;intracellular membrane-bounded organelle;intracellular organelle;intracellular organelle part;intracellular part;intrinsic to membrane;macromolecular complex;membrane;membrane part;membrane-bounded organelle;nucleus;oligosaccharyltransferase complex;organelle;organelle memb…	N-Glycan biosynthesis;Protein processing in endoplasmic reticulum;Various types of N-glycan biosynthesis		3.8577e-52	3084600000	15	15	15	4	36.1	67.501	1433700000	1650800000	0.638013	-0.211557	A2ACG7;Q61833;Q9DBG6;Q3U505	A2ACG7;Q61833;Q9DBG6;Q3U505	Dolichyl-diphosphooligosaccharide--protein glycosyltransferase subunit 2	Rpn2	108	>tr|A2ACG7|A2ACG7_MOUSE Dolichyl-diphosphooligosaccharide--protein glycosyltransferase subunit 2 OS=Mus musculus GN=Rpn2 PE=2 SV=1;>tr|Q61833|Q61833_MOUSE Ribophorin OS=Mus musculus GN=Rpn2 PE=2 SV=1;>sp|Q9DBG6|RPN2_MOUSE Dolichyl-diphosphooligosaccharide-
0.864882	NaN	NaN	NaN	NaN	NaN	NaN	0.0683457	NaN	0.18803	NaN	NaN	NaN	NaN	biological regulation;cell communication;cell growth;cellular component organization;cellular component organization or biogenesis;cellular process;cellular response to acid;cellular response to amine stimulus;cellular response to amino acid stimulus;cellular response to chemical stimulus;cellular response to endogenous stimulus;cellular response to external stimulus;cellular response to extracel…	5S rDNA binding;binding;DNA binding;nucleic acid binding;rDNA binding;regulatory region DNA binding;regulatory region nucleic acid binding;RNA polymerase III regulatory region DNA binding;RNA polymerase III type 1 promoter DNA binding;RNA polymerase III type 2 promoter DNA binding;RNA polymerase III type 3 promoter DNA binding;sequence-specific DNA binding;transcription regulatory region DNA bind…	cell part;cytoplasmic part;intracellular membrane-bounded organelle;intracellular organelle;intracellular part;lysosome;lytic vacuole;macromolecular complex;membrane-bounded organelle;organelle;protein complex;TORC1 complex;vacuole	Insulin signaling pathway;mTOR signaling pathway		4.7856e-96	218590000	7	7	7	9	7.1	149.24	99637000	118950000	0	0.736694	A4FUW1;Q8K4Q0;A2ACM0;F7CN67;A7MAY7;Q8K4Q0-4;Q8K4Q0-5;Q6ZPU3;E9PXZ5	A4FUW1;Q8K4Q0;A2ACM0;F7CN67	Regulatory-associated protein of mTOR	Rptor	109	>tr|A4FUW1|A4FUW1_MOUSE 4932417H02Rik protein (Fragment) OS=Mus musculus GN=Rptor PE=2 SV=1;>sp|Q8K4Q0|RPTOR_MOUSE Regulatory-associated protein of mTOR OS=Mus musculus GN=Rptor PE=1 SV=1;>tr|A2ACM0|A2ACM0_MOUSE Regulatory-associated protein of mTOR OS=Mus
NaN	NaN	NaN	0.35634	NaN	NaN	NaN	0.775126	0.931919	NaN	NaN	NaN	NaN	NaN		catalytic activity;hydrolase activity	cell part;cytoplasmic part;intracellular membrane-bounded organelle;intracellular organelle;intracellular part;membrane-bounded organelle;mitochondrion;nucleus;organelle			1.6654e-24	435170000	3	3	3	5	19.2	27.834	136860000	298310000	0	-0.497183	A2ACU7;Q8CH40;Q3ULU4;A3KG28;Q8CH41	A2ACU7;Q8CH40;Q3ULU4;A3KG28;Q8CH41	Nucleoside diphosphate-linked moiety X motif 6	Nudt6	110	>tr|A2ACU7|A2ACU7_MOUSE Nucleoside diphosphate-linked moiety X motif 6 OS=Mus musculus GN=Nudt6 PE=2 SV=1;>sp|Q8CH40|NUDT6_MOUSE Nucleoside diphosphate-linked moiety X motif 6 OS=Mus musculus GN=Nudt6 PE=2 SV=1;>tr|Q3ULU4|Q3ULU4_MOUSE Nucleoside diphosphat
-0.668901	NaN	0.0780986	NaN	NaN	NaN	NaN	NaN	NaN	NaN	NaN	NaN	NaN	NaN	apoptosis;biological regulation;cell death;cellular process;death;programmed cell death;regulation of apoptosis;regulation of biological process;regulation of cell death;regulation of cellular process;regulation of programmed cell death	adenyl nucleotide binding;adenyl ribonucleotide binding;ATP binding;binding;catalytic activity;cation binding;ion binding;kinase activity;magnesium ion binding;metal ion binding;nucleotide binding;phosphotransferase activity, alcohol group as acceptor;protein kinase activity;protein serine/threonine kinase activity;purine nucleotide binding;purine ribonucleoside triphosphate binding;purine ribonu…	cell part;cytoplasmic part;Golgi apparatus part;Golgi membrane;intracellular organelle part;intracellular part;membrane;organelle membrane;organelle part			3.4994e-18	308540000	6	2	2	3	21.9	46.613	164000000	144540000	0	NaN	Q99JT2;A2AD85;A2AD84	Q99JT2;A2AD85;A2AD84	Serine/threonine-protein kinase MST4	Mst4;2610018G03Rik	112	>sp|Q99JT2|MST4_MOUSE Serine/threonine-protein kinase MST4 OS=Mus musculus GN=Mst4 PE=2 SV=1;>tr|A2AD85|A2AD85_MOUSE Uncharacterized protein OS=Mus musculus GN=2610018G03Rik PE=2 SV=1;>tr|A2AD84|A2AD84_MOUSE Protein 2610018G03Rik OS=Mus musculus GN=2610018
0.422608	NaN	NaN	NaN	NaN	NaN	NaN	-0.0528555	NaN	NaN	NaN	NaN	NaN	NaN	cellular component organization;cellular component organization at cellular level;cellular component organization or biogenesis;cellular component organization or biogenesis at cellular level;cellular process;Golgi organization;organelle organization	binding;lipid binding;phospholipid binding	cell part;cytoplasm;intracellular part			1.8528e-217	36540000	4	4	4	4	9.1	95.046	18419000	18122000	0	0.475463	Q80TQ5-3;A2ADE0;Q80TQ5;Q80TQ5-2	Q80TQ5-3;A2ADE0;Q80TQ5;Q80TQ5-2	Pleckstrin homology domain-containing family M member 2	Plekhm2	114	>sp|Q80TQ5-3|PKHM2_MOUSE Isoform 3 of Pleckstrin homology domain-containing family M member 2 OS=Mus musculus GN=Plekhm2;>tr|A2ADE0|A2ADE0_MOUSE Pleckstrin homology domain-containing family M member 2 OS=Mus musculus GN=Plekhm2 PE=2 SV=1;>sp|Q80TQ5|PKHM2_M
NaN	NaN	NaN	NaN	0.196331	NaN	NaN	NaN	NaN	0.338878	NaN	NaN	NaN	NaN	anatomical structure development;cell development;cellular component movement;cellular developmental process;cellular process;cytoskeleton-dependent intracellular transport;developmental process;establishment of localization;establishment of localization in cell;eye photoreceptor cell development;intracellular transport;intraflagellar transport;microtubule-based movement;microtubule-based process…	enzyme regulator activity;GTPase regulator activity;guanyl-nucleotide exchange factor activity;nucleoside-triphosphatase regulator activity	axoneme;cell part;cell projection;cell projection part;centrosome;cilium;cilium axoneme;cilium part;cytoplasm;cytoplasmic part;cytoskeletal part;Golgi apparatus;intracellular membrane-bounded organelle;intracellular non-membrane-bounded organelle;intracellular organelle;intracellular organelle part;intracellular part;membrane-bounded organelle;microtubule organizing center;non-membrane-bounded or…			1.2498e-11	205330000	3	3	3	11	8.3	77.884	83635000	121690000	0	-0.142547	Q9R0X5-2;A2ADP2;Q9R0X5;Q3UTY5;Q9R0X5-3;Q3UWJ5;Q8CDM3;Q9R0X5-4;Q8CAJ5;A2ADP5;Q9R0X5-5	Q9R0X5-2;A2ADP2;Q9R0X5;Q3UTY5;Q9R0X5-3;Q3UWJ5;Q8CDM3	X-linked retinitis pigmentosa GTPase regulator	Rpgr	115	>sp|Q9R0X5-2|RPGR_MOUSE Isoform 2 of X-linked retinitis pigmentosa GTPase regulator OS=Mus musculus GN=Rpgr;>tr|A2ADP2|A2ADP2_MOUSE X-linked retinitis pigmentosa GTPase regulator OS=Mus musculus GN=Rpgr PE=2 SV=1;>sp|Q9R0X5|RPGR_MOUSE X-linked retinitis pi
0.0791148	NaN	-0.363492	NaN	NaN	NaN	NaN	-0.34568	NaN	0.0259561	NaN	NaN	NaN	NaN	biological regulation;biosynthetic process;cellular biosynthetic process;cellular component organization;cellular component organization at cellular level;cellular component organization or biogenesis;cellular component organization or biogenesis at cellular level;cellular macromolecule biosynthetic process;cellular macromolecule metabolic process;cellular metabolic process;cellular nitrogen comp…		cell part;intracellular membrane-bounded organelle;intracellular non-membrane-bounded organelle;intracellular organelle;intracellular organelle part;intracellular part;membrane-bounded organelle;non-membrane-bounded organelle;nuclear part;nucleolus;nucleus;organelle;organelle part			6.2405e-10	300650000	3	3	3	10	27.6	19.3	169850000	130800000	0.0191817	0.0176734	A2AEB5;A2AEB4;A2AEB3;Q9R0Q4;Q3U6G8;Q3TME1;Q3TXN7;A2AEB8;A2AEB7;A2AEB6	A2AEB5;A2AEB4;A2AEB3;Q9R0Q4;Q3U6G8;Q3TME1;Q3TXN7	Mortality factor 4-like protein 2	Morf4l2	119	>tr|A2AEB5|A2AEB5_MOUSE Mortality factor 4-like protein 2 (Fragment) OS=Mus musculus GN=Morf4l2 PE=2 SV=1;>tr|A2AEB4|A2AEB4_MOUSE Mortality factor 4-like protein 2 (Fragment) OS=Mus musculus GN=Morf4l2 PE=2 SV=1;>tr|A2AEB3|A2AEB3_MOUSE Mortality factor 4-l
0.268783	-0.51689	0.0582899	NaN	NaN	NaN	NaN	0.0909512	NaN	-0.189533	NaN	NaN	NaN	NaN			cell part;cytoplasmic part;endoplasmic reticulum;Golgi apparatus;integral to membrane;intracellular membrane-bounded organelle;intracellular organelle;intracellular part;intrinsic to membrane;membrane part;membrane-bounded organelle;nucleus;organelle			2.6414e-22	928710000	5	5	5	2	18.6	60.621	476830000	451880000	0.0141425	-0.0139817	Q99LI2;A2AEM2	Q99LI2;A2AEM2	Chloride channel CLIC-like protein 1	Clcc1	122	>sp|Q99LI2|CLCC1_MOUSE Chloride channel CLIC-like protein 1 OS=Mus musculus GN=Clcc1 PE=1 SV=1;>tr|A2AEM2|A2AEM2_MOUSE Chloride channel CLIC-like 1, isoform CRA_a OS=Mus musculus GN=Clcc1 PE=4 SV=1
0.130674	0.510722	0.0402825	0.0997589	-0.0551572	NaN	NaN	0.00766329	0.1052	-0.0204733	0.137355	0.0893691	NaN	NaN			cell part;cytoplasmic part;early endosome;endosome;intracellular membrane-bounded organelle;intracellular organelle;intracellular part;membrane-bounded organelle;organelle			1.5368e-243	3655500000	12	12	12	7	23.2	90.764	1590300000	2065200000	0.352117	0.0814332	A2AEW9;A2AEW8;Q8VD04;A2AEW5;A2AEW6;Q3TZ55;Q3T9D9	A2AEW9;A2AEW8;Q8VD04;A2AEW5;A2AEW6	GRIP1-associated protein 1	Gripap1	125	>tr|A2AEW9|A2AEW9_MOUSE GRIP1-associated protein 1 OS=Mus musculus GN=Gripap1 PE=2 SV=1;>tr|A2AEW8|A2AEW8_MOUSE GRIP1-associated protein 1 OS=Mus musculus GN=Gripap1 PE=2 SV=1;>sp|Q8VD04|GRAP1_MOUSE GRIP1-associated protein 1 OS=Mus musculus GN=Gripap1 PE=
NaN	-2.00469	NaN	0.767299	0.380292	0.381753	NaN	NaN	0.664667	NaN	0.643716	0.644654	0.605335	NaN	biological regulation;cell differentiation;cellular developmental process;cellular process;developmental process;multicellular organismal development;multicellular organismal process;negative regulation of biological process;negative regulation of cell cycle;negative regulation of cell cycle process;negative regulation of cell growth;negative regulation of cellular process;negative regulation of …	binding;cation binding;ion binding;metal ion binding;transition metal ion binding;zinc ion binding	cell part;cytoplasm;intracellular membrane-bounded organelle;intracellular organelle;intracellular part;membrane;membrane-bounded organelle;nucleus;organelle;plasma membrane			3.726e-83	14717000000	18	18	18	13	78	33.563	8306000000	6410600000	0.556573	-0.75843	A2AEX8;P97447;A2AEX6;A2AEY1;A2AEY2;A2AEX7;P97447-2;A2AEY0;A2AEX9;Q9DAH0;Q8CDC8;Q6P8P1;O70403	A2AEX8;P97447;A2AEX6;A2AEY1;A2AEY2;A2AEX7;P97447-2	Four and a half LIM domains protein 1	Fhl1	126	>tr|A2AEX8|A2AEX8_MOUSE Four and a half LIM domains 1, isoform CRA_b OS=Mus musculus GN=Fhl1 PE=4 SV=1;>sp|P97447|FHL1_MOUSE Four and a half LIM domains protein 1 OS=Mus musculus GN=Fhl1 PE=1 SV=3;>tr|A2AEX6|A2AEX6_MOUSE Four and a half LIM domains protein
NaN	-0.120995	NaN	0.733827	NaN	NaN	NaN	0.318487	NaN	0.193985	-0.0495139	NaN	NaN	NaN	biological regulation;biosynthetic process;cellular biosynthetic process;cellular component organization;cellular component organization at cellular level;cellular component organization or biogenesis;cellular component organization or biogenesis at cellular level;cellular heat acclimation;cellular macromolecule biosynthetic process;cellular macromolecule metabolic process;cellular metabolic proc…		cell part;chromatin remodeling complex;ESC/E(Z) complex;histone deacetylase complex;histone methyltransferase complex;intracellular organelle part;intracellular part;macromolecular complex;methyltransferase complex;nuclear part;nucleoplasm part;NuRD complex;organelle part;PcG protein complex;protein complex;transcriptional repressor complex			1.111e-28	1235800000	7	7	4	8	34.1	46.908	460800000	775010000	0.160245	0.152096	A2AFJ1;Q8C5H3;Q60973;Q3UJI2;A2AFI9;Q3UX53;F6U539;F6ZLC6	A2AFJ1;Q8C5H3;Q60973;Q3UJI2;A2AFI9;Q3UX53	Histone-binding protein RBBP7	Rbbp7	128	>tr|A2AFJ1|A2AFJ1_MOUSE Histone-binding protein RBBP7 OS=Mus musculus GN=Rbbp7 PE=2 SV=1;>tr|Q8C5H3|Q8C5H3_MOUSE Putative uncharacterized protein OS=Mus musculus GN=Rbbp7 PE=2 SV=1;>sp|Q60973|RBBP7_MOUSE Histone-binding protein RBBP7 OS=Mus musculus GN=Rbb
NaN	NaN	NaN	NaN	NaN	NaN	NaN	0.169941	NaN	NaN	NaN	NaN	NaN	NaN	catabolic process;cellular catabolic process;cellular metabolic process;cellular nitrogen compound catabolic process;cellular nitrogen compound metabolic process;cellular process;GTP catabolic process;GTP metabolic process;heterocycle catabolic process;heterocycle metabolic process;metabolic process;nitrogen compound metabolic process;nucleobase-containing compound catabolic process;nucleobase-co…	binding;catalytic activity;cation binding;GTP binding;GTPase activity;guanyl nucleotide binding;guanyl ribonucleotide binding;hydrolase activity;hydrolase activity, acting on acid anhydrides;hydrolase activity, acting on acid anhydrides, in phosphorus-containing anhydrides;ion binding;magnesium ion binding;metal ion binding;nucleoside-triphosphatase activity;nucleotide binding;purine nucleotide b…	cell part;cytoplasmic part;intracellular membrane-bounded organelle;intracellular organelle;intracellular part;membrane-bounded organelle;mitochondrion;organelle			4.5503e-12	203520000	2	2	2	3	23.8	20.219	81032000	122480000	0	NaN	Q8R2K9;I6L986;A2AFK4	Q8R2K9;I6L986;A2AFK4		Gtpbp5	129	>tr|Q8R2K9|Q8R2K9_MOUSE Gtpbp5 protein OS=Mus musculus GN=Mtg2 PE=2 SV=1;>tr|I6L986|I6L986_MOUSE Gtpbp5 protein OS=Mus musculus GN=Mtg2 PE=2 SV=1;>tr|A2AFK4|A2AFK4_MOUSE GTP binding protein 5, isoform CRA_a OS=Mus musculus GN=Mtg2 PE=3 SV=1
0.135306	-0.00825369	-0.0143733	-0.0403776	-0.0254703	0.0177772	NaN	-0.0524497	-0.103614	-0.0228507	-0.162098	0.00329098	-0.102773	NaN	base-excision repair;cell differentiation;cellular component organization;cellular component organization at cellular level;cellular component organization or biogenesis;cellular component organization or biogenesis at cellular level;cellular developmental process;cellular macromolecule metabolic process;cellular metabolic process;cellular nitrogen compound metabolic process;cellular process;cell…	acid-amino acid ligase activity;binding;catalytic activity;DNA binding;ligase activity;ligase activity, forming carbon-nitrogen bonds;nucleic acid binding;small conjugating protein ligase activity;ubiquitin-protein ligase activity	cell part;cytoplasm;intracellular membrane-bounded organelle;intracellular organelle;intracellular part;membrane-bounded organelle;nucleus;organelle	Ubiquitin mediated proteolysis		2.5364e-286	7129900000	25	25	25	14	9.7	480.89	3347400000	3782600000	1.3798	0.0841839	Q7TMY8-3;Q7TMY8;Q4JG03;A2AFQ0;Q7TMY8-4;Q7TMY8-2;F6XP90;Q8BKX3;Q3TNP1;Q8C0G8;F6UYC1;Q9CU76;Q3TL29;Q3TMX4	Q7TMY8-3;Q7TMY8;Q4JG03;A2AFQ0;Q7TMY8-4;Q7TMY8-2	E3 ubiquitin-protein ligase HUWE1	Huwe1	131	>sp|Q7TMY8-3|HUWE1_MOUSE Isoform 3 of E3 ubiquitin-protein ligase HUWE1 OS=Mus musculus GN=Huwe1;>sp|Q7TMY8|HUWE1_MOUSE E3 ubiquitin-protein ligase HUWE1 OS=Mus musculus GN=Huwe1 PE=1 SV=5;>tr|Q4JG03|Q4JG03_MOUSE Mcl-1 ubiquitin ligase OS=Mus musculus GN=H
1.32804	1.24771	-0.00920556	0.0257658	-0.00858748	-0.0367211	-0.0318395	0.0821362	0.0815851	-0.0362054	0.209654	-0.0667813	-0.158265	-0.196397	cellular macromolecule metabolic process;cellular metabolic process;cellular nitrogen compound metabolic process;cellular process;macromolecule metabolic process;metabolic process;ncRNA metabolic process;ncRNA processing;nitrogen compound metabolic process;nucleic acid metabolic process;nucleobase-containing compound metabolic process;oxidation-reduction process;primary metabolic process;RNA meta…	3-hydroxy-2-methylbutyryl-CoA dehydrogenase activity;3-hydroxyacyl-CoA dehydrogenase activity;catalytic activity;oxidoreductase activity;oxidoreductase activity, acting on CH-OH group of donors;oxidoreductase activity, acting on the CH-OH group of donors, NAD or NADP as acceptor	cell part;cytoplasmic part;endoplasmic reticulum;intracellular membrane-bounded organelle;intracellular organelle;intracellular organelle part;intracellular part;membrane;membrane-bounded organelle;mitochondrial inner membrane;mitochondrial membrane;mitochondrial part;organelle;organelle inner membrane;organelle membrane;organelle part	Alzheimer's disease;Valine, leucine and isoleucine degradation		2.5927e-50	35323000000	7	7	7	4	36.8	27.273	15072000000	20251000000	0.803183	0.371349	Q9CYT3;Q99N15;A2AFQ2;O08756	Q9CYT3;Q99N15;A2AFQ2;O08756	3-hydroxyacyl-CoA dehydrogenase type-2	Hsd17b10	132	>tr|Q9CYT3|Q9CYT3_MOUSE Putative uncharacterized protein OS=Mus musculus GN=Hsd17b10 PE=2 SV=1;>tr|Q99N15|Q99N15_MOUSE 17beta-hydroxysteroid dehydrogenase type 10/short chain L-3-hydroxyacyl-CoA dehydrogenase OS=Mus musculus GN=Hsd17b10 PE=2 SV=1;>tr|A2AFQ
0.377608	0.0387769	0.0416303	NaN	0.0796482	NaN	NaN	0.180827	NaN	-0.013182	NaN	-0.382683	NaN	NaN	activation of immune response;alpha-beta T cell activation;antigen receptor-mediated signaling pathway;ATP biosynthetic process;ATP metabolic process;ATP synthesis coupled proton transport;biological regulation;biosynthetic process;calcium ion homeostasis;calcium ion transport;cation homeostasis;cation transport;CD4-positive, alpha-beta T cell activation;cell activation;cell surface receptor link…		cell part;cytoplasmic part;extrinsic to membrane;extrinsic to plasma membrane;intracellular organelle part;intracellular part;macromolecular complex;membrane;membrane part;membrane raft;membrane-enclosed lumen;mitochondrial inner membrane;mitochondrial intermembrane space;mitochondrial membrane;mitochondrial part;nuclear part;organelle envelope lumen;organelle inner membrane;organelle membrane;or…			2.2214e-53	3430300000	6	6	6	4	48.6	30.874	1614500000	1815800000	0.55883	0.206095	A2AG39;F6WI02;Q99JB2;A2AG41	A2AG39;F6WI02;Q99JB2	Stomatin-like protein 2, mitochondrial	Stoml2	134	>tr|A2AG39|A2AG39_MOUSE Stomatin-like protein 2, mitochondrial (Fragment) OS=Mus musculus GN=Stoml2 PE=2 SV=1;>tr|F6WI02|F6WI02_MOUSE Stomatin-like protein 2, mitochondrial (Fragment) OS=Mus musculus GN=Stoml2 PE=4 SV=1;>sp|Q99JB2|STML2_MOUSE Stomatin-like
NaN	NaN	-0.0380281	NaN	NaN	NaN	NaN	NaN	NaN	0.217306	NaN	NaN	NaN	NaN	anatomical structure development;anatomical structure formation involved in morphogenesis;androgen receptor signaling pathway;axis elongation;axis elongation involved in somitogenesis;biological regulation;biosynthetic process;canonical Wnt receptor signaling pathway;cell surface receptor linked signaling pathway;cellular biosynthetic process;cellular macromolecule metabolic process;cellular meta…	binding;chromatin binding;protein binding transcription factor activity;receptor activity;RNA polymerase II transcription cofactor activity;RNA polymerase II transcription factor binding transcription factor activity;transcription coactivator activity;transcription cofactor activity;transcription factor binding transcription factor activity	cell part;intracellular organelle part;intracellular part;macromolecular complex;mediator complex;nuclear part;nucleoplasm part;organelle part;protein complex			1.9434e-10	96176000	3	3	3	5	2.7	240.87	49841000	46334000	0	-0.255334	A2AGH8;A2AGH6-2;A2AGH9;A2AGH6;A2AGH6-3	A2AGH8;A2AGH6-2;A2AGH9;A2AGH6	Mediator of RNA polymerase II transcription subunit 12	Med12	135	>tr|A2AGH8|A2AGH8_MOUSE Mediator of RNA polymerase II transcription subunit 12 OS=Mus musculus GN=Med12 PE=2 SV=1;>sp|A2AGH6-2|MED12_MOUSE Isoform 2 of Mediator of RNA polymerase II transcription subunit 12 OS=Mus musculus GN=Med12;>tr|A2AGH9|A2AGH9_MOUSE
0.148614	0.0023495	-0.035519	-0.0701731	NaN	NaN	NaN	-0.0814681	-0.0783341	0.0112648	-0.14322	NaN	NaN	NaN	cell cycle phase;cell cycle process;cell division;cellular component organization;cellular component organization at cellular level;cellular component organization or biogenesis;cellular component organization or biogenesis at cellular level;cellular process;centrosome organization;cytoskeleton organization;establishment of localization;establishment of RNA localization;establishment or maintenan…		cell part;centrosome;cytoplasm;cytoplasmic part;cytoskeletal part;gamma-tubulin complex;intracellular non-membrane-bounded organelle;intracellular organelle;intracellular organelle part;intracellular part;macromolecular complex;microtubule organizing center;microtubule organizing center part;microtubule plus end;non-membrane-bounded organelle;organelle;organelle part;protein complex;spindle pole			7.4536e-111	4857600000	34	34	34	8	23.1	218.7	2358900000	2498700000	0.711639	0.0842572	A2AGT5-2;A2AGT5-3;K3W4R5;A2AGT5;Q80U79;Q6PB55;Q4V782;Q8K250	A2AGT5-2;A2AGT5-3;K3W4R5;A2AGT5;Q80U79	Cytoskeleton-associated protein 5	Ckap5	137	>sp|A2AGT5-2|CKAP5_MOUSE Isoform 2 of Cytoskeleton-associated protein 5 OS=Mus musculus GN=Ckap5;>sp|A2AGT5-3|CKAP5_MOUSE Isoform 3 of Cytoskeleton-associated protein 5 OS=Mus musculus GN=Ckap5;>tr|K3W4R5|K3W4R5_MOUSE Cytoskeleton-associated protein 5 OS=M
-0.308765	NaN	-0.435429	NaN	NaN	NaN	NaN	-0.447199	NaN	0.148638	NaN	NaN	NaN	NaN	biological regulation;cellular component organization;cellular component organization at cellular level;cellular component organization or biogenesis;cellular component organization or biogenesis at cellular level;cellular process;cytoskeleton organization;organelle organization;regulation of anatomical structure morphogenesis;regulation of biological process;regulation of cell morphogenesis;regu…		cell part;cytoplasm;cytoskeletal part;intracellular organelle part;intracellular part;macromolecular complex;microtubule;organelle part;protein complex			6.903e-107	358690000	8	8	8	3	9.8	175.89	193110000	165580000	0.267172	-0.222817	A2AHC3;A2AHC4;A2AHC3-2	A2AHC3;A2AHC4;A2AHC3-2	Calmodulin-regulated spectrin-associated protein 1	Camsap1	139	>sp|A2AHC3|CAMP1_MOUSE Calmodulin-regulated spectrin-associated protein 1 OS=Mus musculus GN=Camsap1 PE=1 SV=1;>tr|A2AHC4|A2AHC4_MOUSE Calmodulin-regulated spectrin-associated protein 1 (Fragment) OS=Mus musculus GN=Camsap1 PE=2 SV=1;>sp|A2AHC3-2|CAMP1_MOU
NaN	NaN	0.154245	NaN	NaN	NaN	NaN	NaN	NaN	NaN	NaN	NaN	NaN	NaN	biological regulation;catabolic process;cell cycle;cell cycle cytokinesis;cell cycle process;cellular catabolic process;cellular component organization;cellular component organization at cellular level;cellular component organization or biogenesis;cellular component organization or biogenesis at cellular level;cellular macromolecule catabolic process;cellular macromolecule metabolic process;cellu…	catalytic activity;cysteine-type peptidase activity;hydrolase activity;hydrolase activity, acting on ester bonds;peptidase activity;peptidase activity, acting on L-amino acid peptides;small conjugating protein-specific protease activity;thiolester hydrolase activity;ubiquitin thiolesterase activity;ubiquitin-specific protease activity	cell part;cytoplasmic part;cytosol;early endosome;endosomal part;endosome;extrinsic to endosome membrane;extrinsic to membrane;extrinsic to organelle membrane;extrinsic to plasma membrane;intracellular;intracellular membrane-bounded organelle;intracellular organelle;intracellular organelle part;intracellular part;membrane;membrane part;membrane-bounded organelle;midbody;nucleus;organelle;organell…	Endocytosis		1.6571e-43	246610000	3	3	3	5	7	111.83	93993000	152610000	0	NaN	Q3UQ26;Q80U87;A2AI52;Q58E42;Q3UZ62	Q3UQ26;Q80U87;A2AI52;Q58E42;Q3UZ62	Ubiquitin carboxyl-terminal hydrolase;Ubiquitin carboxyl-terminal hydrolase 8	Usp8	142	>tr|Q3UQ26|Q3UQ26_MOUSE Ubiquitin carboxyl-terminal hydrolase (Fragment) OS=Mus musculus GN=Usp8 PE=2 SV=1;>sp|Q80U87|UBP8_MOUSE Ubiquitin carboxyl-terminal hydrolase 8 OS=Mus musculus GN=Usp8 PE=1 SV=2;>tr|A2AI52|A2AI52_MOUSE Ubiquitin carboxyl-terminal h
NaN	0.71254	-0.00677727	0.536506	NaN	NaN	NaN	NaN	0.450047	-0.0018217	0.186832	NaN	NaN	NaN	carbohydrate metabolic process;cellular carbohydrate metabolic process;cellular glucan metabolic process;cellular macromolecule metabolic process;cellular metabolic process;cellular polysaccharide metabolic process;cellular process;energy derivation by oxidation of organic compounds;energy reserve metabolic process;generation of precursor metabolites and energy;glucan metabolic process;glycogen m…	catalytic activity;hydrolase activity;hydrolase activity, acting on glycosyl bonds;hydrolase activity, hydrolyzing O-glycosyl compounds	cell part;membrane;plasma membrane	Calcium signaling pathway;Insulin signaling pathway		2.9044e-106	598300000	8	8	8	9	14	132.31	235050000	363250000	0.329197	0.202404	Q8CBA7;Q3UV91;A2AI91;A2AI89;P18826-2;A2AI88;P18826;A2AI87;Q8BSV5	Q8CBA7;Q3UV91;A2AI91;A2AI89;P18826-2;A2AI88;P18826;A2AI87;Q8BSV5	Phosphorylase b kinase regulatory subunit alpha, skeletal muscle isoform	Phka1	144	>tr|Q8CBA7|Q8CBA7_MOUSE Putative uncharacterized protein OS=Mus musculus GN=Phka1 PE=2 SV=1;>tr|Q3UV91|Q3UV91_MOUSE Putative uncharacterized protein OS=Mus musculus GN=Phka1 PE=2 SV=1;>tr|A2AI91|A2AI91_MOUSE Phosphorylase b kinase regulatory subunit alpha,
NaN	0.804605	NaN	0.174221	NaN	NaN	NaN	NaN	0.00582252	NaN	-0.360255	NaN	NaN	NaN	biosynthetic process;cellular component assembly;cellular component assembly at cellular level;cellular component biogenesis;cellular component organization;cellular component organization at cellular level;cellular component organization or biogenesis;cellular component organization or biogenesis at cellular level;cellular macromolecular complex assembly;cellular macromolecular complex subunit o…	catalytic activity;transferase activity	cell part;cytoplasmic part;intracellular membrane-bounded organelle;intracellular organelle;intracellular organelle part;intracellular part;membrane;membrane-bounded organelle;mitochondrial inner membrane;mitochondrial membrane;mitochondrial part;mitochondrion;organelle;organelle inner membrane;organelle membrane;organelle part			1.6734e-08	180110000	3	3	3	1	13.2	38.362	80849000	99265000	0.680044	0.666629	A2AIL4	A2AIL4	NADH dehydrogenase (ubiquinone) complex I, assembly factor 6	Ndufaf6	145	>sp|A2AIL4|NDUF6_MOUSE NADH dehydrogenase (ubiquinone) complex I, assembly factor 6 OS=Mus musculus GN=Ndufaf6 PE=3 SV=1
-0.136104	NaN	0.0138462	-0.158675	-0.162616	NaN	NaN	-0.147478	NaN	-0.0830484	NaN	-0.119684	NaN	NaN	cellular component organization;cellular component organization at cellular level;cellular component organization or biogenesis;cellular component organization or biogenesis at cellular level;cellular process;COPII vesicle coating;endoplasmic reticulum organization;organelle organization;vesicle coating;vesicle organization		cell part;cytoplasmic part;cytosol;intracellular part			6.9348e-23	2260100000	9	9	9	8	5.7	254.2	1084100000	1176000000	0.0386098	0.0058492	E9QAT4;A2AIX1;Q8K000;Q80U43;F7BPW6;Q811L5;Q8R336;F6T8X6	E9QAT4;A2AIX1		Sec16a	152	>tr|E9QAT4|E9QAT4_MOUSE Protein Sec16a OS=Mus musculus GN=Sec16a PE=2 SV=1;>tr|A2AIX1|A2AIX1_MOUSE Protein Sec16a OS=Mus musculus GN=Sec16a PE=2 SV=1
0.403867	0.416842	-0.26396	-0.255232	-0.197939	-0.178197	NaN	-0.292936	-0.198918	-0.281554	-0.169568	-0.0850589	-0.139699	NaN			cell part;cytoplasm;cytoskeletal part;intracellular non-membrane-bounded organelle;intracellular organelle;intracellular organelle part;intracellular part;non-membrane-bounded organelle;organelle;organelle part;spindle			7.4453e-231	28252000000	26	26	25	5	47.2	90.091	13995000000	14257000000	0.662738	0.182186	A8Y5P4;A2AJI0;A2AJI1;A2AJI0-2;F6WF36	A8Y5P4;A2AJI0;A2AJI1;A2AJI0-2;F6WF36	MAP7 domain-containing protein 1	Map7d1	157	>tr|A8Y5P4|A8Y5P4_MOUSE MAP7 domain-containing protein 1 OS=Mus musculus GN=Map7d1 PE=2 SV=1;>sp|A2AJI0|MA7D1_MOUSE MAP7 domain-containing protein 1 OS=Mus musculus GN=Map7d1 PE=1 SV=1;>tr|A2AJI1|A2AJI1_MOUSE MAP7 domain-containing protein 1 OS=Mus musculu
0.221468	NaN	0.182938	NaN	NaN	NaN	NaN	-0.060236	NaN	-0.119974	NaN	NaN	NaN	NaN	anatomical structure development;anatomical structure formation involved in morphogenesis;anatomical structure morphogenesis;angiogenesis;angiogenesis involved in coronary vascular morphogenesis;biological regulation;cardiac cell differentiation;cardiac muscle cell differentiation;cardiac muscle cell proliferation;cardiac muscle tissue morphogenesis;cell differentiation;cell proliferation;cellula…	binding;cation binding;chromatin binding;chromatin DNA binding;DNA binding;ion binding;ligand-dependent nuclear receptor activity;metal ion binding;molecular transducer activity;nucleic acid binding;receptor activity;regulatory region DNA binding;regulatory region nucleic acid binding;retinoic acid receptor activity;retinoic acid-responsive element binding;retinoid-X receptor activity;sequence-sp…	cell part;chromatin;chromosomal part;intracellular membrane-bounded organelle;intracellular organelle;intracellular organelle part;intracellular part;membrane-bounded organelle;nuclear chromatin;nuclear chromosome part;nuclear part;nucleoplasm;nucleus;organelle;organelle part	Adipocytokine signaling pathway;Bile secretion;Hepatitis C;Non-small cell lung cancer;Pathways in cancer;PPAR signaling pathway;Small cell lung cancer;Thyroid cancer		5.9e-08	636870000	1	1	1	4	4.8	48.21	305190000	331680000	1.83968	0.292308	Q6LC96;Q3UMU4;P28700;A2AJP1	Q6LC96;Q3UMU4;P28700;A2AJP1	Retinoic acid receptor RXR-alpha	Rxra	159	>tr|Q6LC96|Q6LC96_MOUSE RXR alpha 2 OS=Mus musculus GN=Rxra PE=2 SV=1;>tr|Q3UMU4|Q3UMU4_MOUSE Putative uncharacterized protein OS=Mus musculus GN=Rxra PE=2 SV=1;>sp|P28700|RXRA_MOUSE Retinoic acid receptor RXR-alpha OS=Mus musculus GN=Rxra PE=1 SV=1;>tr|A2
0.838963	0.62442	NaN	0.0590349	NaN	NaN	NaN	-0.128447	-0.0417032	NaN	-0.065897	NaN	NaN	NaN	cellular macromolecule metabolic process;cellular metabolic process;cellular process;cellular protein metabolic process;dephosphorylation;macromolecule metabolic process;macromolecule modification;metabolic process;peptidyl-threonine dephosphorylation;phosphate-containing compound metabolic process;phosphorus metabolic process;primary metabolic process;protein dephosphorylation;protein metabolic …	[pyruvate dehydrogenase (lipoamide)] phosphatase activity;binding;calcium ion binding;catalytic activity;cation binding;hydrolase activity;hydrolase activity, acting on ester bonds;ion binding;metal ion binding;phosphatase activity;phosphoprotein phosphatase activity;phosphoric ester hydrolase activity;protein serine/threonine phosphatase activity	cell part;cytoplasmic part;intracellular membrane-bounded organelle;intracellular organelle;intracellular organelle lumen;intracellular organelle part;intracellular part;membrane-bounded organelle;membrane-enclosed lumen;mitochondrial matrix;mitochondrial part;mitochondrion;organelle;organelle lumen;organelle part			6.134e-30	727840000	8	8	8	6	14.9	61.18	318430000	409410000	1.1775	0.586155	Q3UV70;Q05BF9;A8Y5Q1;A2AJP9;A8Y5Q0;A2AJQ0	Q3UV70;Q05BF9;A8Y5Q1;A2AJP9;A8Y5Q0;A2AJQ0	[Pyruvate dehydrogenase [acetyl-transferring]]-phosphatase 1, mitochondrial	Pdp1	160	>sp|Q3UV70|PDP1_MOUSE [Pyruvate dehydrogenase [acetyl-transferring]]-phosphatase 1, mitochondrial OS=Mus musculus GN=Pdp1 PE=2 SV=1;>tr|Q05BF9|Q05BF9_MOUSE Ppm2c protein OS=Mus musculus GN=Pdp1 PE=2 SV=1;>tr|A8Y5Q1|A8Y5Q1_MOUSE MCG54027, isoform CRA_b OS=M
NaN	-0.443906	NaN	0.286676	NaN	NaN	NaN	NaN	0.490438	NaN	0.394483	NaN	NaN	0.80191	biological adhesion;cell adhesion;cellular process	structural molecule activity	basement membrane;collagen;extracellular matrix part;extracellular region part;extracellular space	Protein digestion and absorption		1.4615e-13	1133100000	5	5	5	4	8.1	138.29	492150000	640980000	0.869995	-0.640892	A2AJY2;O35206;A2AJY7;A2AJY5	A2AJY2;O35206;A2AJY7;A2AJY5	Collagen alpha-1(XV) chain;Restin	Col15a1	162	>tr|A2AJY2|A2AJY2_MOUSE Collagen alpha-1(XV) chain OS=Mus musculus GN=Col15a1 PE=2 SV=1;>sp|O35206|COFA1_MOUSE Collagen alpha-1(XV) chain OS=Mus musculus GN=Col15a1 PE=1 SV=2;>tr|A2AJY7|A2AJY7_MOUSE Collagen alpha-1(XV) chain OS=Mus musculus GN=Col15a1 PE=
NaN	1.21372	0.929424	0.758329	0.660137	NaN	NaN	NaN	0.162006	0.21001	0.158423	0.22789	NaN	NaN	biological regulation;cellular component organization;cellular component organization or biogenesis;neuromuscular junction development;regulation of biological process;regulation of multicellular organismal process;regulation of system process;regulation of vasoconstriction;regulation of vasoconstriction by circulating norepinephrine;regulation of vasoconstriction by norepinephrine;synapse organi…	binding;lipid binding;phospholipid binding	cell junction;cell part;cytoplasm;cytoskeleton;intracellular;intracellular non-membrane-bounded organelle;intracellular organelle;intracellular part;macromolecular complex;membrane;non-membrane-bounded organelle;organelle;plasma membrane;postsynaptic membrane;protein complex;sarcolemma;synapse part;synaptic membrane			3.0408e-279	2531600000	12	12	11	3	38.9	53.312	921760000	1609800000	2.90744	0.70082	Q3UVD6;A2AKD7;Q61234	Q3UVD6;A2AKD7;Q61234	Alpha-1-syntrophin	Snta1	164	>tr|Q3UVD6|Q3UVD6_MOUSE Putative uncharacterized protein OS=Mus musculus GN=Snta1 PE=2 SV=1;>tr|A2AKD7|A2AKD7_MOUSE Alpha-1-syntrophin OS=Mus musculus GN=Snta1 PE=2 SV=1;>sp|Q61234|SNTA1_MOUSE Alpha-1-syntrophin OS=Mus musculus GN=Snta1 PE=1 SV=1
-0.0212938	0.454407	-0.232704	NaN	-0.177685	NaN	NaN	-0.224189	NaN	-0.160485	NaN	-0.329055	NaN	NaN	cellular process;establishment of localization;establishment of localization in cell;establishment of protein localization;exocytosis;protein transport;secretion;secretion by cell;transport;vesicle-mediated transport		azurophil granule;cell junction;cell part;cell projection;cytoplasmic membrane-bounded vesicle;cytoplasmic part;cytoplasmic vesicle;Golgi apparatus;intracellular membrane-bounded organelle;intracellular organelle;intracellular part;lysosome;lytic vacuole;membrane;membrane-bounded organelle;membrane-bounded vesicle;neuron projection;nucleus;organelle;plasma membrane;primary lysosome;specific granu…	SNARE interactions in vesicular transport		0	21406000000	7	7	7	6	57.1	23.261	11070000000	10336000000	0.594431	0.243591	O09044;A2AKH4;Q9D3L3;B0R030;B0R029;E9Q8A1	O09044;A2AKH4;Q9D3L3;B0R030	Synaptosomal-associated protein 23;Synaptosomal-associated protein	Snap23	165	>sp|O09044|SNP23_MOUSE Synaptosomal-associated protein 23 OS=Mus musculus GN=Snap23 PE=1 SV=1;>tr|A2AKH4|A2AKH4_MOUSE Synaptosomal-associated protein OS=Mus musculus GN=Snap23 PE=2 SV=1;>tr|Q9D3L3|Q9D3L3_MOUSE Synaptosomal-associated protein OS=Mus musculu
NaN	NaN	NaN	NaN	NaN	NaN	NaN	NaN	NaN	-1.8842	NaN	NaN	NaN	NaN	aerobic respiration;anatomical structure morphogenesis;behavior;biological regulation;carbohydrate homeostasis;cell communication;cell part morphogenesis;cellular component morphogenesis;cellular component organization;cellular component organization at cellular level;cellular component organization or biogenesis;cellular component organization or biogenesis at cellular level;cellular development…	binding;catalytic activity;insulin-activated receptor activity;kinase activity;molecular transducer activity;odorant binding;pheromone binding;phosphotransferase activity, alcohol group as acceptor;protein kinase activity;protein tyrosine kinase activity;receptor activity;signal transducer activity;signaling receptor activity;transferase activity;transferase activity, transferring phosphorus-cont…	cell part;cytoplasmic part;cytosol;extracellular region;extracellular region part;extracellular space;intracellular membrane-bounded organelle;intracellular organelle;intracellular part;membrane-bounded organelle;nucleus;organelle			9.1635e-24	589790000	5	1	1	29	61.6	17.559	540200000	49586000	0	NaN	P04938;L7MUC7;B5X0G0;B5TE76;Q58EV3;Q58ES8;P11588;P02762;A9R9W0;A2CGB6;A2CEL1;A2AKN9;Q9CXU6;A2BIM8;A9C497;E9QA79;A9C496;A2CEL0;B8JI96;B5X0G2;A2CEK7;A2AKN8;E9PVW0;Q8JZT0;A2BIN0;Q9D0H8;B0V388;A2CEK6;L7N222	P04938;L7MUC7;B5X0G0;B5TE76;Q58EV3;Q58ES8;P11588;P02762;A9R9W0;A2CGB6;A2CEL1;A2AKN9;Q9CXU6;A2BIM8;A9C497;E9QA79;A9C496;A2CEL0;B8JI96;B5X0G2;A2CEK7;A2AKN8;E9PVW0;Q8JZT0;A2BIN0;Q9D0H8;B0V388;A2CEK6;L7N222	Major urinary proteins 11 and 8;Major urinary protein 1;Major urinary protein 6;Major urinary protein 17	Mup8;Mup7;Mup13;Mup14;Mup12;Mup1;Mup6;Mup15;Mup2;Mup11;Mup9;Mup17;Mup10;CU041261.1-001	166	>sp|P04938|MUP8_MOUSE Major urinary proteins 11 and 8 (Fragment) OS=Mus musculus GN=Mup8 PE=1 SV=1;>tr|L7MUC7|L7MUC7_MOUSE Protein Mup7 (Fragment) OS=Mus musculus GN=Mup7 PE=2 SV=1;>tr|B5X0G0|B5X0G0_MOUSE Major urinary protein 13 OS=Mus musculus GN=Mup13 P
1.45347	1.15327	0.163734	0.0860584	0.190572	0.167654	0.0996291	0.0640757	0.0629191	-0.00565419	-0.0264559	-0.0210192	0.000346452	-0.0304877	ATP biosynthetic process;ATP metabolic process;ATP synthesis coupled proton transport;biosynthetic process;cation transport;cellular biosynthetic process;cellular metabolic process;cellular nitrogen compound biosynthetic process;cellular nitrogen compound metabolic process;cellular process;energy coupled proton transport, down electrochemical gradient;establishment of localization;heterocycle bio…	active transmembrane transporter activity;ATPase activity;ATPase activity, coupled;ATPase activity, coupled to movement of substances;ATPase activity, coupled to transmembrane movement of ions;ATPase activity, coupled to transmembrane movement of substances;catalytic activity;cation transmembrane transporter activity;cation-transporting ATPase activity;hydrogen ion transmembrane transporter activ…	cell part;cytoplasmic part;intracellular organelle part;intracellular part;macromolecular complex;membrane;membrane part;mitochondrial inner membrane;mitochondrial membrane;mitochondrial membrane part;mitochondrial part;mitochondrial proton-transporting ATP synthase complex;organelle inner membrane;organelle membrane;organelle part;protein complex;proton-transporting ATP synthase complex;proton-t…			0	672000000000	23	23	1	1	67.3	32.77	295530000000	376470000000	1.27523	0.467238	A2AKU9	A2AKU9	ATP synthase subunit gamma	Atp5c1	167	>tr|A2AKU9|A2AKU9_MOUSE ATP synthase subunit gamma OS=Mus musculus GN=Atp5c1 PE=2 SV=1
NaN	-0.378688	NaN	NaN	NaN	NaN	NaN	NaN	-0.17763	0.0719444	-0.0710277	NaN	NaN	NaN	biosynthetic process;cellular biosynthetic process;cellular lipid metabolic process;cellular metabolic process;cellular process;ether lipid biosynthetic process;ether lipid metabolic process;glycerol ether biosynthetic process;glycerol ether metabolic process;glycerolipid biosynthetic process;glycerolipid metabolic process;lipid biosynthetic process;lipid metabolic process;metabolic process;organ…	alkylglycerone-phosphate synthase activity;binding;catalytic activity;coenzyme binding;cofactor binding;FAD binding;flavin adenine dinucleotide binding;oxidoreductase activity;oxidoreductase activity, acting on CH-OH group of donors;oxidoreductase activity, acting on the CH-OH group of donors, NAD or NADP as acceptor;transferase activity;transferase activity, transferring alkyl or aryl (other tha…	cell part;cytoplasmic part;intracellular membrane-bounded organelle;intracellular organelle;intracellular organelle part;intracellular part;membrane;membrane-bounded organelle;microbody;microbody membrane;microbody part;mitochondrion;organelle;organelle membrane;organelle part;peroxisomal membrane;peroxisomal part	Ether lipid metabolism;Peroxisome		6.716e-16	243550000	6	6	6	7	16.9	63.841	119170000	124390000	0	-0.319784	H3BKN2;Q8C0I1;A2AL50;Q8BKC4;A2AL49;H3BIY5;Q3TNW8	H3BKN2;Q8C0I1;A2AL50;Q8BKC4;A2AL49	Alkyldihydroxyacetonephosphate synthase, peroxisomal	Agps	169	>tr|H3BKN2|H3BKN2_MOUSE Alkyldihydroxyacetonephosphate synthase, peroxisomal OS=Mus musculus GN=Agps PE=2 SV=1;>sp|Q8C0I1|ADAS_MOUSE Alkyldihydroxyacetonephosphate synthase, peroxisomal OS=Mus musculus GN=Agps PE=1 SV=1;>tr|A2AL50|A2AL50_MOUSE Alkyldihydro
-0.169431	-0.0503322	0.418912	0.284178	0.116971	0.212674	NaN	NaN	0.0827125	-0.297267	0.0635336	0.234881	0.115042	0.362313	activation of store-operated calcium channel activity;anatomical structure development;anatomical structure morphogenesis;appendage morphogenesis;biological regulation;calcium ion transmembrane transport;calcium ion transport;cation transport;cellular macromolecule metabolic process;cellular metabolic process;cellular process;cellular protein metabolic process;cellular response to calcium ion;cel…	catalytic activity;dioxygenase activity;oxidoreductase activity;oxidoreductase activity, acting on paired donors, with incorporation or reduction of molecular oxygen;oxidoreductase activity, acting on paired donors, with incorporation or reduction of molecular oxygen, 2-oxoglutarate as one donor, and incorporation of one atom each of oxygen into both donors;oxidoreductase activity, acting on sing…	cell cortex part;cell part;cortical endoplasmic reticulum;cytoplasm;cytoplasmic part;endoplasmic reticulum membrane;endoplasmic reticulum part;integral to membrane;intracellular organelle part;intracellular part;intrinsic to membrane;membrane;membrane part;organelle membrane;organelle part;plasma membrane			1.805e-115	4880800000	20	20	15	11	39.4	81.467	2223500000	2657300000	0.126317	0.0419594	A2AL85;Q8BSY0;Q8CBM2;Q9EQ66;Q8BQK0;Q3TU40;A2AL81;A2AL83;Q91WG6;Q9EQ65;Q9EQ67	A2AL85;Q8BSY0;Q8CBM2;Q9EQ66;Q8BQK0	Aspartyl/asparaginyl beta-hydroxylase	Asph	170	>tr|A2AL85|A2AL85_MOUSE Aspartyl/asparaginyl beta-hydroxylase OS=Mus musculus GN=Asph PE=2 SV=1;>sp|Q8BSY0|ASPH_MOUSE Aspartyl/asparaginyl beta-hydroxylase OS=Mus musculus GN=Asph PE=2 SV=1;>tr|Q8CBM2|Q8CBM2_MOUSE Aspartyl/asparaginyl beta-hydroxylase OS=M
NaN	-0.178854	0.0191908	-0.13413	NaN	NaN	NaN	NaN	0.00291412	0.0855353	0.00728343	NaN	NaN	NaN						5.4823e-43	2152900000	9	9	3	7	51	29.812	1042000000	1110900000	0.923325	-0.129842	Q6NZB0;A2ALF2;A2ALF3;F6TQL3;F6QIL6;D3Z4I5;E9PZT4	Q6NZB0;A2ALF2;A2ALF3;F6TQL3	DnaJ homolog subfamily C member 8	Dnajc8	171	>sp|Q6NZB0|DNJC8_MOUSE DnaJ homolog subfamily C member 8 OS=Mus musculus GN=Dnajc8 PE=2 SV=2;>tr|A2ALF2|A2ALF2_MOUSE DnaJ (Hsp40) homolog, subfamily C, member 8 OS=Mus musculus GN=Dnajc8 PE=2 SV=1;>tr|A2ALF3|A2ALF3_MOUSE DnaJ homolog subfamily C member 8 O
NaN	NaN	NaN	NaN	NaN	NaN	NaN	NaN	NaN	-0.0979285	NaN	NaN	NaN	NaN	catabolic process;cellular catabolic process;cellular macromolecule catabolic process;cellular macromolecule metabolic process;cellular metabolic process;cellular process;macromolecule catabolic process;macromolecule metabolic process;metabolic process;modification-dependent macromolecule catabolic process;modification-dependent protein catabolic process;primary metabolic process;protein metaboli…	catalytic activity;cysteine-type peptidase activity;hydrolase activity;hydrolase activity, acting on ester bonds;peptidase activity;peptidase activity, acting on L-amino acid peptides;thiolester hydrolase activity;ubiquitin thiolesterase activity	cell part;cytoplasmic part;intracellular membrane-bounded organelle;intracellular organelle;intracellular part;membrane-bounded organelle;mitochondrion;nucleus;organelle			1.6403e-07	22117000	2	2	2	9	3.3	118.77	11558000	10559000	0	NaN	A2ALR9;Q3V0C5;Q3V0C5-5;Q3V0C5-2;A2ALR5;B7ZNK5;Q3V0C5-4;Q3V0C5-3;A2ALR8	A2ALR9;Q3V0C5;Q3V0C5-5;Q3V0C5-2;A2ALR5;B7ZNK5;Q3V0C5-4;Q3V0C5-3;A2ALR8	Ubiquitin carboxyl-terminal hydrolase 48	Usp48	174	>tr|A2ALR9|A2ALR9_MOUSE Ubiquitin carboxyl-terminal hydrolase 48 OS=Mus musculus GN=Usp48 PE=2 SV=1;>sp|Q3V0C5|UBP48_MOUSE Ubiquitin carboxyl-terminal hydrolase 48 OS=Mus musculus GN=Usp48 PE=2 SV=2;>sp|Q3V0C5-5|UBP48_MOUSE Isoform 5 of Ubiquitin carboxyl-
NaN	NaN	0.152144	NaN	NaN	NaN	NaN	NaN	NaN	NaN	NaN	NaN	NaN	NaN	ATP catabolic process;ATP metabolic process;catabolic process;cellular catabolic process;cellular metabolic process;cellular nitrogen compound catabolic process;cellular nitrogen compound metabolic process;cellular process;heterocycle catabolic process;heterocycle metabolic process;metabolic process;nitrogen compound metabolic process;nucleobase-containing compound catabolic process;nucleobase-co…	active transmembrane transporter activity;adenyl nucleotide binding;adenyl ribonucleotide binding;ATP binding;ATPase activity;ATPase activity, coupled;ATPase activity, coupled to movement of substances;ATPase activity, coupled to transmembrane movement of substances;binding;catalytic activity;hydrolase activity;hydrolase activity, acting on acid anhydrides;hydrolase activity, acting on acid anhyd…	cell part;cytoplasmic part;integral to membrane;intracellular organelle part;intracellular part;intrinsic to membrane;membrane;membrane part;mitochondrial inner membrane;mitochondrial membrane;mitochondrial part;organelle inner membrane;organelle membrane;organelle part;plasma membrane	ABC transporters		2.3136e-09	145110000	1	1	1	3	1	176.16	71308000	73802000	0	NaN	Q8K440-2;Q8K440;A2AM56	Q8K440-2;Q8K440;A2AM56	ATP-binding cassette sub-family A member 8-B	Abca8b	178	>sp|Q8K440-2|ABC8B_MOUSE Isoform 2 of ATP-binding cassette sub-family A member 8-B OS=Mus musculus GN=Abca8b;>sp|Q8K440|ABC8B_MOUSE ATP-binding cassette sub-family A member 8-B OS=Mus musculus GN=Abca8b PE=2 SV=2;>tr|A2AM56|A2AM56_MOUSE ATP-binding cassett
NaN	0.60837	NaN	0.0169625	NaN	NaN	NaN	NaN	-0.0403391	NaN	-0.201816	NaN	NaN	NaN	actin cytoskeleton organization;actin filament-based process;actomyosin structure organization;anatomical structure development;anatomical structure formation involved in morphogenesis;biological regulation;biosynthetic process;cardiac myofibril assembly;cellular biosynthetic process;cellular component assembly;cellular component assembly at cellular level;cellular component assembly involved in …	enzyme activator activity;enzyme regulator activity;GTPase activator activity;GTPase regulator activity;nucleoside-triphosphatase regulator activity;Ras GTPase activator activity;Rho GTPase activator activity;small GTPase regulator activity	cell part;contractile fiber part;cytoplasmic part;intracellular part;organelle part;Z disc			0	2360800000	16	16	16	1	64.9	41.008	632460000	1728300000	0.53359	0.433744	A2AMM0	A2AMM0	Muscle-related coiled-coil protein	Murc	179	>sp|A2AMM0|MURC_MOUSE Muscle-related coiled-coil protein OS=Mus musculus GN=Murc PE=2 SV=1
0.123225	NaN	-0.335405	NaN	-0.30439	NaN	NaN	-0.373389	NaN	-0.43403	NaN	NaN	NaN	NaN						9.9718e-221	11598000000	11	11	11	5	20.7	117.83	5518100000	6079700000	0.501568	0.23152	A2AMY5;Q91VX2;A2AMY7;F6WTC8;F6PYV5	A2AMY5;Q91VX2	Ubiquitin-associated protein 2	Ubap2	181	>tr|A2AMY5|A2AMY5_MOUSE Ubiquitin-associated protein 2 OS=Mus musculus GN=Ubap2 PE=2 SV=1;>sp|Q91VX2|UBAP2_MOUSE Ubiquitin-associated protein 2 OS=Mus musculus GN=Ubap2 PE=1 SV=1
-0.139318	-0.24052	-0.0299569	-0.0114763	-0.197939	NaN	NaN	-0.0580382	0.0594876	-0.0553098	0.115837	-0.0572473	NaN	NaN		acid-amino acid ligase activity;binding;catalytic activity;cation binding;ion binding;ligase activity;ligase activity, forming carbon-nitrogen bonds;metal ion binding;small conjugating protein ligase activity;transition metal ion binding;ubiquitin-protein ligase activity;zinc ion binding	cell part;cytoplasm;cytoskeleton;integral to membrane;intracellular membrane-bounded organelle;intracellular non-membrane-bounded organelle;intracellular organelle;intracellular part;intrinsic to membrane;membrane part;membrane-bounded organelle;non-membrane-bounded organelle;nucleus;organelle			0	12525000000	43	43	41	8	14.1	570.29	6202700000	6321800000	1.19463	-0.124788	A2AN08-3;A2AN08;A2AN08-5;A2AN08-2;F6SSP6;A2AN08-4;A2VCS3;REV__A2VCS3	A2AN08-3;A2AN08;A2AN08-5	E3 ubiquitin-protein ligase UBR4	Ubr4	182	>sp|A2AN08-3|UBR4_MOUSE Isoform 3 of E3 ubiquitin-protein ligase UBR4 OS=Mus musculus GN=Ubr4;>sp|A2AN08|UBR4_MOUSE E3 ubiquitin-protein ligase UBR4 OS=Mus musculus GN=Ubr4 PE=1 SV=1;>sp|A2AN08-5|UBR4_MOUSE Isoform 5 of E3 ubiquitin-protein ligase UBR4 OS=
NaN	NaN	0.0298362	NaN	NaN	NaN	NaN	NaN	NaN	0.0429798	NaN	NaN	NaN	NaN	biosynthetic process;cellular biosynthetic process;cellular metabolic process;cellular nitrogen compound biosynthetic process;cellular nitrogen compound metabolic process;cellular process;heterocycle biosynthetic process;heterocycle metabolic process;metabolic process;nitrogen compound metabolic process;nucleobase-containing compound biosynthetic process;nucleobase-containing compound metabolic p…	adenyl nucleotide binding;adenyl ribonucleotide binding;ATP binding;binding;catalytic activity;kinase activity;nucleobase-containing compound kinase activity;nucleoside kinase activity;nucleotide binding;phosphotransferase activity, alcohol group as acceptor;purine nucleotide binding;purine ribonucleoside triphosphate binding;purine ribonucleotide binding;ribonucleotide binding;transferase activi…		Drug metabolism - other enzymes;Pyrimidine metabolism		2.1539e-11	1156400000	2	1	1	1	18.4	31.669	576260000	580140000	0	-0.0131436	A2AN37	A2AN37		Uck1	183	>tr|A2AN37|A2AN37_MOUSE Uridine-cytidine kinase OS=Mus musculus GN=Uck1 PE=2 SV=1
-0.221466	NaN	0.120391	NaN	-0.0205629	NaN	NaN	-0.0279294	NaN	0.121673	NaN	NaN	NaN	NaN	biological regulation;cellular process;maintenance of location;maintenance of location in cell;maintenance of nucleus location;maintenance of organelle location;positive regulation of biological process;positive regulation of biosynthetic process;positive regulation of cellular biosynthetic process;positive regulation of cellular metabolic process;positive regulation of cellular process;positive …	binding;cation binding;ion binding;metal ion binding;nucleic acid binding;transition metal ion binding;zinc ion binding	cell part;intracellular membrane-bounded organelle;intracellular organelle;intracellular part;membrane-bounded organelle;nucleus;organelle			2.7362e-148	1864100000	6	6	6	12	10.7	91.1	811570000	1052500000	0.23976	-0.0874179	A2AN61;Q8VEH2;F7D5G9;Q70KX6;Q3UUV0;Q3TMV1;Q3TXU6;F6S5B6;Q6GQU3;Q8BIT2;F6XWQ4;F7AT58	A2AN61;Q8VEH2;F7D5G9;Q70KX6;Q3UUV0;Q3TMV1;Q3TXU6;F6S5B6;Q6GQU3;Q8BIT2;F6XWQ4		Ciz1	184	>tr|A2AN61|A2AN61_MOUSE CDKN1A interacting zinc finger protein 1, isoform CRA_d OS=Mus musculus GN=Ciz1 PE=4 SV=1;>tr|Q8VEH2|Q8VEH2_MOUSE CDKN1A interacting zinc finger protein 1 OS=Mus musculus GN=Ciz1 PE=2 SV=1;>tr|F7D5G9|F7D5G9_MOUSE Protein Ciz1 (Fragm
NaN	-0.16919	NaN	0.123985	NaN	-0.0824407	NaN	0.240223	-0.0180132	NaN	0.0974943	NaN	0.132108	NaN	biological regulation;regulation of biological process;regulation of cell proliferation;regulation of cellular process	catalytic activity;hydrolase activity	cell part;cytoplasm;intracellular membrane-bounded organelle;intracellular organelle;intracellular part;membrane-bounded organelle;nucleus;organelle			6.9669e-15	1267600000	4	4	4	3	34.9	20.912	540310000	727310000	0.777516	-0.155502	Q80YU9;O88851;A2AN96	Q80YU9;O88851;A2AN96	Putative hydrolase RBBP9	Rbbp9	185	>tr|Q80YU9|Q80YU9_MOUSE Retinoblastoma binding protein 9 OS=Mus musculus GN=Rbbp9 PE=2 SV=1;>sp|O88851|RBBP9_MOUSE Putative hydrolase RBBP9 OS=Mus musculus GN=Rbbp9 PE=1 SV=2;>tr|A2AN96|A2AN96_MOUSE Retinoblastoma binding protein 9 OS=Mus musculus GN=Rbbp9
-0.109574	NaN	-0.0870635	NaN	NaN	NaN	NaN	0.149556	NaN	0.0452951	NaN	NaN	NaN	NaN	ATP catabolic process;ATP metabolic process;catabolic process;cellular catabolic process;cellular component assembly;cellular component organization;cellular component organization or biogenesis;cellular metabolic process;cellular nitrogen compound catabolic process;cellular nitrogen compound metabolic process;cellular process;heterocycle catabolic process;heterocycle metabolic process;macromolec…	adenyl nucleotide binding;adenyl ribonucleotide binding;ATP binding;ATPase activity;binding;catalytic activity;hydrolase activity;hydrolase activity, acting on acid anhydrides;hydrolase activity, acting on acid anhydrides, in phosphorus-containing anhydrides;nucleoside-triphosphatase activity;nucleotide binding;purine nucleotide binding;purine ribonucleoside triphosphate binding;purine ribonucleo…	cell part;intracellular membrane-bounded organelle;intracellular organelle;intracellular part;membrane-bounded organelle;nucleus;organelle	Ribosome biogenesis in eukaryotes		2.8859e-20	171420000	5	5	5	2	1.7	630.33	63458000	107960000	1.17476	-0.195745	A2ANY6;J3QMC5	A2ANY6;J3QMC5	Midasin	Mdn1	188	>tr|A2ANY6|A2ANY6_MOUSE Midasin OS=Mus musculus GN=Mdn1 PE=2 SV=1;>tr|J3QMC5|J3QMC5_MOUSE Midasin OS=Mus musculus GN=Mdn1 PE=2 SV=1
NaN	1.28427	NaN	0.165155	NaN	0.2379	NaN	NaN	0.114783	NaN	-0.0283621	NaN	NaN	NaN	cellular metabolic process;cellular process;electron transport chain;generation of precursor metabolites and energy;metabolic process;oxidation-reduction process		cell part;cytoplasmic part;integral to membrane;intracellular membrane-bounded organelle;intracellular organelle;intracellular organelle part;intracellular part;intrinsic to membrane;macromolecular complex;membrane part;membrane-bounded organelle;mitochondrial membrane part;mitochondrial part;mitochondrial respiratory chain complex I;mitochondrion;NADH dehydrogenase complex;nucleus;organelle;orga…	Alzheimer's disease;Huntington's disease;Oxidative phosphorylation;Parkinson's disease		1.2277e-15	2898200000	5	5	5	3	43.8	15.515	1278000000	1620200000	0.456291	0.519231	Q3UIU2;A2AP31;A2AP32	Q3UIU2;A2AP31;A2AP32	NADH dehydrogenase [ubiquinone] 1 beta subcomplex subunit 6	Ndufb6	189	>sp|Q3UIU2|NDUB6_MOUSE NADH dehydrogenase [ubiquinone] 1 beta subcomplex subunit 6 OS=Mus musculus GN=Ndufb6 PE=1 SV=3;>tr|A2AP31|A2AP31_MOUSE MCG9810 OS=Mus musculus GN=Ndufb6 PE=2 SV=1;>tr|A2AP32|A2AP32_MOUSE NADH dehydrogenase [ubiquinone] 1 beta subcom
NaN	-2.88348	NaN	-1.9314	NaN	0.506781	NaN	NaN	NaN	NaN	NaN	0.340456	0.316444	NaN	biological regulation;negative regulation of B cell activation;negative regulation of B cell differentiation;negative regulation of biological process;negative regulation of cell activation;negative regulation of cell differentiation;negative regulation of cellular process;negative regulation of developmental process;negative regulation of immune system process;negative regulation of leukocyte ac…	binding;DNA binding;nucleic acid binding	cell part;chromosome;intracellular membrane-bounded organelle;intracellular non-membrane-bounded organelle;intracellular organelle;intracellular part;membrane-bounded organelle;non-membrane-bounded organelle;nucleus;organelle			2.0232e-10	1434000000	4	4	4	4	25.2	18.311	1270800000	163180000	0.570642	-1.76448	A2AP78;Q544R9;O54879;G5E920	A2AP78;Q544R9;O54879;G5E920	High mobility group protein B3	Hmgb3;Gm6104	191	>tr|A2AP78|A2AP78_MOUSE High mobility group protein B3 (Fragment) OS=Mus musculus GN=Hmgb3 PE=2 SV=1;>tr|Q544R9|Q544R9_MOUSE High mobility group box 3 OS=Mus musculus GN=Hmgb3 PE=2 SV=1;>sp|O54879|HMGB3_MOUSE High mobility group protein B3 OS=Mus musculus
NaN	NaN	-0.0777929	NaN	NaN	NaN	NaN	-0.170814	NaN	-0.104232	NaN	NaN	NaN	NaN	cellular macromolecule metabolic process;cellular metabolic process;cellular nitrogen compound metabolic process;cellular process;macromolecule metabolic process;metabolic process;ncRNA metabolic process;ncRNA processing;nitrogen compound metabolic process;nucleic acid metabolic process;nucleobase-containing compound metabolic process;primary metabolic process;RNA metabolic process;RNA processing…		cell part;integrator complex;intracellular organelle part;intracellular part;macromolecular complex;nuclear part;nucleoplasm part;organelle part;protein complex			1.6783e-27	220380000	1	1	1	2	1.6	111.38	126390000	93989000	0	0.0597303	A2API3;Q80V86	A2API3;Q80V86	Integrator complex subunit 8	Ints8	192	>tr|A2API3|A2API3_MOUSE Integrator complex subunit 8 OS=Mus musculus GN=Ints8 PE=2 SV=1;>sp|Q80V86|INT8_MOUSE Integrator complex subunit 8 OS=Mus musculus GN=Ints8 PE=2 SV=1
NaN	1.03247	NaN	0.0307063	NaN	NaN	NaN	NaN	0.0726606	NaN	0.0773558	NaN	NaN	NaN			cell part;cytoplasmic part;intracellular membrane-bounded organelle;intracellular organelle;intracellular part;membrane-bounded organelle;mitochondrion;organelle			3.9828e-20	2684000000	6	6	6	2	22.6	37.809	1073300000	1610700000	0.338915	0.456579	Q9CWX2;A2AQ17	Q9CWX2;A2AQ17	Complex I intermediate-associated protein 30, mitochondrial	Ndufaf1	196	>sp|Q9CWX2|CIA30_MOUSE Complex I intermediate-associated protein 30, mitochondrial OS=Mus musculus GN=Ndufaf1 PE=2 SV=2;>tr|A2AQ17|A2AQ17_MOUSE Complex I intermediate-associated protein 30, mitochondrial OS=Mus musculus GN=Ndufaf1 PE=4 SV=1
0.783246	0.709411	0.11551	0.136363	0.00493121	NaN	NaN	0	-0.158915	-0.0835607	-0.0517455	-0.251233	NaN	NaN	anatomical structure development;developmental process;embryonic skeletal system development;skeletal system development;system development		cell part;cytoplasm;intracellular part			3.0514e-120	8456400000	22	22	22	12	17.5	177.47	4103600000	4352800000	1.57194	0.458983	A2AQ25-2;A2AQ25;E9QAU4;Q3UFL8;D3Z781;B2RY09;A2AQ25-3;A2AQ25-4;A2AQ25-8;A2AQ25-5;A2AQ25-6;A2AQ25-9	A2AQ25-2;A2AQ25;E9QAU4;Q3UFL8;D3Z781;B2RY09;A2AQ25-3;A2AQ25-4	Sickle tail protein	Skt;Etl4	197	>sp|A2AQ25-2|SKT_MOUSE Isoform 2 of Sickle tail protein OS=Mus musculus GN=Skt;>sp|A2AQ25|SKT_MOUSE Sickle tail protein OS=Mus musculus GN=Skt PE=1 SV=1;>tr|E9QAU4|E9QAU4_MOUSE Sickle tail protein OS=Mus musculus GN=Etl4 PE=2 SV=1;>tr|Q3UFL8|Q3UFL8_MOUSE P
NaN	NaN	-0.140243	NaN	NaN	NaN	NaN	0.0253415	NaN	-0.235023	0.120525	NaN	NaN	NaN	cellular component organization;cellular component organization or biogenesis;cellular membrane organization;cellular process;endocytosis;establishment of localization;membrane invagination;membrane organization;transport;vesicle-mediated transport	binding;lipid binding	cell cortex;cell part;coated pit;cytoplasmic membrane-bounded vesicle;cytoplasmic part;cytoplasmic vesicle;cytoskeleton;intracellular membrane-bounded organelle;intracellular non-membrane-bounded organelle;intracellular organelle;intracellular part;lysosome;lytic vacuole;membrane;membrane part;membrane-bounded organelle;membrane-bounded vesicle;non-membrane-bounded organelle;organelle;plasma memb…			7.4685e-18	161250000	4	4	4	12	11.1	71.278	80876000	80372000	0	-0.110524	A2AQ41;Q80TY0;Q80TY0-4;Q80TY0-2;Q80TY0-3;A2AQ43;A2AQ44;A2AQ42;A2AQ45;Q80TY0-5;Q61053;F6VVN1	A2AQ41;Q80TY0;Q80TY0-4;Q80TY0-2;Q80TY0-3;A2AQ43;A2AQ44;A2AQ42;A2AQ45;Q80TY0-5	Formin-binding protein 1	Fnbp1	198	>tr|A2AQ41|A2AQ41_MOUSE Formin-binding protein 1 OS=Mus musculus GN=Fnbp1 PE=2 SV=1;>sp|Q80TY0|FNBP1_MOUSE Formin-binding protein 1 OS=Mus musculus GN=Fnbp1 PE=1 SV=2;>sp|Q80TY0-4|FNBP1_MOUSE Isoform 4 of Formin-binding protein 1 OS=Mus musculus GN=Fnbp1;>
NaN	0.124088	NaN	0.217802	-0.0233491	NaN	NaN	NaN	0.875505	NaN	0.16831	NaN	NaN	NaN	amine metabolic process;aminoglycan metabolic process;anatomical structure development;biological regulation;carbohydrate metabolic process;cellular process;chitin metabolic process;developmental process;extracellular sequestering of receptor ligand;heart development;macromolecule metabolic process;maintenance of location;maintenance of location in cell;maintenance of protein localization to orga…	binding;calcium ion binding;carbohydrate binding;cation binding;chitin binding;extracellular matrix structural constituent;ion binding;metal ion binding;pattern binding;polysaccharide binding;structural molecule activity	basement membrane;extracellular matrix part;extracellular region part;extracellular space;fibril;microfibril			9.3682e-76	1233100000	34	34	34	7	15.5	312.3	505790000	727350000	0.633407	-0.415727	A2AQ53;O88840;Q61554;Q60784;Q3TNW1;Q61555;Q571J3	A2AQ53;O88840;Q61554;Q60784	Fibrillin-1	Fbn1	199	>tr|A2AQ53|A2AQ53_MOUSE Fibrillin-1 OS=Mus musculus GN=Fbn1 PE=4 SV=1;>tr|O88840|O88840_MOUSE Mutant fibrillin-1 OS=Mus musculus GN=Fbn1 PE=2 SV=1;>sp|Q61554|FBN1_MOUSE Fibrillin-1 OS=Mus musculus GN=Fbn1 PE=1 SV=1;>tr|Q60784|Q60784_MOUSE Fibrillin-1 (Frag
NaN	NaN	NaN	NaN	NaN	NaN	NaN	NaN	NaN	NaN	-3.94246	NaN	NaN	NaN	actin cytoskeleton organization;actin filament-based process;actomyosin structure organization;biological regulation;cellular component organization;cellular component organization at cellular level;cellular component organization or biogenesis;cellular component organization or biogenesis at cellular level;cellular process;cytoskeleton organization;organelle organization;regulation of actin cyto…		cell part;contractile fiber part;cytoplasmic part;cytoskeletal part;intracellular organelle part;intracellular part;macromolecular complex;organelle part;protein complex;striated muscle thin filament;Z disc			7.4452e-117	306530000	53	8	8	2	21.9	353.16	292550000	13984000	0	NaN	A2AQB2;G3UWS1	A2AQB2		Neb	200	>tr|A2AQB2|A2AQB2_MOUSE Protein Neb OS=Mus musculus GN=Neb PE=2 SV=1
NaN	-0.695221	NaN	0.487734	NaN	NaN	NaN	NaN	NaN	NaN	NaN	NaN	NaN	NaN			cell part;integral to membrane;intrinsic to membrane;membrane part			3.0363e-28	20873000	3	3	3	6	10.1	63.379	8666000	12207000	0	NaN	Q8BXN9;Q8BXN9-2;A2AQJ5;A2AQJ6;Q8BXN9-3;A2AQJ7	Q8BXN9;Q8BXN9-2;A2AQJ5;A2AQJ6;Q8BXN9-3;A2AQJ7	Transmembrane protein 87A	Tmem87a	203	>sp|Q8BXN9|TM87A_MOUSE Transmembrane protein 87A OS=Mus musculus GN=Tmem87a PE=1 SV=1;>sp|Q8BXN9-2|TM87A_MOUSE Isoform 2 of Transmembrane protein 87A OS=Mus musculus GN=Tmem87a;>tr|A2AQJ5|A2AQJ5_MOUSE Transmembrane protein 87A OS=Mus musculus GN=Tmem87a PE
NaN	0.966011	0.117809	0.0756823	NaN	NaN	NaN	NaN	-0.364399	-0.0638282	-0.263918	0.0952248	NaN	NaN	anatomical structure development;biological regulation;brain development;developmental process;hyperosmotic response;organ development;regulation of biological quality;regulation of neurotransmitter levels;response to abiotic stimulus;response to alkaloid;response to amine stimulus;response to biotic stimulus;response to chemical stimulus;response to cocaine;response to corticosteroid stimulus;re…	catalytic activity;histamine N-methyltransferase activity;methyltransferase activity;N-methyltransferase activity;transferase activity;transferase activity, transferring one-carbon groups	cell part;cell projection;cytoplasm;intracellular membrane-bounded organelle;intracellular organelle;intracellular part;membrane-bounded organelle;neuron projection;nucleus;organelle	Histidine metabolism		1.4569e-12	1185200000	5	5	5	2	24.1	33.664	541340000	643840000	0.977389	0.535731	Q91VF2;A2AQK4	Q91VF2;A2AQK4	Histamine N-methyltransferase	Hnmt	204	>sp|Q91VF2|HNMT_MOUSE Histamine N-methyltransferase OS=Mus musculus GN=Hnmt PE=1 SV=1;>tr|A2AQK4|A2AQK4_MOUSE Histamine N-methyltransferase OS=Mus musculus GN=Hnmt PE=2 SV=1
NaN	-0.557841	NaN	-0.487172	-0.231182	NaN	NaN	NaN	-0.536601	-0.556271	-0.582503	-0.282389	NaN	NaN	biological regulation;positive regulation of biological process;positive regulation of ion transport;positive regulation of potassium ion transport;positive regulation of transport;regulation of biological process;regulation of defense response;regulation of inflammatory response;regulation of ion transport;regulation of localization;regulation of metal ion transport;regulation of potassium ion t…	adenyl nucleotide binding;adenyl ribonucleotide binding;ATP binding;binding;catalytic activity;kinase activity;nucleotide binding;phosphotransferase activity, alcohol group as acceptor;protein kinase activity;protein serine/threonine kinase activity;purine nucleotide binding;purine ribonucleoside triphosphate binding;purine ribonucleotide binding;ribonucleotide binding;transferase activity;transf…	apical plasma membrane;basolateral plasma membrane;cell part;cytoplasm;cytoskeleton;intracellular membrane-bounded organelle;intracellular non-membrane-bounded organelle;intracellular organelle;intracellular part;membrane part;membrane-bounded organelle;non-membrane-bounded organelle;nucleus;organelle;plasma membrane part			1.0405e-107	2803600000	20	20	17	5	51.4	60.319	1493200000	1310400000	0.216377	0.0640423	Q9Z1W9;A2AQL0;G1JLS7;Q3V256;Q3TR01	Q9Z1W9;A2AQL0;G1JLS7	STE20/SPS1-related proline-alanine-rich protein kinase	Stk39	205	>sp|Q9Z1W9|STK39_MOUSE STE20/SPS1-related proline-alanine-rich protein kinase OS=Mus musculus GN=Stk39 PE=1 SV=1;>tr|A2AQL0|A2AQL0_MOUSE Serine/threonine kinase 39, STE20/SPS1 homolog (Yeast) OS=Mus musculus GN=Stk39 PE=2 SV=1;>tr|G1JLS7|G1JLS7_MOUSE Kidne
NaN	0.578706	NaN	0.119509	NaN	NaN	NaN	NaN	0.029141	-0.0842812	-0.0407758	NaN	NaN	NaN	acetate biosynthetic process;acetate metabolic process;acetyl-CoA biosynthetic process;acetyl-CoA metabolic process;biosynthetic process;carboxylic acid biosynthetic process;carboxylic acid metabolic process;cellular biosynthetic process;cellular ketone metabolic process;cellular metabolic process;cellular process;coenzyme biosynthetic process;coenzyme metabolic process;cofactor biosynthetic proc…	acetate-CoA ligase activity;acid-thiol ligase activity;adenyl nucleotide binding;adenyl ribonucleotide binding;ATP binding;binding;catalytic activity;CoA-ligase activity;ligase activity;ligase activity, forming carbon-sulfur bonds;nucleotide binding;purine nucleotide binding;purine ribonucleoside triphosphate binding;purine ribonucleotide binding;ribonucleotide binding	cell part;cytoplasm;intracellular membrane-bounded organelle;intracellular organelle;intracellular part;membrane-bounded organelle;nucleus;organelle	Carbon fixation pathways in prokaryotes;Glycolysis / Gluconeogenesis;Methane metabolism;Propanoate metabolism;Pyruvate metabolism		1.3056e-24	512770000	7	7	7	10	13.3	80.386	235410000	277360000	0.922649	0.38108	A2AQN4;Q9QXG4;Q8N9U3;Q8C1A8;Q8C141;Q8C113;A2AQN5;F7CU63;D6RHA7;Q8BY91	A2AQN4;Q9QXG4;Q8N9U3;Q8C1A8;Q8C141;Q8C113;A2AQN5	Acetyl-coenzyme A synthetase, cytoplasmic	Acss2	206	>tr|A2AQN4|A2AQN4_MOUSE Acetyl-coenzyme A synthetase, cytoplasmic OS=Mus musculus GN=Acss2 PE=2 SV=1;>sp|Q9QXG4|ACSA_MOUSE Acetyl-coenzyme A synthetase, cytoplasmic OS=Mus musculus GN=Acss2 PE=1 SV=2;>tr|Q8N9U3|Q8N9U3_MOUSE cDNA fis, clone TRACH2001275, hi
NaN	0.701428	NaN	0.0229223	NaN	NaN	NaN	NaN	0.00397241	NaN	-0.0102107	NaN	NaN	NaN		adenyl nucleotide binding;adenyl ribonucleotide binding;ATP binding;binding;catalytic activity;hydrolase activity;hydrolase activity, acting on acid anhydrides;hydrolase activity, acting on acid anhydrides, in phosphorus-containing anhydrides;motor activity;nucleoside-triphosphatase activity;nucleotide binding;purine nucleotide binding;purine ribonucleoside triphosphate binding;purine ribonucleot…	cell part;cytoskeletal part;intracellular organelle part;intracellular part;macromolecular complex;membrane;myosin complex;myosin filament;organelle part;protein complex	Tight junction;Viral myocarditis		4.4309e-214	12610000000	25	6	6	2	7.2	221.49	5618900000	6991600000	0.404171	0.365294	A2AQP0;Q9D6A1	A2AQP0	Myosin-7B	Myh7b	207	>sp|A2AQP0|MYH7B_MOUSE Myosin-7B OS=Mus musculus GN=Myh7b PE=3 SV=1
NaN	NaN	NaN	NaN	0.112714	NaN	NaN	NaN	NaN	NaN	NaN	-0.0614634	NaN	NaN	alcohol metabolic process;carbohydrate metabolic process;cellular carbohydrate metabolic process;cellular metabolic process;cellular process;inositol metabolic process;metabolic process;polyol metabolic process;primary metabolic process;small molecule metabolic process	acid phosphatase activity;adenyl nucleotide binding;adenyl ribonucleotide binding;ATP binding;binding;catalytic activity;diphosphoinositol-pentakisphosphate kinase activity;hydrolase activity;hydrolase activity, acting on ester bonds;inositol 1,3,4,5,6-pentakisphosphate kinase activity;inositol hexakisphosphate 1-kinase activity;inositol hexakisphosphate 3-kinase activity;inositol hexakisphosphat…	cell part;cytoplasmic part;cytosol;intracellular membrane-bounded organelle;intracellular organelle;intracellular part;membrane;membrane-bounded organelle;nucleus;organelle;plasma membrane			1.1548e-38	2264000000	9	6	6	12	15.5	157.55	943770000	1320200000	0	0.174177	A2ARP1-3;A2ARP1-2;A2ARP1;B9EHS3;A2ARP1-7;A2ARP1-6;A2ARP1-5;B0R0E7;F6VU93;F6Q5C6;F7AST3;F6VID9	A2ARP1-3;A2ARP1-2;A2ARP1;B9EHS3	Inositol hexakisphosphate and diphosphoinositol-pentakisphosphate kinase 1	Ppip5k1	212	>sp|A2ARP1-3|VIP1_MOUSE Isoform 3 of Inositol hexakisphosphate and diphosphoinositol-pentakisphosphate kinase 1 OS=Mus musculus GN=Ppip5k1;>sp|A2ARP1-2|VIP1_MOUSE Isoform 2 of Inositol hexakisphosphate and diphosphoinositol-pentakisphosphate kinase 1 OS=Mu
-2.70042	-2.8449	-0.160056	NaN	-0.373383	NaN	NaN	0.0434837	NaN	0.538688	NaN	NaN	NaN	NaN	cellular component organization;cellular component organization at cellular level;cellular component organization or biogenesis;cellular component organization or biogenesis at cellular level;cellular process;cytoskeleton organization;microtubule cytoskeleton organization;microtubule-based process;multicellular organismal process;neurological system process;organelle organization;sensory percepti…	binding;catalytic activity;cytoskeletal protein binding;hydrolase activity;microtubule binding;protein binding;tubulin binding	cell part;cytoplasmic part;cytoskeletal part;cytosol;intracellular organelle part;intracellular part;macromolecular complex;microtubule;organelle part;protein complex			0	1436600000	39	39	39	3	24	300.14	989440000	447150000	0.757933	-1.81078	Q9QYR6;Q9QYR6-2;A2ARP8	Q9QYR6;Q9QYR6-2;A2ARP8	Microtubule-associated protein 1A;MAP1A heavy chain;MAP1 light chain LC2	Map1a	213	>sp|Q9QYR6|MAP1A_MOUSE Microtubule-associated protein 1A OS=Mus musculus GN=Map1a PE=1 SV=2;>sp|Q9QYR6-2|MAP1A_MOUSE Isoform 2 of Microtubule-associated protein 1A OS=Mus musculus GN=Map1a;>tr|A2ARP8|A2ARP8_MOUSE Microtubule-associated protein 1A OS=Mus mu
NaN	NaN	1.5837	NaN	NaN	NaN	NaN	NaN	NaN	NaN	NaN	NaN	NaN	NaN	anatomical structure development;brain development;cellular metabolic process;cellular nitrogen compound metabolic process;cellular process;developmental process;heterocycle metabolic process;metabolic process;nitrogen compound metabolic process;nucleobase-containing compound metabolic process;nucleobase-containing small molecule metabolic process;nucleoside metabolic process;organ development;pr…	catalytic activity;deacetylase activity;hydrolase activity				8.4793e-14	157300000	2	2	2	6	9.2	46.481	45839000	111470000	0	NaN	A2AS33;Q3UYG8;Q3TN12;B1AW12;Q3TV34;Q6DFY7	A2AS33;Q3UYG8;Q3TN12;B1AW12;Q3TV34;Q6DFY7	O-acetyl-ADP-ribose deacetylase MACROD2	Macrod2	215	>tr|A2AS33|A2AS33_MOUSE O-acetyl-ADP-ribose deacetylase MACROD2 OS=Mus musculus GN=Macrod2 PE=2 SV=1;>sp|Q3UYG8|MACD2_MOUSE O-acetyl-ADP-ribose deacetylase MACROD2 OS=Mus musculus GN=Macrod2 PE=2 SV=1;>tr|Q3TN12|Q3TN12_MOUSE Putative uncharacterized protei
NaN	NaN	0.0629805	NaN	NaN	NaN	NaN	0.417829	NaN	0.0694987	NaN	NaN	NaN	NaN	biological adhesion;biological regulation;cell adhesion;cell junction assembly;cell junction organization;cell-cell junction assembly;cell-cell junction organization;cellular component assembly;cellular component assembly at cellular level;cellular component organization;cellular component organization at cellular level;cellular component organization or biogenesis;cellular component organization…		anchoring junction;cell junction;cell part;cell-cell junction;cytoplasmic part;cytoskeletal part;desmosome;internal side of plasma membrane;intracellular non-membrane-bounded organelle;intracellular organelle;intracellular organelle part;intracellular part;membrane part;midbody;mitotic spindle;non-membrane-bounded organelle;organelle;organelle part;perinuclear region of cytoplasm;plasma membrane …			6.3846e-35	402700000	8	8	8	9	12.3	126.78	199000000	203700000	0	-0.180683	Q68FH0-2;A2AS45;Q68FH0;Q3UIX3;A2AS44;Q05D18;V9GXG7;A2AS47;V9GWY7	Q68FH0-2;A2AS45;Q68FH0;Q3UIX3;A2AS44;Q05D18	Plakophilin-4	Pkp4	216	>sp|Q68FH0-2|PKP4_MOUSE Isoform 2 of Plakophilin-4 OS=Mus musculus GN=Pkp4;>tr|A2AS45|A2AS45_MOUSE Plakophilin-4 OS=Mus musculus GN=Pkp4 PE=2 SV=1;>sp|Q68FH0|PKP4_MOUSE Plakophilin-4 OS=Mus musculus GN=Pkp4 PE=1 SV=1;>tr|Q3UIX3|Q3UIX3_MOUSE Putative unchar
0.86572	0.657966	0.101812	0.00402794	0.0586171	0.0382834	-0.33654	0.0364177	0.0192308	-0.00662523	-0.0219976	0.00502008	-0.0406387	0.649305	actin cytoskeleton organization;actin filament-based process;actomyosin structure organization;adult heart development;anatomical structure development;anatomical structure formation involved in morphogenesis;anatomical structure morphogenesis;anterior/posterior pattern specification;biological regulation;cardiac myofibril assembly;cellular component assembly;cellular component assembly at cellul…	adenyl nucleotide binding;adenyl ribonucleotide binding;ATP binding;binding;catalytic activity;cation binding;enzyme regulator activity;GTPase regulator activity;guanyl-nucleotide exchange factor activity;ion binding;kinase activity;metal ion binding;nucleic acid binding;nucleoside-triphosphatase regulator activity;nucleotide binding;phosphotransferase activity, alcohol group as acceptor;protein …	cell part;contractile fiber part;cytoplasmic part;cytoskeletal part;intracellular membrane-bounded organelle;intracellular organelle;intracellular organelle part;intracellular part;M band;macromolecular complex;membrane-bounded organelle;muscle myosin complex;myosin complex;myosin II complex;nucleus;organelle;organelle part;protein complex;Z disc			0	9481100000000	3200	3200	0	3	75.8	3906.4	5899800000000	3581400000000	0.245001	0.107025	A2ASS6;F6ZZ75;F6ZRX7	A2ASS6	Titin	Ttn	218	>sp|A2ASS6|TITIN_MOUSE Titin OS=Mus musculus GN=Ttn PE=1 SV=1
NaN	0.708897	NaN	-0.0292911	-0.000109673	NaN	NaN	NaN	-0.0838045	-0.0115057	1.16851	-0.0388414	NaN	NaN						0	5460100000	2914	4	2	1	87.2	2986.4	2604500000	2855600000	0.0264291	-0.0320908	A2ASS6-2	A2ASS6-2	Titin	Ttn	219	>sp|A2ASS6-2|TITIN_MOUSE Isoform 2 of Titin OS=Mus musculus GN=Ttn
0.621632	0.508657	-0.0393563	-0.0747827	NaN	0.227511	NaN	-0.360885	-0.322724	-0.24446	-0.318233	NaN	NaN	0.187172						0	15451000000	394	50	50	2	65.8	619.32	7531000000	7919600000	1.53864	0.460558	A2ASS6-3;Q9D6N4	A2ASS6-3	Titin	Ttn	220	>sp|A2ASS6-3|TITIN_MOUSE Isoform 3 of Titin OS=Mus musculus GN=Ttn
0.559503	0.0266264	-0.0461287	-0.0742057	0.0656615	-0.0624886	NaN	0.0073853	-0.280333	-0.458216	-0.320941	-0.0727265	-0.102897	0.302037						0	6033200000	39	39	39	9	38.8	164.9	3036700000	2996500000	0.814003	0.210403	A2AST1;E9Q8Q6;Q8BLD3;Q8BLW1;Q9D003;D6RJ38;A2AK24;Q8BUK9;J3QNK9	A2AST1;E9Q8Q6		Ccdc141	221	>tr|A2AST1|A2AST1_MOUSE Coiled-coil protein associated with myosin II and DISC1 OS=Mus musculus GN=Ccdc141 PE=2 SV=1;>tr|E9Q8Q6|E9Q8Q6_MOUSE Protein Ccdc141 OS=Mus musculus GN=Ccdc141 PE=2 SV=2
NaN	NaN	0.359435	NaN	NaN	NaN	NaN	NaN	NaN	0.534209	NaN	NaN	NaN	NaN	biological regulation;calcium ion-dependent exocytosis;cAMP-mediated signaling;cellular process;cellular response to stimulus;cyclic-nucleotide-mediated signaling;establishment of localization;establishment of localization in cell;exocytosis;hormone secretion;hormone transport;insulin secretion;intracellular signal transduction;peptide hormone secretion;peptide secretion;peptide transport;regulat…	adenyl nucleotide binding;adenyl ribonucleotide binding;AMP binding;binding;cAMP binding;cAMP-dependent protein kinase regulator activity;cyclic nucleotide binding;enzyme regulator activity;GTPase regulator activity;guanyl-nucleotide exchange factor activity;kinase regulator activity;nucleoside-triphosphatase regulator activity;nucleotide binding;protein kinase regulator activity;purine nucleotid…	cAMP-dependent protein kinase complex;cell part;cytoplasmic part;cytosol;intracellular part;macromolecular complex;membrane;protein complex	Leukocyte transendothelial migration		1.4985e-07	713560000	1	1	1	6	2.6	79.44	294040000	419520000	0	-0.174773	Q9EQZ6-2;A2ASW8;Q9EQZ6-3;Q9EQZ6;A2ASW4;Q571A8	Q9EQZ6-2;A2ASW8;Q9EQZ6-3;Q9EQZ6;A2ASW4;Q571A8	Rap guanine nucleotide exchange factor 4	Rapgef4	222	>sp|Q9EQZ6-2|RPGF4_MOUSE Isoform 2 of Rap guanine nucleotide exchange factor 4 OS=Mus musculus GN=Rapgef4;>tr|A2ASW8|A2ASW8_MOUSE Rap guanine nucleotide exchange factor (GEF) 4, isoform CRA_b OS=Mus musculus GN=Rapgef4 PE=2 SV=1;>sp|Q9EQZ6-3|RPGF4_MOUSE Is
NaN	NaN	NaN	NaN	0.711048	NaN	NaN	NaN	NaN	0.0902264	NaN	0.212408	NaN	NaN	biological regulation;cellular process;cellular response to stimulus;regulation of biological process;regulation of cellular process;response to stimulus;signal transduction	binding;binding, bridging;lipid binding;phospholipid binding;protein binding;protein binding, bridging;SH3/SH2 adaptor activity;signaling adaptor activity	cell part;cytoplasm;cytoplasmic part;endosomal part;endosome membrane;Golgi apparatus part;Golgi membrane;intracellular membrane-bounded organelle;intracellular organelle;intracellular organelle part;intracellular part;membrane;membrane-bounded organelle;organelle;organelle membrane;organelle part;plasma membrane			2.2428e-139	1578600000	5	5	5	3	22.7	60.572	643920000	934670000	0	0.559731	Q9JLM9;A2ASX2;A2ASX3	Q9JLM9;A2ASX2	Growth factor receptor-bound protein 14	Grb14	224	>sp|Q9JLM9|GRB14_MOUSE Growth factor receptor-bound protein 14 OS=Mus musculus GN=Grb14 PE=1 SV=1;>tr|A2ASX2|A2ASX2_MOUSE Growth factor receptor bound protein 14 OS=Mus musculus GN=Grb14 PE=2 SV=1
NaN	0.114501	NaN	-0.201002	NaN	NaN	0.071402	-0.0679619	-0.270431	NaN	-0.120855	0.0194631	NaN	NaN		binding;lipid binding	cell part;chromosome;cytoplasmic part;Golgi apparatus part;Golgi stack;intracellular membrane-bounded organelle;intracellular non-membrane-bounded organelle;intracellular organelle;intracellular organelle part;intracellular part;membrane-bounded organelle;non-membrane-bounded organelle;nucleus;organelle;organelle part	Protein processing in endoplasmic reticulum		3.8551e-146	1412600000	12	12	12	11	38.1	37.436	681790000	730800000	0.417577	0.104914	A2AT02;Q9CZ44;Q9CZ44-3;Q3UVN5;Q3KQQ1;Q9CZ44-2;REV__A2AT02;REV__Q3KQQ1;REV__Q9CZ44;REV__Q9CZ44-3;REV__Q3UVN5	A2AT02;Q9CZ44;Q9CZ44-3;Q3UVN5;Q3KQQ1;Q9CZ44-2	NSFL1 cofactor p47	Nsfl1c	225	>tr|A2AT02|A2AT02_MOUSE NSFL1 cofactor p47 OS=Mus musculus GN=Nsfl1c PE=2 SV=1;>sp|Q9CZ44|NSF1C_MOUSE NSFL1 cofactor p47 OS=Mus musculus GN=Nsfl1c PE=1 SV=1;>sp|Q9CZ44-3|NSF1C_MOUSE Isoform 3 of NSFL1 cofactor p47 OS=Mus musculus GN=Nsfl1c;>tr|Q3UVN5|Q3UVN
NaN	NaN	NaN	NaN	0.0281537	NaN	NaN	NaN	NaN	NaN	NaN	NaN	NaN	NaN	biological regulation;cellular process;cellular response to stimulus;intracellular signal transduction;lipid metabolic process;metabolic process;primary metabolic process;regulation of biological process;regulation of cellular process;response to stimulus;signal transduction	catalytic activity;hydrolase activity;hydrolase activity, acting on ester bonds;lipase activity;phosphatidylinositol phospholipase C activity;phospholipase activity;phospholipase C activity;phosphoric diester hydrolase activity;phosphoric ester hydrolase activity	cell part;cytoplasmic part;cytoskeletal part;endoplasmic reticulum;intracellular membrane-bounded organelle;intracellular organelle;intracellular organelle part;intracellular part;membrane-bounded organelle;nucleus;organelle;organelle part;postsynaptic density;smooth endoplasmic reticulum;synapse part			3.6136e-23	863760000	1	1	1	1	12.9	29.456	358880000	504880000	0	NaN	A2AT93	A2AT93		Plcb4	228	>tr|A2AT93|A2AT93_MOUSE Protein Plcb4 (Fragment) OS=Mus musculus GN=Plcb4 PE=2 SV=1
-0.312602	NaN	NaN	NaN	NaN	NaN	NaN	NaN	NaN	NaN	NaN	NaN	NaN	NaN						4.8476e-18	22895000	6	6	6	4	15.3	84.793	13393000	9502200	0	NaN	A2ATL1;A2ATL0;A2ATK9;Q8K2R1	A2ATL1;A2ATL0;A2ATK9		Fam171a1	230	>tr|A2ATL1|A2ATL1_MOUSE MCG17280 OS=Mus musculus GN=Fam171a1 PE=4 SV=1;>tr|A2ATL0|A2ATL0_MOUSE Protein Fam171a1 OS=Mus musculus GN=Fam171a1 PE=2 SV=1;>tr|A2ATK9|A2ATK9_MOUSE Family with sequence similarity 171, member A1 OS=Mus musculus GN=Fam171a1 PE=2 SV
NaN	-0.557841	NaN	-0.436506	NaN	NaN	NaN	-0.0253678	-0.136295	NaN	-0.0192351	NaN	NaN	NaN	cellular macromolecule metabolic process;cellular metabolic process;cellular nitrogen compound metabolic process;cellular process;macromolecule metabolic process;metabolic process;mRNA metabolic process;mRNA processing;nitrogen compound metabolic process;nucleic acid metabolic process;nucleobase-containing compound metabolic process;primary metabolic process;RNA metabolic process;RNA processing;R…	binding;nucleic acid binding;nucleotide binding;RNA binding	catalytic step 2 spliceosome;cell part;intracellular organelle part;intracellular part;macromolecular complex;nuclear part;organelle part;ribonucleoprotein complex;spliceosomal complex			2.5788e-11	303320000	4	4	4	7	24.2	23.12	146770000	156550000	2.13948	-0.436874	A2AU61;Q64012-2;Q3U3F6;Q3TGD3;A2AU62;Q64012;A2AU60	A2AU61;Q64012-2;Q3U3F6;Q3TGD3;A2AU62;Q64012;A2AU60	RNA-binding protein Raly	Raly	232	>tr|A2AU61|A2AU61_MOUSE RNA-binding protein Raly (Fragment) OS=Mus musculus GN=Raly PE=2 SV=1;>sp|Q64012-2|RALY_MOUSE Isoform 1 of RNA-binding protein Raly OS=Mus musculus GN=Raly;>tr|Q3U3F6|Q3U3F6_MOUSE HnRNP-associated with lethal yellow, isoform CRA_f O
NaN	NaN	NaN	NaN	NaN	NaN	NaN	NaN	NaN	NaN	NaN	-0.0340988	NaN	NaN	biological regulation;cellular macromolecule metabolic process;cellular metabolic process;cellular nitrogen compound metabolic process;cellular process;cellular response to stimulus;cellular response to stress;DNA metabolic process;DNA repair;macromolecule metabolic process;metabolic process;nitrogen compound metabolic process;nucleic acid metabolic process;nucleobase-containing compound metaboli…	binding;damaged DNA binding;DNA binding;nucleic acid binding;protein binding;protein binding transcription factor activity;RNA polymerase II transcription cofactor activity;RNA polymerase II transcription factor binding transcription factor activity;sequence-specific DNA binding;telomeric DNA binding;transcription cofactor activity;transcription factor binding;transcription factor binding transcr…	cell part;chromosomal part;chromosome, telomeric region;cytoplasm;intracellular membrane-bounded organelle;intracellular non-membrane-bounded organelle;intracellular organelle;intracellular organelle part;intracellular part;kinetochore;macromolecular complex;membrane-bounded organelle;non-membrane-bounded organelle;nucleus;organelle;organelle part;protein complex;replication fork			3.7115e-301	202320000	18	18	1	11	19.7	207.65	92339000	109990000	0	NaN	A2AU89;A2AU91;Q8BLA0;A2AU90;P70399-2;F6QNC8;F6ZRL3;Q8BZ87;Q3V1P7;Q8C0U1;F6VCK5	A2AU89;A2AU91;Q8BLA0;A2AU90		Trp53bp1	233	>tr|A2AU89|A2AU89_MOUSE Tumor suppressor p53-binding protein 1 OS=Mus musculus GN=Trp53bp1 PE=2 SV=2;>tr|A2AU91|A2AU91_MOUSE Tumor suppressor p53-binding protein 1 OS=Mus musculus GN=Trp53bp1 PE=2 SV=1;>tr|Q8BLA0|Q8BLA0_MOUSE Putative uncharacterized prote
NaN	-0.820831	-0.330734	-0.0272887	NaN	NaN	NaN	-0.457348	-0.597776	-0.467712	-0.374422	NaN	NaN	-0.179913	actin cytoskeleton organization;actin filament-based process;actomyosin structure organization;anatomical structure formation involved in morphogenesis;biological regulation;cell differentiation;cellular component assembly;cellular component assembly at cellular level;cellular component assembly involved in morphogenesis;cellular component organization;cellular component organization at cellular …		cell part;cell projection;centrosome;contractile fiber part;cytoplasmic part;cytoskeletal part;cytoskeleton;intracellular non-membrane-bounded organelle;intracellular organelle;intracellular organelle part;intracellular part;M band;membrane;microtubule organizing center;non-membrane-bounded organelle;nuclear part;nucleolus;organelle;organelle part;plasma membrane;pseudopodium;ruffle			7.8422e-100	7044400000	15	15	15	2	42.4	68.189	3761300000	3283100000	0.0406281	0.0224828	A2AUC9;Q3V184	A2AUC9;Q3V184	Kelch-like protein 41	Klhl41	234	>sp|A2AUC9|KLH41_MOUSE Kelch-like protein 41 OS=Mus musculus GN=Klhl41 PE=1 SV=1;>tr|Q3V184|Q3V184_MOUSE Putative uncharacterized protein (Fragment) OS=Mus musculus GN=Klhl41 PE=2 SV=1
NaN	0.255119	0.0514807	0.062683	0.086901	NaN	NaN	0.11437	0.143278	0.125418	0.190639	0.129129	NaN	NaN			cell part;cytoplasmic part;intracellular part;perinuclear region of cytoplasm			1.601e-74	2587600000	12	12	3	5	84	22.466	1204600000	1383100000	0.244403	-0.0265209	Q3TAI4;Q9CYZ2;A2AUD5;Q9CZ22;V9GWU5	Q3TAI4;Q9CYZ2;A2AUD5;Q9CZ22;V9GWU5	Tumor protein D54	Tpd52l2	235	>tr|Q3TAI4|Q3TAI4_MOUSE Tumor protein D52-like 2, isoform CRA_c OS=Mus musculus GN=Tpd52l2 PE=2 SV=1;>sp|Q9CYZ2|TPD54_MOUSE Tumor protein D54 OS=Mus musculus GN=Tpd52l2 PE=1 SV=1;>tr|A2AUD5|A2AUD5_MOUSE Tumor protein D54 OS=Mus musculus GN=Tpd52l2 PE=2 SV=
NaN	NaN	NaN	0.200156	NaN	NaN	NaN	NaN	0.156068	NaN	0.144141	NaN	NaN	NaN	activation of MAPKKK activity;activation of protein kinase activity;anatomical structure formation involved in morphogenesis;anatomical structure morphogenesis;apoptosis;apoptosis in response to endoplasmic reticulum stress;biological regulation;catabolic process;cell death;cell motility;cell motility involved in cerebral cortex radial glia guided migration;cell part morphogenesis;cell projection…	binding;enzyme activator activity;enzyme regulator activity;GTPase activator activity;GTPase regulator activity;lipid binding;nucleoside-triphosphatase regulator activity;phosphatidylinositol binding;phosphatidylinositol-3-phosphate binding;phosphatidylinositol-4-phosphate binding;phospholipid binding;protein binding;protein complex binding;protein domain specific binding;Ras GTPase activator act…	axon;cell body membrane;cell part;cell projection;cerebellar mossy fiber;climbing fiber;cytoplasm;cytoplasmic membrane-bounded vesicle;cytoplasmic part;cytoplasmic vesicle;endocytic vesicle;intracellular membrane-bounded organelle;intracellular organelle;intracellular part;intrinsic to internal side of plasma membrane;intrinsic to membrane;intrinsic to plasma membrane;membrane part;membrane-bound…			1.4122e-17	1070000000	6	5	5	11	9.4	117.65	487470000	582540000	0	0.0500514	Q3UHC7-2;F6RK07;A2AUX5;Q3UHC7-4;A2AUX3;Q3UHC7-3;B7ZD29;Q3UHC7;Q3U2G7;Q52KF5;F6QQP6	Q3UHC7-2;F6RK07;A2AUX5;Q3UHC7-4;A2AUX3;Q3UHC7-3;B7ZD29;Q3UHC7;Q3U2G7;Q52KF5;F6QQP6	Disabled homolog 2-interacting protein	Dab2ip	239	>sp|Q3UHC7-2|DAB2P_MOUSE Isoform 2 of Disabled homolog 2-interacting protein OS=Mus musculus GN=Dab2ip;>tr|F6RK07|F6RK07_MOUSE Disabled homolog 2-interacting protein (Fragment) OS=Mus musculus GN=Dab2ip PE=4 SV=1;>tr|A2AUX5|A2AUX5_MOUSE Disabled homolog 2-
-0.563216	-0.242307	-0.0303387	-0.0633501	0.0920594	-0.00435752	NaN	-0.0475036	-0.0554171	-0.0758008	0.0299271	-0.0641199	0.217219	0.207432	biological regulation;cellular process;cellular response to stimulus;establishment of localization;establishment of protein localization;protein transport;regulation of biological process;regulation of cellular process;response to stimulus;signal transduction;transport		cell part;cytoplasmic part;endoplasmic reticulum part;integral to endoplasmic reticulum membrane;integral to membrane;integral to organelle membrane;intracellular organelle part;intracellular part;intrinsic to endoplasmic reticulum membrane;intrinsic to membrane;intrinsic to organelle membrane;membrane part;organelle part	Protein processing in endoplasmic reticulum		2.1706e-224	5537600000	47	47	23	16	52.3	158.39	2576800000	2960800000	0.861536	-0.1655	A2AVJ7;Q99PL5;Q99PL5-3;Q99PL5-2;Q99PL5-4;Q99PL5-6;Q99PL5-7;Q99PL5-5;Q99PL5-8;Q99PL5-9;Q99PL5-11;Q99PL5-10;Q3ULC0;Q99PL5-12;Q8C7E8;Q8CAB9	A2AVJ7;Q99PL5	Ribosome-binding protein 1	Rrbp1	241	>tr|A2AVJ7|A2AVJ7_MOUSE Ribosome-binding protein 1 OS=Mus musculus GN=Rrbp1 PE=2 SV=1;>sp|Q99PL5|RRBP1_MOUSE Ribosome-binding protein 1 OS=Mus musculus GN=Rrbp1 PE=1 SV=2
NaN	NaN	NaN	NaN	NaN	NaN	NaN	NaN	NaN	NaN	0.163508	NaN	NaN	NaN	biological regulation;carboxylic acid metabolic process;cellular ketone metabolic process;cellular lipid metabolic process;cellular metabolic process;cellular process;cellular response to stimulus;fatty acid metabolic process;intracellular signal transduction;lipid metabolic process;metabolic process;monocarboxylic acid metabolic process;organic acid metabolic process;oxoacid metabolic process;pr…	acyl-CoA hydrolase activity;carboxylesterase activity;carboxylic ester hydrolase activity;catalytic activity;CoA hydrolase activity;hydrolase activity;hydrolase activity, acting on ester bonds;thiolester hydrolase activity	cell part;cytoplasm;intracellular part			2.9146e-08	80084000	3	3	3	5	6.6	63.654	36648000	43435000	0	NaN	Q80TT9;Q8CAL6;Q8VHQ9;Q543P6;A2AVR6	Q80TT9;Q8CAL6;Q8VHQ9;Q543P6;A2AVR6	Acyl-coenzyme A thioesterase 11	Acot11	243	>tr|Q80TT9|Q80TT9_MOUSE MKIAA0707 protein (Fragment) OS=Mus musculus GN=Acot11 PE=2 SV=1;>tr|Q8CAL6|Q8CAL6_MOUSE Putative uncharacterized protein OS=Mus musculus GN=Acot11 PE=2 SV=1;>sp|Q8VHQ9|ACO11_MOUSE Acyl-coenzyme A thioesterase 11 OS=Mus musculus GN=
NaN	NaN	-0.111194	-0.566436	NaN	NaN	NaN	NaN	NaN	-0.0246939	-0.0408989	NaN	NaN	NaN	biological regulation;cell cycle;cellular process;positive regulation of catalytic activity;positive regulation of GTPase activity;positive regulation of hydrolase activity;positive regulation of molecular function;positive regulation of Rab GTPase activity;positive regulation of Ras GTPase activity;regulation of biological process;regulation of catabolic process;regulation of catalytic activity;…	enzyme activator activity;enzyme regulator activity;GTPase activator activity;GTPase regulator activity;nucleoside-triphosphatase regulator activity;Rab GTPase activator activity;Ras GTPase activator activity;small GTPase regulator activity	cell part;cytoplasmic part;cytoskeletal part;cytosol;intracellular;intracellular organelle part;intracellular part;microtubule organizing center;organelle part			8.9304e-20	466310000	9	7	7	6	12.5	120.8	232190000	234120000	0.506915	-0.306019	B2RRC5;A2AWA9;A2AWA9-2;A2AWA7;A2AWA9-3;A2AWB0	B2RRC5;A2AWA9;A2AWA9-2;A2AWA7	Rab GTPase-activating protein 1	Rabgap1	244	>tr|B2RRC5|B2RRC5_MOUSE RAB GTPase activating protein 1 OS=Mus musculus GN=Rabgap1 PE=2 SV=1;>sp|A2AWA9|RBGP1_MOUSE Rab GTPase-activating protein 1 OS=Mus musculus GN=Rabgap1 PE=1 SV=1;>sp|A2AWA9-2|RBGP1_MOUSE Isoform 2 of Rab GTPase-activating protein 1 O
NaN	-0.0651041	NaN	NaN	NaN	NaN	NaN	NaN	NaN	-0.0474815	NaN	NaN	NaN	NaN			cell part;cytoplasm;intracellular membrane-bounded organelle;intracellular organelle;intracellular part;membrane-bounded organelle;nucleus;organelle	Endocytosis		5.1631e-18	311120000	6	5	5	6	20.6	41.81	149560000	161560000	0	-0.0176226	A2AWI9;Q8R3V5-3;Q8R3V5-1;B0LDS3;Q8R3V5;A2AWI7	A2AWI9;Q8R3V5-3;Q8R3V5-1;B0LDS3;Q8R3V5;A2AWI7	Endophilin-B2	Sh3glb2	245	>tr|A2AWI9|A2AWI9_MOUSE Endophilin-B2 OS=Mus musculus GN=Sh3glb2 PE=4 SV=1;>sp|Q8R3V5-3|SHLB2_MOUSE Isoform 3 of Endophilin-B2 OS=Mus musculus GN=Sh3glb2;>sp|Q8R3V5-1|SHLB2_MOUSE Isoform 1 of Endophilin-B2 OS=Mus musculus GN=Sh3glb2;>tr|B0LDS3|B0LDS3_MOUSE
NaN	NaN	-0.233601	NaN	NaN	NaN	NaN	NaN	NaN	NaN	NaN	NaN	NaN	NaN	biosynthetic process;cellular biosynthetic process;cellular macromolecule biosynthetic process;cellular macromolecule metabolic process;cellular metabolic process;cellular nitrogen compound metabolic process;cellular process;macromolecule biosynthetic process;macromolecule metabolic process;metabolic process;nitrogen compound metabolic process;nucleic acid metabolic process;nucleobase-containing …	binding;DNA binding;nucleic acid binding;nucleic acid binding transcription factor activity;sequence-specific DNA binding transcription factor activity	cell part;histone methyltransferase complex;intracellular organelle part;intracellular part;macromolecular complex;methyltransferase complex;MLL1 complex;nuclear part;nucleoplasm part;organelle part;protein complex;transcription factor complex			4.1843e-14	78681000	6	6	6	7	4	312.13	42786000	35895000	0	NaN	H7BX50;A2AWL7;E9QLG3;A2AWL7-2;A2AWL7-3;Q3ULI0;A2AWL7-4	H7BX50;A2AWL7;E9QLG3;A2AWL7-2;A2AWL7-3	MAX gene-associated protein	Mga	246	>tr|H7BX50|H7BX50_MOUSE MAX gene-associated protein OS=Mus musculus GN=Mga PE=2 SV=1;>sp|A2AWL7|MGAP_MOUSE MAX gene-associated protein OS=Mus musculus GN=Mga PE=2 SV=1;>tr|E9QLG3|E9QLG3_MOUSE MAX gene-associated protein OS=Mus musculus GN=Mga PE=2 SV=1;>sp
NaN	0.0378773	NaN	NaN	NaN	NaN	NaN	NaN	0.0688729	NaN	0.0401498	NaN	NaN	NaN						1.3712e-16	156120000	7	4	3	5	14.5	60.878	65870000	90251000	0	-0.0166341	P59326;A2AWN8;Q3TH60;Q3U8D6;Q8BUI8	P59326;A2AWN8;Q3TH60;Q3U8D6	YTH domain family protein 1	Ythdf1	247	>sp|P59326|YTHD1_MOUSE YTH domain-containing family protein 1 OS=Mus musculus GN=Ythdf1 PE=2 SV=1;>tr|A2AWN8|A2AWN8_MOUSE YTH domain family 1, isoform CRA_a OS=Mus musculus GN=Ythdf1 PE=4 SV=1;>tr|Q3TH60|Q3TH60_MOUSE Putative uncharacterized protein (Fragm
-0.346651	NaN	-0.0976272	NaN	0.110682	NaN	NaN	-0.231633	NaN	-0.0483718	NaN	0.0802126	NaN	NaN	biological regulation;biosynthetic process;cellular biosynthetic process;cellular macromolecule biosynthetic process;cellular macromolecule metabolic process;cellular metabolic process;cellular nitrogen compound metabolic process;cellular process;macromolecule biosynthetic process;macromolecule metabolic process;metabolic process;negative regulation of apoptosis;negative regulation of biological …	binding;cation binding;chromatin binding;DNA binding;ion binding;metal ion binding;nucleic acid binding;nucleic acid binding transcription factor activity;sequence-specific DNA binding;sequence-specific DNA binding transcription factor activity;transition metal ion binding;zinc ion binding	cell part;extracellular region part;extracellular space;intracellular membrane-bounded organelle;intracellular organelle;intracellular part;membrane-bounded organelle;nucleus;organelle			6.2484e-109	2650100000	4	4	4	7	11.1	92.062	1140300000	1509800000	0.0999114	-0.0446015	Q9Z103;Q5RKY4;Q5BL11;Q6ZQ47;A2BDX0;Q3UYC8;Q8BNY2	Q9Z103;Q5RKY4;Q5BL11;Q6ZQ47;A2BDX0;Q3UYC8	Activity-dependent neuroprotector homeobox protein	Adnp	251	>sp|Q9Z103|ADNP_MOUSE Activity-dependent neuroprotector homeobox protein OS=Mus musculus GN=Adnp PE=1 SV=1;>tr|Q5RKY4|Q5RKY4_MOUSE Adnp protein (Fragment) OS=Mus musculus GN=Adnp PE=2 SV=1;>tr|Q5BL11|Q5BL11_MOUSE Adnp protein (Fragment) OS=Mus musculus GN=
NaN	NaN	NaN	NaN	0.0340623	NaN	NaN	NaN	NaN	NaN	NaN	0.0219702	NaN	NaN	cellular macromolecule metabolic process;cellular metabolic process;cellular nitrogen compound metabolic process;cellular process;macromolecule metabolic process;metabolic process;ncRNA metabolic process;ncRNA processing;nitrogen compound metabolic process;nucleic acid metabolic process;nucleobase-containing compound metabolic process;primary metabolic process;RNA metabolic process;RNA processing…		cell part;cytoplasm;histone methyltransferase complex;intracellular non-membrane-bounded organelle;intracellular organelle;intracellular organelle part;intracellular part;macromolecular complex;methyltransferase complex;MLL1 complex;non-membrane-bounded organelle;nuclear part;nucleolus;nucleoplasm part;organelle;organelle part;protein complex			3.9005e-20	910190000	2	2	2	2	6.7	87.577	550620000	359570000	0	0.0120921	A2BE28-2;A2BE28	A2BE28-2;A2BE28	Ribosomal biogenesis protein LAS1L	Las1l	252	>sp|A2BE28-2|LAS1L_MOUSE Isoform 2 of Ribosomal biogenesis protein LAS1L OS=Mus musculus GN=Las1l;>sp|A2BE28|LAS1L_MOUSE Ribosomal biogenesis protein LAS1L OS=Mus musculus GN=Las1l PE=1 SV=1
NaN	-0.461375	NaN	0.602652	-0.00704238	NaN	NaN	NaN	-0.0663441	0.300136	-0.0144665	-0.126987	NaN	NaN	cellular component movement;cellular process;establishment of localization;microtubule-based movement;microtubule-based process;transport	catalytic activity;hydrolase activity;hydrolase activity, acting on acid anhydrides;hydrolase activity, acting on acid anhydrides, in phosphorus-containing anhydrides;motor activity;nucleoside-triphosphatase activity;pyrophosphatase activity	cell part;centrosome;cytoplasmic dynein complex;cytoplasmic part;cytoskeletal part;dynein complex;intracellular non-membrane-bounded organelle;intracellular organelle;intracellular organelle part;intracellular part;macromolecular complex;microtubule;microtubule associated complex;microtubule organizing center;non-membrane-bounded organelle;organelle;organelle part;protein complex;vesicle	Phagosome;Vasopressin-regulated water reabsorption		2.3873e-83	3655900000	15	15	4	16	40.1	68.265	1675800000	1980000000	0.0261187	0.0216602	A2BFF8;O88487;A2BFF7;D6Q0F7;Q3TPJ8;A2BFF5;A2BFF9;D6Q0F6;D6Q0F5;D3Z258;D6Q0F4;O88485-2;Q3TYJ3;D6Q0F3;O88485;D3Z0M6	A2BFF8;O88487;A2BFF7;D6Q0F7;Q3TPJ8;A2BFF5;A2BFF9;D6Q0F6;D6Q0F5	Cytoplasmic dynein 1 intermediate chain 2	Dync1i2	255	>tr|A2BFF8|A2BFF8_MOUSE Cytoplasmic dynein 1 intermediate chain 2 OS=Mus musculus GN=Dync1i2 PE=2 SV=1;>sp|O88487|DC1I2_MOUSE Cytoplasmic dynein 1 intermediate chain 2 OS=Mus musculus GN=Dync1i2 PE=1 SV=1;>tr|A2BFF7|A2BFF7_MOUSE Dynein cytoplasmic 1 interm
-0.0877383	NaN	-0.130916	NaN	-0.108715	NaN	NaN	-0.153121	NaN	-0.0150586	NaN	0.206308	NaN	NaN	anatomical structure development;androgen receptor signaling pathway;biological regulation;biosynthetic process;cellular biosynthetic process;cellular component disassembly;cellular component disassembly at cellular level;cellular component organization;cellular component organization at cellular level;cellular component organization or biogenesis;cellular component organization or biogenesis at …	binding;DNA binding;nucleic acid binding	cell part;chromatin;chromatin remodeling complex;chromosomal part;intracellular organelle part;intracellular part;macromolecular complex;nBAF complex;npBAF complex;nuclear chromatin;nuclear chromosome part;nuclear part;organelle part;protein complex;SWI/SNF complex;SWI/SNF-type complex			6.8685e-29	970170000	8	8	8	5	7.4	218.47	494720000	475440000	0.505635	-0.121832	A2BH40-3;A2BH40;E9QAQ7;A2BH40-4;A2BH40-2	A2BH40-3;A2BH40;E9QAQ7;A2BH40-4;A2BH40-2	AT-rich interactive domain-containing protein 1A	Arid1a	257	>sp|A2BH40-3|ARI1A_MOUSE Isoform 3 of AT-rich interactive domain-containing protein 1A OS=Mus musculus GN=Arid1a;>sp|A2BH40|ARI1A_MOUSE AT-rich interactive domain-containing protein 1A OS=Mus musculus GN=Arid1a PE=1 SV=1;>tr|E9QAQ7|E9QAQ7_MOUSE AT-rich int
NaN	0.603072	NaN	0.171926	NaN	NaN	NaN	NaN	0.0269301	NaN	-0.523413	NaN	NaN	NaN	biological regulation;cytokine production;multicellular organismal process;negative regulation of activation of membrane attack complex;negative regulation of angiogenesis;negative regulation of biological process;negative regulation of cell communication;negative regulation of cellular process;negative regulation of cellular response to growth factor stimulus;negative regulation of complement ac…		anchored to membrane;cell part;external side of plasma membrane;intrinsic to membrane;membrane part;plasma membrane part	Complement and coagulation cascades;Hematopoietic cell lineage		0.00017128	242820000	1	1	1	3	13.8	13.674	99558000	143260000	0.676585	0.635741	Q920G6;O55186;A2BI31	Q920G6;O55186;A2BI31	CD59A glycoprotein	Cd59a	259	>tr|Q920G6|Q920G6_MOUSE CD59A OS=Mus musculus GN=CD59A PE=4 SV=1;>sp|O55186|CD59A_MOUSE CD59A glycoprotein OS=Mus musculus GN=Cd59a PE=2 SV=1;>tr|A2BI31|A2BI31_MOUSE CD59a antigen OS=Mus musculus GN=Cd59a PE=2 SV=1
NaN	1.09348	NaN	NaN	NaN	NaN	NaN	-2.5805	NaN	-1.44808	-1.52468	-1.34034	NaN	NaN	aerobic respiration;anatomical structure morphogenesis;behavior;biological regulation;carbohydrate homeostasis;cell part morphogenesis;cellular component morphogenesis;cellular component organization;cellular component organization at cellular level;cellular component organization or biogenesis;cellular component organization or biogenesis at cellular level;cellular developmental process;cellular…	binding;catalytic activity;insulin-activated receptor activity;kinase activity;molecular transducer activity;odorant binding;pheromone binding;phosphotransferase activity, alcohol group as acceptor;protein kinase activity;protein tyrosine kinase activity;receptor activity;signal transducer activity;signaling receptor activity;transferase activity;transferase activity, transferring phosphorus-cont…	cell part;cytoplasmic part;cytosol;extracellular region;extracellular region part;extracellular space;intracellular membrane-bounded organelle;intracellular organelle;intracellular part;membrane-bounded organelle;nucleus;organelle			8.7279e-24	655880000	5	5	1	3	48.9	20.663	469490000	186390000	0	2.81688	P11589;A2BIN1;Q4FZE8	P11589;A2BIN1;Q4FZE8	Major urinary protein 2	Mup2;Mup10;Gm21320	261	>sp|P11589|MUP2_MOUSE Major urinary protein 2 OS=Mus musculus GN=Mup2 PE=1 SV=1;>tr|A2BIN1|A2BIN1_MOUSE Major urinary protein 8 OS=Mus musculus GN=Mup10 PE=2 SV=1;>tr|Q4FZE8|Q4FZE8_MOUSE Major urinary protein 1 OS=Mus musculus GN=Mup1 PE=1 SV=1
-1.63919	NaN	-1.25858	NaN	NaN	NaN	NaN	-0.70048	NaN	-2.65457	NaN	NaN	NaN	NaN						5.5643e-15	213430000	2	1	1	1	15.7	14.783	163380000	50046000	0.0758852	0.228639	A2N1N1	A2N1N1			265	>tr|A2N1N1|A2N1N1_MOUSE B cell antigen receptor OS=Mus musculus PE=4 SV=1
-2.52071	-2.38642	0.256382	0.0637902	-2.98408	-4.17316	-3.144	-0.665758	-0.689382	0.314179	0.222151	-2.39611	-3.23695	-3.05145	B cell activation;B cell differentiation;cell activation;cell differentiation;cellular developmental process;cellular process;developmental process;immune system process;leukocyte activation;leukocyte differentiation;lymphocyte activation;lymphocyte differentiation					2.7141e-248	42537000000	10	10	0	12	56.6	24.165	27121000000	15416000000	0.416431	-0.769269	A2NHM3;Q58EU8;A2NVX3;A2NVX2;A2NVX1;A2NVX0;A2NVW8;P01631;B5UB67;B5DC72;Q5F2I0;U5JE78	A2NHM3;Q58EU8		Igkc;Igkv1-133	266	>tr|A2NHM3|A2NHM3_MOUSE If kappa light chain (Fragment) OS=Mus musculus GN=Igkc PE=1 SV=1;>tr|Q58EU8|Q58EU8_MOUSE Igk protein OS=Mus musculus GN=Igk PE=1 SV=1
NaN	NaN	3.63521	NaN	NaN	NaN	NaN	NaN	NaN	NaN	NaN	NaN	NaN	NaN	adaptive immune response;adaptive immune response based on somatic recombination of immune receptors built from immunoglobulin superfamily domains;B cell homeostasis;B cell mediated immunity;biological regulation;cell activation;cell differentiation;cell surface receptor linked signaling pathway;cellular developmental process;cellular process;cellular response to chemical stimulus;cellular respon…		cell part;integral to membrane;intrinsic to membrane;membrane;membrane part;plasma membrane	Osteoclast differentiation		1.0323e-07	45812000	1	1	1	8	2.1	69.224	3920900	41891000	0	NaN	Q8C6N7;E9Q6M9;D3Z3W9;A2NTK0;F8VQ94;A2NTK4;A2NTK1;P97484	Q8C6N7;E9Q6M9;D3Z3W9;A2NTK0;F8VQ94;A2NTK4;A2NTK1;P97484	Leukocyte immunoglobulin-like receptor subfamily B member 3	Lilra6;Pira2;Pira7;Pira4;Lilrb3	268	>tr|Q8C6N7|Q8C6N7_MOUSE Putative uncharacterized protein OS=Mus musculus GN=Lilra6 PE=2 SV=1;>tr|E9Q6M9|E9Q6M9_MOUSE Protein Lilra6 OS=Mus musculus GN=Lilra6 PE=4 SV=1;>tr|D3Z3W9|D3Z3W9_MOUSE Protein Pira2 OS=Mus musculus GN=Pira2 PE=2 SV=1;>tr|A2NTK0|A2NT
NaN	-2.85246	NaN	NaN	NaN	NaN	NaN	NaN	NaN	NaN	NaN	NaN	NaN	NaN						2.5897e-08	104910000	3	2	2	2	25.6	12.865	85487000	19420000	0	NaN	A2NW55;P01741	A2NW55			270	>tr|A2NW55|A2NW55_MOUSE E8 variable heavy chain (Fragment) OS=Mus musculus PE=2 SV=1
-0.168143	NaN	-0.141051	NaN	NaN	NaN	NaN	0.0125187	NaN	0.119032	NaN	-0.0435995	NaN	NaN	anatomical structure development;anatomical structure formation involved in morphogenesis;anatomical structure morphogenesis;anterior/posterior pattern specification;biological regulation;blood vessel development;cell surface receptor linked signaling pathway;cellular process;cellular response to stimulus;chordate embryonic development;developmental process;embryo development;embryo development e…	acid-amino acid ligase activity;binding;catalytic activity;cation binding;ion binding;ligase activity;ligase activity, forming carbon-nitrogen bonds;metal ion binding;small conjugating protein ligase activity;transition metal ion binding;ubiquitin-protein ligase activity;zinc ion binding	cell part;centrosome;cytoplasmic part;cytoplasmic vesicle;cytoskeletal part;intracellular non-membrane-bounded organelle;intracellular organelle;intracellular organelle part;intracellular part;membrane;microtubule organizing center;non-membrane-bounded organelle;nuclear membrane;nuclear part;organelle;organelle membrane;organelle part;plasma membrane;vesicle			1.981e-09	373400000	3	3	3	9	3.7	110.09	185360000	188030000	1.22084	-0.183914	Q80SY4;A2RRJ6;Q3TSS1;F6YFW9;F6ZBL2;REV__Q3UTL6;Q3UTL6;REV__Q80SY4;REV__A2RRJ6	Q80SY4;A2RRJ6;Q3TSS1;F6YFW9;F6ZBL2	E3 ubiquitin-protein ligase MIB1	Mib1	272	>sp|Q80SY4|MIB1_MOUSE E3 ubiquitin-protein ligase MIB1 OS=Mus musculus GN=Mib1 PE=1 SV=1;>tr|A2RRJ6|A2RRJ6_MOUSE Mib1 protein OS=Mus musculus GN=Mib1 PE=2 SV=1;>tr|Q3TSS1|Q3TSS1_MOUSE Putative uncharacterized protein (Fragment) OS=Mus musculus GN=Mib1 PE=2
-0.408161	-0.511254	-0.260615	-0.445743	-0.384661	NaN	NaN	-0.144834	-0.180723	-0.0446581	-0.0879446	-0.118679	0.101544	NaN	apoptosis;cell death;cellular macromolecule metabolic process;cellular metabolic process;cellular process;cellular protein metabolic process;death;macromolecule metabolic process;macromolecule modification;metabolic process;phosphate-containing compound metabolic process;phosphorus metabolic process;phosphorylation;primary metabolic process;programmed cell death;protein autophosphorylation;protei…	adenyl nucleotide binding;adenyl ribonucleotide binding;ATP binding;binding;catalytic activity;identical protein binding;kinase activity;nucleotide binding;phosphotransferase activity, alcohol group as acceptor;protein binding;protein dimerization activity;protein homodimerization activity;protein kinase activity;protein serine/threonine kinase activity;purine nucleotide binding;purine ribonucleo…	cell part;cytoplasm;intracellular part;membrane;plasma membrane	Oocyte meiosis		0	51922000000	30	30	29	3	39.2	137.71	26437000000	25484000000	3.42545	-0.322871	O54988-2;A2RRK3;O54988	O54988-2;A2RRK3;O54988	STE20-like serine/threonine-protein kinase	Slk	273	>sp|O54988-2|SLK_MOUSE Isoform 2 of STE20-like serine/threonine-protein kinase OS=Mus musculus GN=Slk;>tr|A2RRK3|A2RRK3_MOUSE Slk protein OS=Mus musculus GN=Slk PE=2 SV=1;>sp|O54988|SLK_MOUSE STE20-like serine/threonine-protein kinase OS=Mus musculus GN=Sl
-0.979015	-0.554631	-0.259533	0.00792349	-0.0838381	0.118848	NaN	0.00418499	0.00198749	0.280119	0.161102	NaN	-0.0248094	NaN	anatomical structure development;anatomical structure morphogenesis;biological regulation;cellular component organization;cellular component organization at cellular level;cellular component organization or biogenesis;cellular component organization or biogenesis at cellular level;cellular process;developmental process;embryonic morphogenesis;establishment of localization;establishment of localiz…		cell part;coated vesicle;coated vesicle membrane;COPI coated vesicle membrane;COPI-coated vesicle;cytoplasmic membrane-bounded vesicle;cytoplasmic part;cytoplasmic vesicle;cytoplasmic vesicle membrane;cytoplasmic vesicle part;endoplasmic reticulum;endoplasmic reticulum membrane;endoplasmic reticulum part;endoplasmic reticulum-Golgi intermediate compartment;endoplasmic reticulum-Golgi intermediate…			1.1866e-26	5422400000	3	3	2	6	23.3	18.262	3357000000	2065400000	1.08128	-0.376224	Q8C1Z9;F6V6T4;Q9R0Q3;A2RS53;Q3THL1;Q3U9H7	Q8C1Z9;F6V6T4;Q9R0Q3;A2RS53;Q3THL1;Q3U9H7	Transmembrane emp24 domain-containing protein 2	Tmed2	275	>tr|Q8C1Z9|Q8C1Z9_MOUSE Putative uncharacterized protein OS=Mus musculus PE=2 SV=1;>tr|F6V6T4|F6V6T4_MOUSE Transmembrane emp24 domain-containing protein 2 (Fragment) OS=Mus musculus GN=Tmed2 PE=3 SV=1;>sp|Q9R0Q3|TMED2_MOUSE Transmembrane emp24 domain-conta
NaN	0.00595027	NaN	NaN	NaN	NaN	NaN	NaN	0.0334229	NaN	0.0823108	NaN	NaN	NaN	anatomical structure development;anatomical structure morphogenesis;anterior/posterior pattern specification;blood vessel development;developmental process;gland development;heart development;hemopoietic or lymphoid organ development;organ development;organ morphogenesis;parathyroid gland development;pattern specification process;regionalization;thymus development			Bacterial invasion of epithelial cells;Chemokine signaling pathway;Chronic myeloid leukemia;ErbB signaling pathway;Fc gamma R-mediated phagocytosis;Focal adhesion;Insulin signaling pathway;MAPK signaling pathway;Neurotrophin signaling pathway;Pathways in cancer;Regulation of actin cytoskeleton;Renal cell carcinoma;Shigellosis		9.1385e-20	284350000	8	8	8	3	40.3	33.83	122260000	162100000	0	-0.0519166	P47941;A2RS58;Q8R5B8	P47941;A2RS58	Crk-like protein	Crkl	276	>sp|P47941|CRKL_MOUSE Crk-like protein OS=Mus musculus GN=Crkl PE=1 SV=2;>tr|A2RS58|A2RS58_MOUSE V-crk sarcoma virus CT10 oncogene homolog (Avian)-like OS=Mus musculus GN=Crkl PE=2 SV=1
NaN	NaN	-0.14487	NaN	-0.117381	NaN	NaN	-0.195574	NaN	-0.12499	NaN	-0.117675	NaN	NaN	biological regulation;cellular macromolecule metabolic process;cellular metabolic process;cellular nitrogen compound metabolic process;cellular process;macromolecule metabolic process;metabolic process;mRNA metabolic process;mRNA processing;nitrogen compound metabolic process;nuclear mRNA splicing, via spliceosome;nucleic acid metabolic process;nucleobase-containing compound metabolic process;pri…	binding;nucleic acid binding;nucleotide binding;RNA binding	cell part;intracellular membrane-bounded organelle;intracellular organelle;intracellular organelle part;intracellular part;macromolecular complex;membrane-bounded organelle;nuclear body;nuclear part;nuclear speck;nucleoplasm part;nucleus;organelle;organelle part;ribonucleoprotein complex;spliceosomal complex	Spliceosome		4.2197e-85	8795200000	4	4	4	6	21.4	51.991	3762400000	5032700000	0.16308	0.0149545	Q62376;A2RS68;Q6ZWP0;Q62376-2;Q7TT81;Q9CR32	Q62376;A2RS68;Q6ZWP0;Q62376-2;Q7TT81;Q9CR32	U1 small nuclear ribonucleoprotein 70 kDa	Snrnp70	278	>sp|Q62376|RU17_MOUSE U1 small nuclear ribonucleoprotein 70 kDa OS=Mus musculus GN=Snrnp70 PE=1 SV=2;>tr|A2RS68|A2RS68_MOUSE Small nuclear ribonucleoprotein 70 (U1) OS=Mus musculus GN=Snrnp70 PE=2 SV=1;>tr|Q6ZWP0|Q6ZWP0_MOUSE Snrnp70 protein OS=Mus musculu
NaN	0.0217539	NaN	-0.126483	NaN	-0.0297952	0.253486	NaN	-0.0698193	NaN	-0.0493901	0.17593	NaN	-0.259328	cellular component assembly;cellular component assembly at cellular level;cellular component organization;cellular component organization at cellular level;cellular component organization or biogenesis;cellular component organization or biogenesis at cellular level;cellular macromolecular complex assembly;cellular macromolecular complex subunit organization;cellular process;chromatin organization…		cell part;intracellular membrane-bounded organelle;intracellular organelle;intracellular part;membrane-bounded organelle;nucleus;organelle			6.2268e-261	2719400000	9	9	8	4	45.1	42.679	1232200000	1487200000	0.277008	0.0803922	Q78ZA7;A2RSB1;B7ZNL2;Q8C1W9	Q78ZA7;A2RSB1;B7ZNL2;Q8C1W9	Nucleosome assembly protein 1-like 4	Nap1l4	279	>sp|Q78ZA7|NP1L4_MOUSE Nucleosome assembly protein 1-like 4 OS=Mus musculus GN=Nap1l4 PE=1 SV=1;>tr|A2RSB1|A2RSB1_MOUSE Nucleosome assembly protein 1-like 4 OS=Mus musculus GN=Nap1l4 PE=2 SV=1;>tr|B7ZNL2|B7ZNL2_MOUSE Nap1l4 protein OS=Mus musculus GN=Nap1l
NaN	NaN	NaN	NaN	NaN	NaN	NaN	0.0484905	NaN	-0.0060486	NaN	NaN	NaN	NaN	anatomical structure formation involved in morphogenesis;axoneme assembly;biological regulation;canonical Wnt receptor signaling pathway;catabolic process;cell cycle process;cell projection assembly;cell projection organization;cell surface receptor linked signaling pathway;cellular catabolic process;cellular component assembly;cellular component assembly at cellular level;cellular component asse…	acid-amino acid ligase activity;adenyl nucleotide binding;adenyl ribonucleotide binding;ATP binding;binding;catalytic activity;ligase activity;ligase activity, forming carbon-nitrogen bonds;nucleotide binding;purine nucleotide binding;purine ribonucleoside triphosphate binding;purine ribonucleotide binding;ribonucleotide binding;small conjugating protein ligase activity;ubiquitin-protein ligase a…	cell part;chromatin;chromosomal part;chromosome;cytoplasm;HULC complex;intracellular non-membrane-bounded organelle;intracellular organelle;intracellular organelle part;intracellular part;macromolecular complex;membrane;non-membrane-bounded organelle;nuclear chromatin;nuclear chromosome part;nuclear part;organelle;organelle part;plasma membrane;protein complex;replication fork;sex chromosome;ubiq…	Ubiquitin mediated proteolysis		5.3809e-35	917220000	2	2	2	2	34.9	17.312	415030000	502200000	0	NaN	P63147;A2RSE4	P63147;A2RSE4	Ubiquitin-conjugating enzyme E2 B	Ube2b	280	>sp|P63147|UBE2B_MOUSE Ubiquitin-conjugating enzyme E2 B OS=Mus musculus GN=Ube2b PE=1 SV=1;>tr|A2RSE4|A2RSE4_MOUSE Ubiquitin-conjugating enzyme E2B, RAD6 homology (S. cerevisiae) OS=Mus musculus GN=Ube2b PE=2 SV=1
NaN	NaN	-0.236296	NaN	NaN	NaN	NaN	0.266244	NaN	-0.00489595	NaN	NaN	NaN	NaN						4.4071e-68	148130000	6	6	6	3	7.5	161.94	83603000	64527000	0	-0.36697	A2RSJ4;Q8C318;Q922V6	A2RSJ4	UHRF1-binding protein 1-like	Uhrf1bp1l	282	>sp|A2RSJ4|UH1BL_MOUSE UHRF1-binding protein 1-like OS=Mus musculus GN=Uhrf1bp1l PE=1 SV=2
1.3045	0.984464	0.252726	-0.0112309	0.0857637	NaN	0.240394	0.0029309	0.0531113	-0.0180694	-0.036933	-0.0169194	-0.0385022	-0.144341	response to chemical stimulus;response to external stimulus;response to extracellular stimulus;response to nutrient;response to nutrient levels;response to stimulus	catalytic activity;cation transmembrane transporter activity;cytochrome-c oxidase activity;heme-copper terminal oxidase activity;hydrogen ion transmembrane transporter activity;inorganic cation transmembrane transporter activity;ion transmembrane transporter activity;monovalent inorganic cation transmembrane transporter activity;oxidoreductase activity;oxidoreductase activity, acting on a heme gr…	cell part;cytoplasmic part;intracellular membrane-bounded organelle;intracellular organelle;intracellular organelle part;intracellular part;membrane;membrane-bounded organelle;mitochondrial inner membrane;mitochondrial membrane;mitochondrial part;nucleus;organelle;organelle inner membrane;organelle membrane;organelle part	Alzheimer's disease;Cardiac muscle contraction;Huntington's disease;Oxidative phosphorylation;Parkinson's disease		0	57688000000	15	15	6	3	65.1	19.53	24469000000	33220000000	1.52064	0.504493	P19783;A2RSV8;D6RG40	P19783;A2RSV8	Cytochrome c oxidase subunit 4 isoform 1, mitochondrial	Cox4i1	284	>sp|P19783|COX41_MOUSE Cytochrome c oxidase subunit 4 isoform 1, mitochondrial OS=Mus musculus GN=Cox4i1 PE=1 SV=2;>tr|A2RSV8|A2RSV8_MOUSE Cytochrome c oxidase subunit IV isoform 1 OS=Mus musculus GN=Cox4i1 PE=2 SV=1
NaN	-0.236754	NaN	NaN	NaN	NaN	NaN	NaN	NaN	NaN	NaN	NaN	NaN	NaN	biological regulation;establishment of localization;establishment of localization in cell;establishment of protein localization;intracellular protein transport;intracellular transport;protein transport;regulation of biological process;regulation of cellular localization;regulation of cellular process;regulation of establishment of protein localization;regulation of localization;regulation of prot…		cell part;cytoplasmic part;cytosol;Golgi apparatus part;Golgi membrane;intracellular organelle part;intracellular part;membrane;organelle membrane;organelle part			4.5091e-210	66457000	4	4	4	5	19.4	38.416	24459000	41998000	0	NaN	A2RSX9;E9Q3G5;G5E8V9;Q3TVE1;E9QAY5	A2RSX9;E9Q3G5;G5E8V9;Q3TVE1;E9QAY5		Arfip1	285	>tr|A2RSX9|A2RSX9_MOUSE Arfip1 protein OS=Mus musculus GN=Arfip1 PE=2 SV=1;>tr|E9Q3G5|E9Q3G5_MOUSE Protein Arfip1 OS=Mus musculus GN=Arfip1 PE=2 SV=1;>tr|G5E8V9|G5E8V9_MOUSE MCG18094 (Fragment) OS=Mus musculus GN=Arfip1 PE=4 SV=1;>tr|Q3TVE1|Q3TVE1_MOUSE Pu
NaN	NaN	-0.170416	NaN	-0.20349	NaN	NaN	NaN	NaN	NaN	NaN	NaN	NaN	NaN	adult behavior;adult locomotory behavior;behavior;locomotory behavior;multicellular organismal process;response to stimulus	binding;catalytic activity;cation binding;ion binding;metal ion binding;methyltransferase activity;N-methyltransferase activity;nucleic acid binding;RNA binding;RNA methyltransferase activity;S-adenosylmethionine-dependent methyltransferase activity;transferase activity;transferase activity, transferring one-carbon groups;transition metal ion binding;tRNA (guanine) methyltransferase activity;tRNA…				8.7346e-31	949220000	3	3	3	3	10.3	80.86	419260000	529960000	0	NaN	A2RSY6;A2RSY6-2;A2RSY6-3	A2RSY6;A2RSY6-2	TRMT1-like protein	Trmt1l	287	>sp|A2RSY6|TRM1L_MOUSE TRMT1-like protein OS=Mus musculus GN=Trmt1l PE=2 SV=1;>sp|A2RSY6-2|TRM1L_MOUSE Isoform 2 of TRMT1-like protein OS=Mus musculus GN=Trmt1l
1.69612	1.38957	0.159974	0.0769383	0.168766	0.188909	0.0736647	0.023006	0.0312186	-0.0448139	-0.0562502	0.0963067	0.0952874	0.0297605	amine biosynthetic process;amine metabolic process;biosynthetic process;carboxylic acid biosynthetic process;carboxylic acid metabolic process;cellular amine metabolic process;cellular amino acid biosynthetic process;cellular amino acid metabolic process;cellular biosynthetic process;cellular ketone metabolic process;cellular metabolic process;cellular modified amino acid biosynthetic process;cel…	adenyl nucleotide binding;adenyl ribonucleotide binding;ATP binding;binding;catalytic activity;creatine kinase activity;kinase activity;nucleotide binding;phosphotransferase activity, nitrogenous group as acceptor;purine nucleotide binding;purine ribonucleoside triphosphate binding;purine ribonucleotide binding;ribonucleotide binding;transferase activity;transferase activity, transferring phospho…	cell part;cytoplasm;intracellular part	Arginine and proline metabolism		0	672730000000	44	44	39	4	86.9	43.044	271200000000	401540000000	1.11797	0.511347	P07310;A2RTA0;Q9D6U7;REV__Q04447	P07310;A2RTA0;Q9D6U7	Creatine kinase M-type	Ckm	288	>sp|P07310|KCRM_MOUSE Creatine kinase M-type OS=Mus musculus GN=Ckm PE=1 SV=1;>tr|A2RTA0|A2RTA0_MOUSE Creatine kinase, muscle OS=Mus musculus GN=Ckm PE=2 SV=1;>tr|Q9D6U7|Q9D6U7_MOUSE Putative uncharacterized protein OS=Mus musculus GN=Ckm PE=2 SV=1
0.138432	-0.0951096	NaN	-0.083562	NaN	-0.0641302	-0.00112012	-0.110464	-0.139154	-0.061209	-0.0775022	NaN	-0.0343571	-0.353648	activation of immune response;antigen receptor-mediated signaling pathway;biological regulation;catabolic process;cell surface receptor linked signaling pathway;cellular catabolic process;cellular component organization;cellular component organization at cellular level;cellular component organization or biogenesis;cellular component organization or biogenesis at cellular level;cellular macromolec…	acid-amino acid ligase activity;adenyl nucleotide binding;adenyl ribonucleotide binding;ATP binding;binding;catalytic activity;ligase activity;ligase activity, forming carbon-nitrogen bonds;nucleotide binding;protein binding;purine nucleotide binding;purine ribonucleoside triphosphate binding;purine ribonucleotide binding;ribonucleotide binding;small conjugating protein binding;small conjugating …	cell part;cytoplasm;intracellular membrane-bounded organelle;intracellular organelle;intracellular part;macromolecular complex;membrane-bounded organelle;nucleus;organelle;protein complex;UBC13-MMS2 complex;UBC13-UEV1A complex;ubiquitin conjugating enzyme complex;ubiquitin ligase complex	Ubiquitin mediated proteolysis		2.5694e-56	8755500000	11	11	11	2	88.8	17.138	4159200000	4596300000	0.883181	0.108291	P61089;A2RTT4	P61089;A2RTT4	Ubiquitin-conjugating enzyme E2 N	Ube2n	290	>sp|P61089|UBE2N_MOUSE Ubiquitin-conjugating enzyme E2 N OS=Mus musculus GN=Ube2n PE=1 SV=1;>tr|A2RTT4|A2RTT4_MOUSE MCG4297 OS=Mus musculus GN=Ube2n PE=2 SV=1
NaN	0.643792	NaN	-0.11607	NaN	0.142472	NaN	NaN	-0.0712118	NaN	-0.0779444	NaN	NaN	NaN			cell part;cytoplasmic part;intracellular membrane-bounded organelle;intracellular non-membrane-bounded organelle;intracellular organelle;intracellular organelle part;intracellular part;macromolecular complex;membrane-bounded organelle;mitochondrial part;mitochondrial ribosome;mitochondrion;non-membrane-bounded organelle;organellar ribosome;organelle;organelle part;ribonucleoprotein complex;riboso…			1.862e-08	734670000	3	3	3	3	30.1	12.94	303610000	431070000	0.42379	0.297976	A2VCS1;Q8JZS9;E9QPQ8	A2VCS1;Q8JZS9;E9QPQ8	39S ribosomal protein L48, mitochondrial	Mrpl48	291	>tr|A2VCS1|A2VCS1_MOUSE MCG2852, isoform CRA_a OS=Mus musculus GN=Mrpl48 PE=4 SV=1;>sp|Q8JZS9|RM48_MOUSE 39S ribosomal protein L48, mitochondrial OS=Mus musculus GN=Mrpl48 PE=1 SV=1;>tr|E9QPQ8|E9QPQ8_MOUSE 39S ribosomal protein L48, mitochondrial OS=Mus mu
NaN	0.334454	NaN	0.539756	NaN	NaN	NaN	-0.201618	-0.158441	-0.146503	-0.0882149	NaN	NaN	NaN	biological regulation;carbohydrate metabolic process;cellular carbohydrate metabolic process;cellular macromolecule metabolic process;cellular metabolic process;cellular process;cellular protein metabolic process;endosome to lysosome transport;endosome transport;establishment of localization;establishment of localization in cell;establishment of protein localization;glycosylation;intracellular pr…	binding;GABA receptor binding;protein binding;receptor binding	cell part;cytoplasmic part;early endosome;endosome;intracellular membrane-bounded organelle;intracellular organelle;intracellular part;membrane;membrane-bounded organelle;mitochondrion;nucleus;organelle;plasma membrane			1.3333e-207	1210700000	14	14	13	6	38.5	69.612	597940000	612750000	2.90649	0.585799	Q6PD31-2;A2VDH1;Q6PD31;Q80TL6;Q8BWK8;Q80VE1	Q6PD31-2;A2VDH1;Q6PD31;Q80TL6;Q8BWK8	Trafficking kinesin-binding protein 1	Trak1	292	>sp|Q6PD31-2|TRAK1_MOUSE Isoform 2 of Trafficking kinesin-binding protein 1 OS=Mus musculus GN=Trak1;>tr|A2VDH1|A2VDH1_MOUSE Trak1 protein (Fragment) OS=Mus musculus GN=Trak1 PE=2 SV=1;>sp|Q6PD31|TRAK1_MOUSE Trafficking kinesin-binding protein 1 OS=Mus mus
NaN	1.17426	-0.0175712	-0.00677387	0.206165	0.150334	NaN	0.00223353	-0.0714904	0.0204402	-0.0348315	0.0905638	-0.0218753	NaN	cellular metabolic process;cellular process;electron transport chain;generation of precursor metabolites and energy;metabolic process;oxidation-reduction process	catalytic activity;NADH dehydrogenase (quinone) activity;NADH dehydrogenase (ubiquinone) activity;NADH dehydrogenase activity;oxidoreductase activity;oxidoreductase activity, acting on NADH or NADPH;oxidoreductase activity, acting on NADH or NADPH, quinone or similar compound as acceptor	cell part;cytoplasmic part;integral to membrane;intracellular membrane-bounded organelle;intracellular organelle;intracellular organelle part;intracellular part;intrinsic to membrane;macromolecular complex;membrane part;membrane-bounded organelle;mitochondrial membrane part;mitochondrial part;mitochondrial respiratory chain complex I;mitochondrion;NADH dehydrogenase complex;organelle;organelle pa…	Oxidative phosphorylation;Parkinson's disease		9.1066e-14	8191000000	4	4	4	9	11.4	35.928	3536300000	4654600000	0.775476	0.303776	Q3TNL9;Q7JD06;Q5GA84;Q4JFN6;P03888;G3EB90;B9V1J9;A3E4A7;A3R452	Q3TNL9;Q7JD06;Q5GA84;Q4JFN6;P03888;G3EB90;B9V1J9;A3E4A7;A3R452	NADH-ubiquinone oxidoreductase chain 1	mt-Nd1;ND1;Mtnd1;Nd1	293	>tr|Q3TNL9|Q3TNL9_MOUSE NADH-ubiquinone oxidoreductase chain 1 (Fragment) OS=Mus musculus GN=mt-Nd1 PE=2 SV=1;>tr|Q7JD06|Q7JD06_MOUSE NADH-ubiquinone oxidoreductase chain 1 OS=Mus musculus domesticus GN=ND1 PE=3 SV=1;>tr|Q5GA84|Q5GA84_MUSMM NADH-ubiquinone
NaN	1.11186	0.183212	NaN	0.133176	NaN	NaN	NaN	-0.00119394	0.0174728	-0.0610968	NaN	NaN	NaN	aerobic respiration;cellular metabolic process;cellular process;cellular respiration;electron transport chain;energy derivation by oxidation of organic compounds;generation of precursor metabolites and energy;metabolic process;oxidation-reduction process;oxidative phosphorylation;phosphate-containing compound metabolic process;phosphorus metabolic process;phosphorylation	binding;catalytic activity;cation binding;cation transmembrane transporter activity;cytochrome-c oxidase activity;electron carrier activity;heme binding;heme-copper terminal oxidase activity;hydrogen ion transmembrane transporter activity;inorganic cation transmembrane transporter activity;ion binding;ion transmembrane transporter activity;iron ion binding;metal ion binding;monovalent inorganic c…	cell part;cytoplasmic part;integral to membrane;intracellular organelle part;intracellular part;intrinsic to membrane;membrane;membrane part;mitochondrial inner membrane;mitochondrial membrane;mitochondrial part;organelle inner membrane;organelle membrane;organelle part;respiratory chain	Alzheimer's disease;Cardiac muscle contraction;Huntington's disease;Oxidative phosphorylation;Parkinson's disease		2.3956e-248	19032000000	6	6	6	13	15	56.909	7924400000	11107000000	0.701828	0.491023	Q9MD68;Q7JD04;Q70YN3;Q5GA82;A3R454;A3E4A9;P00397;Q3TML7;Q3TRT0;Q3UQ58;Q3UTW3;Q35042;B3IYS1	Q9MD68;Q7JD04;Q70YN3;Q5GA82;A3R454;A3E4A9;P00397;Q3TML7;Q3TRT0;Q3UQ58;Q3UTW3	Cytochrome c oxidase subunit 1	mt-Co1;COX1;COXI;Mtco1	294	>tr|Q9MD68|Q9MD68_MOUSE Cytochrome c oxidase subunit 1 OS=Mus musculus GN=mt-Co1 PE=2 SV=1;>tr|Q7JD04|Q7JD04_MOUSE Cytochrome c oxidase subunit 1 OS=Mus musculus domesticus GN=COX1 PE=3 SV=1;>tr|Q70YN3|Q70YN3_MOUSE Cytochrome c oxidase subunit 1 OS=Mus mus
NaN	NaN	NaN	NaN	NaN	NaN	NaN	NaN	NaN	NaN	NaN	0.101057	NaN	NaN	cellular metabolic process;cellular process;electron transport chain;generation of precursor metabolites and energy;metabolic process;oxidation-reduction process	binding;catalytic activity;cation binding;cation transmembrane transporter activity;copper ion binding;cytochrome-c oxidase activity;heme-copper terminal oxidase activity;hydrogen ion transmembrane transporter activity;inorganic cation transmembrane transporter activity;ion binding;ion transmembrane transporter activity;metal ion binding;monovalent inorganic cation transmembrane transporter activ…	cell part;cytoplasmic part;integral to membrane;intracellular membrane-bounded organelle;intracellular organelle;intracellular organelle part;intracellular part;intrinsic to membrane;membrane;membrane part;membrane-bounded organelle;mitochondrial inner membrane;mitochondrial membrane;mitochondrial part;mitochondrion;organelle;organelle inner membrane;organelle membrane;organelle part;respiratory …	Alzheimer's disease;Cardiac muscle contraction;Huntington's disease;Oxidative phosphorylation;Parkinson's disease		6.8193e-23	253210000	4	4	4	9	24.7	25.976	166000000	87210000	0	NaN	Q7JD03;Q7JCZ1;Q5GA81;P00405;K7XKA7;K7XK22;A3R481;A3R455;A3E4B0	Q7JD03;Q7JCZ1;Q5GA81;P00405;K7XKA7;K7XK22;A3R481;A3R455;A3E4B0	Cytochrome c oxidase subunit 2	COX2;mt-Co2;Mtco2;COXII	295	>tr|Q7JD03|Q7JD03_MOUSE Cytochrome c oxidase subunit 2 OS=Mus musculus domesticus GN=COX2 PE=3 SV=1;>tr|Q7JCZ1|Q7JCZ1_MOUSE Cytochrome c oxidase subunit 2 OS=Mus musculus GN=mt-Co2 PE=2 SV=1;>tr|Q5GA81|Q5GA81_MUSMM Cytochrome c oxidase subunit 2 OS=Mus mus
NaN	-0.418429	-0.131308	1.2071	0.0086458	-0.0492972	NaN	0.106736	-0.00677855	-0.0996598	-0.0139527	-0.059414	0.0259787	0.109198		binding;nucleic acid binding;nucleotide binding;RNA binding		mRNA surveillance pathway;RNA degradation;RNA transport		1.0432e-90	12126000000	20	20	14	13	41.8	67.852	5068000000	7057800000	0.195915	0.114469	Q91YZ8;A3KFU5;A3KFU8;Q6PHQ9;Q3UX16;D3Z5M2;Q99LF8;Q3TUS5;V9GXG3;Q3TSA5;G5E8X2;B2RXY9;A2A5N3	Q91YZ8;A3KFU5;A3KFU8;Q6PHQ9;Q3UX16;D3Z5M2;Q99LF8		Pabpc4;Gm10110	301	>tr|Q91YZ8|Q91YZ8_MOUSE Poly(A) binding protein, cytoplasmic 4 OS=Mus musculus GN=Pabpc4 PE=2 SV=1;>tr|A3KFU5|A3KFU5_MOUSE Protein Pabpc4 OS=Mus musculus GN=Pabpc4 PE=2 SV=1;>tr|A3KFU8|A3KFU8_MOUSE Protein Pabpc4 OS=Mus musculus GN=Pabpc4 PE=2 SV=1;>tr|Q6P
NaN	1.02312	NaN	NaN	NaN	NaN	NaN	NaN	NaN	NaN	NaN	NaN	NaN	NaN	adenosine metabolic process;catabolic process;cellular catabolic process;cellular metabolic process;cellular nitrogen compound catabolic process;cellular nitrogen compound metabolic process;cellular process;heterocycle catabolic process;heterocycle metabolic process;metabolic process;nitrogen compound metabolic process;nucleobase-containing compound catabolic process;nucleobase-containing compoun…	5'-nucleotidase activity;binding;catalytic activity;cation binding;hydrolase activity;hydrolase activity, acting on ester bonds;ion binding;magnesium ion binding;metal ion binding;nucleotidase activity;nucleotide binding;phosphatase activity;phosphoric ester hydrolase activity	cell part;cytoplasm;intracellular part	Nicotinate and nicotinamide metabolism;Purine metabolism;Pyrimidine metabolism		3.1326e-11	90445000	5	5	5	1	18.1	40.678	34572000	55873000	0	NaN	A3KFX0	A3KFX0	Cytosolic 5-nucleotidase 1A	Nt5c1a	302	>sp|A3KFX0|5NT1A_MOUSE Cytosolic 5-nucleotidase 1A OS=Mus musculus GN=Nt5c1a PE=2 SV=1
NaN	1.19194	NaN	-0.0461808	-0.165445	-0.298402	NaN	-0.112486	-0.156947	-0.179762	0.0416334	NaN	-0.301062	-0.197187		catalytic activity;hydrolase activity				2.222e-32	1826800000	8	8	8	2	34.8	46.481	837250000	989510000	0.550649	0.321446	A3KG59;A3KG59-2	A3KG59;A3KG59-2	Peptidase M20 domain-containing protein 2	Pm20d2	303	>sp|A3KG59|P20D2_MOUSE Peptidase M20 domain-containing protein 2 OS=Mus musculus GN=Pm20d2 PE=2 SV=1;>sp|A3KG59-2|P20D2_MOUSE Isoform 2 of Peptidase M20 domain-containing protein 2 OS=Mus musculus GN=Pm20d2
-1.16851	NaN	0.312911	NaN	NaN	NaN	NaN	0.215531	NaN	0.307602	NaN	NaN	NaN	NaN	biological regulation;positive regulation of catalytic activity;positive regulation of GTPase activity;positive regulation of hydrolase activity;positive regulation of molecular function;positive regulation of Rab GTPase activity;positive regulation of Ras GTPase activity;regulation of biological process;regulation of catabolic process;regulation of catalytic activity;regulation of cellular catab…	binding;calcium ion binding;cation binding;enzyme activator activity;enzyme regulator activity;GTPase activator activity;GTPase regulator activity;ion binding;metal ion binding;nucleoside-triphosphatase regulator activity;Rab GTPase activator activity;Ras GTPase activator activity;small GTPase regulator activity	cell part;intracellular			2.7096e-36	1862800000	3	3	3	2	3.9	127.47	902940000	959820000	0.345816	-0.689365	B9EKQ1;A3KGB4	B9EKQ1;A3KGB4	TBC1 domain family member 8B	Tbc1d8b	305	>tr|B9EKQ1|B9EKQ1_MOUSE Tbc1d8b protein OS=Mus musculus GN=Tbc1d8b PE=2 SV=1;>sp|A3KGB4|TBC8B_MOUSE TBC1 domain family member 8B OS=Mus musculus GN=Tbc1d8b PE=2 SV=1
NaN	NaN	0.894483	NaN	0.0791287	NaN	NaN	1.45494	NaN	0.130119	NaN	NaN	NaN	NaN						1.3118e-64	500290000	7	7	7	1	27.5	58.688	212400000	287890000	0.13536	-0.305725	A3KGF9	A3KGF9	Uncharacterized protein C15orf52 homolog		306	>sp|A3KGF9|CO052_MOUSE Uncharacterized protein C15orf52 homolog OS=Mus musculus PE=1 SV=1
0.0732101	NaN	-0.0557155	NaN	NaN	NaN	NaN	-0.462998	NaN	-0.0443464	NaN	0.172447	NaN	NaN		binding;chromatin binding;chromatin DNA binding;DNA binding;nucleic acid binding;nucleosomal DNA binding;nucleosome binding;structure-specific DNA binding	cell part;chromatin;chromosomal part;cytoplasm;intracellular membrane-bounded organelle;intracellular organelle;intracellular organelle part;intracellular part;membrane-bounded organelle;nucleus;organelle;organelle part			2.2287e-121	875140000	3	3	3	18	31	9.3114	433900000	441240000	0.182084	0.12038	E9Q2Z4;Q5BL14;Q58E57;P09602;Q5XK38;A3KGL9;F6W687;B7ZCQ3;REV__E9Q2Z4;REV__Q5BL14;REV__Q58E57;REV__P09602;REV__Q5XK38;REV__J3QM43;J3QM43;REV__A3KGL9;REV__B7ZCQ3;REV__F6W687	E9Q2Z4;Q5BL14;Q58E57;P09602;Q5XK38;A3KGL9;F6W687;B7ZCQ3	Non-histone chromosomal protein HMG-17	Gm16494;Hmgn2	307	>tr|E9Q2Z4|E9Q2Z4_MOUSE Protein Gm16494 OS=Mus musculus GN=Gm16494 PE=4 SV=1;>tr|Q5BL14|Q5BL14_MOUSE High mobility group nucleosomal binding domain 2 OS=Mus musculus GN=Hmgn2 PE=4 SV=1;>tr|Q58E57|Q58E57_MOUSE High mobility group nucleosomal binding domain
NaN	-0.0354518	NaN	-0.328721	NaN	NaN	NaN	-0.0620724	-0.472036	NaN	-0.160091	NaN	NaN	NaN	biological regulation;cellular component organization;cellular component organization or biogenesis;regulation of actin cytoskeleton organization;regulation of actin filament length;regulation of actin filament polymerization;regulation of actin filament-based process;regulation of actin polymerization or depolymerization;regulation of anatomical structure size;regulation of biological process;re…		cell part;cytoplasm;cytoskeleton;intracellular non-membrane-bounded organelle;intracellular organelle;intracellular part;non-membrane-bounded organelle;organelle	Bacterial invasion of epithelial cells;Fc gamma R-mediated phagocytosis;Pathogenic Escherichia coli infection;Regulation of actin cytoskeleton;Shigellosis		1.9941e-36	766410000	5	5	5	2	41.2	16.98	372020000	394390000	0.088721	0.0493131	Q9D898;A3KGQ6	Q9D898;A3KGQ6	Actin-related protein 2/3 complex subunit 5-like protein	Arpc5l	308	>sp|Q9D898|ARP5L_MOUSE Actin-related protein 2/3 complex subunit 5-like protein OS=Mus musculus GN=Arpc5l PE=1 SV=1;>tr|A3KGQ6|A3KGQ6_MOUSE Actin-related protein 2/3 complex subunit 5 OS=Mus musculus GN=Arpc5l PE=2 SV=1
0.226356	0.195131	0.136355	0.065842	0.0755914	0.0938118	-0.185338	0.0663457	0.0239336	0.104209	0.0783482	0.0630517	0.0771209	0.26287		binding;calcium ion binding;cation binding;cytoskeletal protein binding;ion binding;metal ion binding;protein binding;protein dimerization activity;protein heterodimerization activity;spectrin binding	adherens junction;anchoring junction;cell cortex part;cell junction;cell part;cell-cell adherens junction;cell-cell junction;contractile fiber part;cuticular plate;cytoplasmic part;cytoskeletal part;fascia adherens;intracellular organelle part;intracellular part;lateral plasma membrane;membrane part;organelle part;plasma membrane part;Z disc			0	222540000000	151	151	0	4	68	285.18	99532000000	123010000000	0.0600894	-0.00973298	B9EKJ1;A3KGU7;B7ZWK3;B2RXX6	B9EKJ1;A3KGU7;B7ZWK3;B2RXX6		Sptan1	310	>tr|B9EKJ1|B9EKJ1_MOUSE Spna2 protein OS=Mus musculus GN=Sptan1 PE=2 SV=1;>tr|A3KGU7|A3KGU7_MOUSE Spectrin alpha chain, non-erythrocytic 1 OS=Mus musculus GN=Sptan1 PE=2 SV=1;>tr|B7ZWK3|B7ZWK3_MOUSE Spna2 protein OS=Mus musculus GN=Sptan1 PE=2 SV=1;>tr|B2R
-0.107187	NaN	-0.159847	NaN	-0.0180042	NaN	NaN	NaN	NaN	-0.151126	NaN	-0.0701756	NaN	NaN	anatomical structure development;anatomical structure morphogenesis;biological regulation;biosynthetic process;blood vessel morphogenesis;cardiac muscle tissue development;cell differentiation;cellular biosynthetic process;cellular developmental process;cellular macromolecule biosynthetic process;cellular macromolecule metabolic process;cellular metabolic process;cellular nitrogen compound metabo…	actin binding;binding;cytoskeletal protein binding;nucleic acid binding;nucleic acid binding transcription factor activity;protein binding;protein binding transcription factor activity;sequence-specific DNA binding transcription factor activity;transcription coactivator activity;transcription cofactor activity;transcription factor binding transcription factor activity	cell part;cytoplasm;intracellular membrane-bounded organelle;intracellular organelle;intracellular part;membrane-bounded organelle;nucleus;organelle			6.7627e-79	2960300000	7	7	7	4	15.2	117.42	1413300000	1547100000	0.0886657	0.0156383	A3KMF2;Q5DTZ3;P59759;G3X8R8	A3KMF2;Q5DTZ3;P59759;G3X8R8	MKL/myocardin-like protein 2	Mkl2	312	>tr|A3KMF2|A3KMF2_MOUSE Mkl2 protein (Fragment) OS=Mus musculus GN=Mkl2 PE=2 SV=1;>tr|Q5DTZ3|Q5DTZ3_MOUSE MKIAA1243 protein (Fragment) OS=Mus musculus GN=Mkl2 PE=2 SV=1;>sp|P59759|MKL2_MOUSE MKL/myocardin-like protein 2 OS=Mus musculus GN=Mkl2 PE=1 SV=1;>t
NaN	0.280784	NaN	-0.00402384	-0.0150064	NaN	NaN	NaN	0.0252372	NaN	-0.17596	0.0427695	NaN	NaN	cellular macromolecule metabolic process;cellular metabolic process;cellular process;cellular protein metabolic process;macromolecule metabolic process;metabolic process;primary metabolic process;protein folding;protein metabolic process		cell part;cytoplasm;cytoplasmic part;cytosolic part;intracellular membrane-bounded organelle;intracellular organelle;intracellular part;macromolecular complex;membrane-bounded organelle;nucleus;organelle;prefoldin complex;protein complex			3.6227e-34	1406600000	5	5	5	6	41.9	21.963	603540000	803100000	0.442553	0.123236	A3KMJ8;P61759;Q3TIR6;REV__Q3TIR6;REV__A3KMJ8;REV__P61759	A3KMJ8;P61759;Q3TIR6	Prefoldin subunit 3	Vbp1	315	>tr|A3KMJ8|A3KMJ8_MOUSE Vbp1 protein (Fragment) OS=Mus musculus GN=Vbp1 PE=2 SV=1;>sp|P61759|PFD3_MOUSE Prefoldin subunit 3 OS=Mus musculus GN=Vbp1 PE=2 SV=2;>tr|Q3TIR6|Q3TIR6_MOUSE Prefoldin subunit 3 OS=Mus musculus GN=Vbp1 PE=2 SV=1
-0.575883	-0.717419	-0.127797	-0.126516	-0.149408	-0.207064	NaN	-0.0810838	-0.0263618	-0.0324455	0.0229195	-0.0819964	0.0777777	-0.225677	biological regulation;cellular process;cellular response to stimulus;establishment of localization;establishment of localization in cell;establishment of protein localization;intracellular protein transport;intracellular signal transduction;intracellular transport;negative regulation of biological process;negative regulation of biosynthetic process;negative regulation of cellular biosynthetic pro…	binding;catalytic activity;monooxygenase activity;oxidoreductase activity;protein binding;protein domain specific binding	cell part;cytoplasm;cytoplasmic part;cytoplasmic vesicle membrane;cytoplasmic vesicle part;cytosol;intracellular organelle part;intracellular part;membrane;organelle membrane;organelle part;vesicle membrane	Cell cycle;Neurotrophin signaling pathway;Oocyte meiosis		0	11206000000	11	9	9	5	56.7	27.778	5423200000	5782800000	1.56114	-0.267795	P68254;A3KML3;F6VW30;P68254-2;F6YY69	P68254;A3KML3;F6VW30;P68254-2;F6YY69	14-3-3 protein theta	Ywhaq	316	>sp|P68254|1433T_MOUSE 14-3-3 protein theta OS=Mus musculus GN=Ywhaq PE=1 SV=1;>tr|A3KML3|A3KML3_MOUSE MCG126220 OS=Mus musculus GN=Ywhaq PE=2 SV=1;>tr|F6VW30|F6VW30_MOUSE 14-3-3 protein theta (Fragment) OS=Mus musculus GN=Ywhaq PE=2 SV=1;>sp|P68254-2|1433
NaN	NaN	-0.287023	NaN	NaN	NaN	NaN	NaN	NaN	NaN	NaN	NaN	NaN	NaN	anatomical structure development;anatomical structure morphogenesis;anterior/posterior pattern specification;appendage morphogenesis;asymmetric cell division;biological regulation;cartilage development;cell division;cellular process;cellular process involved in reproduction;central nervous system development;developmental process;embryonic appendage morphogenesis;embryonic hindlimb morphogenesis;…	binding;cation binding;DNA binding;identical protein binding;ion binding;metal ion binding;nucleic acid binding;protein binding;protein dimerization activity;protein homodimerization activity;transition metal ion binding;zinc ion binding	cell part;intracellular membrane-bounded organelle;intracellular organelle;intracellular organelle part;intracellular part;macromolecular complex;membrane-bounded organelle;nuclear body;nuclear part;nuclear speck;nucleoplasm part;nucleus;organelle;organelle part;PML body;protein complex;transcriptional repressor complex	Acute myeloid leukemia;Pathways in cancer		8.4528e-10	46859000	3	3	3	3	12.4	65.384	27652000	19207000	0	NaN	Q3V3H4;A3KMN0;Q3UQ17	Q3V3H4;A3KMN0;Q3UQ17		Zbtb16	318	>tr|Q3V3H4|Q3V3H4_MOUSE Putative uncharacterized protein OS=Mus musculus GN=Zbtb16 PE=2 SV=1;>tr|A3KMN0|A3KMN0_MOUSE Zbtb16 protein (Fragment) OS=Mus musculus GN=Zbtb16 PE=2 SV=1;>tr|Q3UQ17|Q3UQ17_MOUSE MCG3834 OS=Mus musculus GN=Zbtb16 PE=2 SV=1
NaN	1.02873	NaN	1.41357	0.514211	0.590712	NaN	0.454381	-0.0805758	1.17531	0.678442	0.690074	NaN	NaN						2.3927e-29	1877200000	9	9	9	3	24.1	52.223	638510000	1238700000	0.471204	0.303279	A3KMP2;D6RH59;A3KMP2-2	A3KMP2	Tetratricopeptide repeat protein 38	Ttc38	319	>sp|A3KMP2|TTC38_MOUSE Tetratricopeptide repeat protein 38 OS=Mus musculus GN=Ttc38 PE=2 SV=2
1.49146	NaN	0.137063	0.0317787	0.101094	NaN	NaN	0.0708749	NaN	-0.0755301	NaN	-0.0337437	NaN	-0.265941	ATP biosynthetic process;ATP metabolic process;ATP synthesis coupled proton transport;biosynthetic process;cation transport;cellular biosynthetic process;cellular metabolic process;cellular nitrogen compound biosynthetic process;cellular nitrogen compound metabolic process;cellular process;energy coupled proton transport, down electrochemical gradient;establishment of localization;heterocycle bio…	ATPase activity;catalytic activity;cation transmembrane transporter activity;hydrogen ion transmembrane transporter activity;hydrolase activity;hydrolase activity, acting on acid anhydrides;hydrolase activity, acting on acid anhydrides, in phosphorus-containing anhydrides;inorganic cation transmembrane transporter activity;ion transmembrane transporter activity;monovalent inorganic cation transme…	cell part;cytoplasmic part;integral to membrane;intracellular membrane-bounded organelle;intracellular organelle;intracellular organelle part;intracellular part;intrinsic to membrane;macromolecular complex;membrane part;membrane-bounded organelle;mitochondrial membrane part;mitochondrial part;mitochondrial proton-transporting ATP synthase complex;mitochondrial proton-transporting ATP synthase com…	Alzheimer's disease;Huntington's disease;Oxidative phosphorylation;Parkinson's disease		2.6984e-10	12842000000	4	4	4	8	85.1	7.7662	5000200000	7842100000	0.700531	0.516433	Q7JD02;Q7JCZ0;P03930;A3R456;Q5GA80;D2J4F9;A3R404;A3E4B1	Q7JD02;Q7JCZ0;P03930;A3R456;Q5GA80;D2J4F9;A3R404;A3E4B1	ATP synthase protein 8	ATP8;mt-Atp8;Mtatp8	322	>tr|Q7JD02|Q7JD02_MOUSE ATP synthase protein 8 OS=Mus musculus domesticus GN=Atp8 PE=3 SV=1;>tr|Q7JCZ0|Q7JCZ0_MOUSE ATP synthase protein 8 OS=Mus musculus GN=mt-Atp8 PE=3 SV=1;>sp|P03930|ATP8_MOUSE ATP synthase protein 8 OS=Mus musculus GN=Mtatp8 PE=1 SV=1
-2.08792	-2.51703	1.15116	NaN	NaN	NaN	NaN	0.876614	NaN	1.30907	0.306721	NaN	NaN	NaN						2.3304e-12	1455200000	3	3	3	11	18.5	24.875	688240000	766990000	0.764069	-1.98206	A4FU62;G0YP42;Q9D8W4;A2NVW5;A2NVW4;A2NVW2;A2NVW1;P01843;P01728;P01723;P01727	A4FU62;G0YP42;Q9D8W4		Iglv2;Iglv1	324	>tr|A4FU62|A4FU62_MOUSE LOC207685 protein (Fragment) OS=Mus musculus GN=LOC207685 PE=2 SV=1;>tr|G0YP42|G0YP42_MOUSE Anti-human Langerin 2G3 lambda chain OS=Mus musculus PE=1 SV=1;>tr|Q9D8W4|Q9D8W4_MOUSE MCG141777 OS=Mus musculus GN=Iglv1 PE=2 SV=1
NaN	NaN	NaN	NaN	0.174613	NaN	NaN	NaN	NaN	NaN	-0.516376	0.161842	NaN	NaN	macromolecule metabolic process;metabolic process;primary metabolic process;protein metabolic process;proteolysis	catalytic activity;cysteine-type peptidase activity;hydrolase activity;peptidase activity;peptidase activity, acting on L-amino acid peptides	cell part;cytoplasmic part;intracellular membrane-bounded organelle;intracellular organelle;intracellular part;lysosome;lytic vacuole;membrane-bounded organelle;organelle;vacuole	Lysosome		4.3084e-47	881250000	2	2	2	4	24.7	19.276	330470000	550780000	0	0.35188	A4FUP7;Q99KQ9;Q9R013;Q9ES93	A4FUP7;Q99KQ9;Q9R013;Q9ES93	Cathepsin F	Ctsf	326	>tr|A4FUP7|A4FUP7_MOUSE Ctsf protein (Fragment) OS=Mus musculus GN=Ctsf PE=2 SV=1;>tr|Q99KQ9|Q99KQ9_MOUSE Ctsf protein (Fragment) OS=Mus musculus GN=Ctsf PE=2 SV=2;>sp|Q9R013|CATF_MOUSE Cathepsin F OS=Mus musculus GN=Ctsf PE=2 SV=1;>tr|Q9ES93|Q9ES93_MOUSE
NaN	0.0116262	NaN	-0.0669968	NaN	-0.233108	NaN	NaN	-0.21545	NaN	-0.0202969	NaN	0.011502	-0.0105205	biosynthetic process;cellular biosynthetic process;cellular component biogenesis;cellular component biogenesis at cellular level;cellular component organization or biogenesis;cellular component organization or biogenesis at cellular level;cellular macromolecule biosynthetic process;cellular macromolecule metabolic process;cellular metabolic process;cellular nitrogen compound metabolic process;cel…	binding;nucleic acid binding;RNA binding;structural constituent of ribosome;structural molecule activity	cell part;cytosolic small ribosomal subunit;intracellular organelle part;intracellular part;macromolecular complex;organelle part;ribonucleoprotein complex;small ribosomal subunit	Ribosome		2.1422e-23	3598900000	9	9	9	4	64.4	16.445	1534900000	2064000000	0.165053	-0.0374682	P14131;A4FUS1;Q641N3;Q5CZY9	P14131;A4FUS1;Q641N3;Q5CZY9	40S ribosomal protein S16	Rps16	328	>sp|P14131|RS16_MOUSE 40S ribosomal protein S16 OS=Mus musculus GN=Rps16 PE=2 SV=4;>tr|A4FUS1|A4FUS1_MOUSE MCG123443 OS=Mus musculus GN=Rps16 PE=2 SV=1;>tr|Q641N3|Q641N3_MOUSE Rps16 protein (Fragment) OS=Mus musculus GN=Rps16 PE=2 SV=1;>tr|Q5CZY9|Q5CZY9_MO
NaN	NaN	NaN	1.38425	NaN	NaN	NaN	NaN	0.0329046	NaN	-0.0120805	NaN	NaN	NaN						3.0774e-11	148140000	4	4	4	3	12.5	57.19	55493000	92649000	0	1.37383	A4FUU9;Q9DBC0;B9EJ24	A4FUU9;Q9DBC0;B9EJ24	Selenoprotein O	1300018J18Rik;Selo	329	>tr|A4FUU9|A4FUU9_MOUSE 1300018J18Rik protein (Fragment) OS=Mus musculus GN=Selo PE=2 SV=1;>sp|Q9DBC0|SELO_MOUSE Selenoprotein O OS=Mus musculus GN=Selo PE=2 SV=4;>tr|B9EJ24|B9EJ24_MOUSE Uncharacterized protein OS=Mus musculus GN=Selo PE=2 SV=1
NaN	NaN	0.48363	NaN	NaN	NaN	NaN	NaN	NaN	NaN	NaN	NaN	NaN	NaN	ATP catabolic process;ATP metabolic process;catabolic process;cellular catabolic process;cellular metabolic process;cellular nitrogen compound catabolic process;cellular nitrogen compound metabolic process;cellular process;establishment of localization;heterocycle catabolic process;heterocycle metabolic process;metabolic process;nitrogen compound metabolic process;nucleobase-containing compound c…	adenyl nucleotide binding;adenyl ribonucleotide binding;ATP binding;ATPase activity;binding;catalytic activity;hydrolase activity;hydrolase activity, acting on acid anhydrides;hydrolase activity, acting on acid anhydrides, in phosphorus-containing anhydrides;nucleoside-triphosphatase activity;nucleotide binding;purine nucleotide binding;purine ribonucleoside triphosphate binding;purine ribonucleo…	cell part;integral to membrane;intrinsic to membrane;membrane;membrane part;plasma membrane	ABC transporters		9.2663e-32	186560000	1	1	1	4	0.9	180.36	84581000	101980000	0	NaN	A4PBQ8;F8WGE3;A4PBQ7;Q8K442	A4PBQ8;F8WGE3;A4PBQ7;Q8K442	ATP-binding cassette sub-family A member 8-A	Abca8a	330	>tr|A4PBQ8|A4PBQ8_MOUSE ABC transporter A subfamily member, A8a splicing variant 1 OS=Mus musculus GN=Abca8a PE=2 SV=1;>tr|F8WGE3|F8WGE3_MOUSE ATP-binding cassette sub-family A member 8-A OS=Mus musculus GN=Abca8a PE=2 SV=1;>tr|A4PBQ7|A4PBQ7_MOUSE ABC tran
NaN	NaN	-0.13582	NaN	NaN	NaN	NaN	-0.00153745	NaN	-0.131447	NaN	NaN	NaN	NaN	biological regulation;cellular component disassembly;cellular component disassembly at cellular level;cellular component organization;cellular component organization at cellular level;cellular component organization or biogenesis;cellular component organization or biogenesis at cellular level;cellular macromolecular complex disassembly;cellular macromolecular complex subunit organization;cellular…	binding;nucleic acid binding;ribonucleoprotein binding;ribosomal small subunit binding;RNA binding;translation factor activity, nucleic acid binding;translation initiation factor activity	cell part;cytoplasmic part;intracellular membrane-bounded organelle;intracellular organelle;intracellular part;membrane-bounded organelle;mitochondrion;organelle			5.7245e-87	1467300000	3	3	3	2	21.7	31.739	771040000	696300000	0	-0.069328	Q9CZD5;A4QMQ0	Q9CZD5;A4QMQ0	Translation initiation factor IF-3, mitochondrial	Mtif3	331	>sp|Q9CZD5|IF3M_MOUSE Translation initiation factor IF-3, mitochondrial OS=Mus musculus GN=Mtif3 PE=1 SV=1;>tr|A4QMQ0|A4QMQ0_MOUSE Mitochondrial translational initiation factor 3 OS=Mus musculus GN=Mtif3 PE=2 SV=1
NaN	-0.322054	NaN	-0.596339	NaN	-0.737046	-0.625866	NaN	-0.756703	NaN	-0.742472	NaN	-0.750366	NaN	amine metabolic process;biological regulation;carbohydrate metabolic process;carboxylic acid metabolic process;cellular aldehyde metabolic process;cellular amine metabolic process;cellular amino acid metabolic process;cellular ketone metabolic process;cellular metabolic process;cellular modified amino acid metabolic process;cellular nitrogen compound metabolic process;cellular process;glutathione…	binding;carbon-sulfur lyase activity;catalytic activity;cation binding;ion binding;lactoylglutathione lyase activity;lyase activity;metal ion binding		MAPK signaling pathway - yeast;Pyruvate metabolism		3.3274e-106	10064000000	11	11	11	2	70.1	20.809	5608300000	4456000000	0.835856	0.179521	Q9CPU0;A5GZX3	Q9CPU0;A5GZX3	Lactoylglutathione lyase	Glo1	338	>sp|Q9CPU0|LGUL_MOUSE Lactoylglutathione lyase OS=Mus musculus GN=Glo1 PE=1 SV=3;>tr|A5GZX3|A5GZX3_MOUSE Glyoxalase 1 OS=Mus musculus GN=Glo1 PE=2 SV=1
NaN	NaN	NaN	NaN	NaN	NaN	NaN	0.365656	NaN	NaN	NaN	NaN	NaN	NaN	biological regulation;biosynthetic process;cellular biosynthetic process;cellular macromolecule biosynthetic process;cellular macromolecule metabolic process;cellular metabolic process;cellular nitrogen compound metabolic process;cellular process;macromolecule biosynthetic process;macromolecule metabolic process;metabolic process;nitrogen compound metabolic process;nucleic acid metabolic process;…	binding;cation binding;ion binding;metal ion binding;transition metal ion binding;zinc ion binding	cell part;intracellular membrane-bounded organelle;intracellular organelle;intracellular part;membrane-bounded organelle;nucleus;organelle			1.0686e-12	4596800	5	5	5	6	31.6	30.024	1874100	2722700	0	NaN	A6H5X4-2;A6H5X4;A6H5X4-3;B4XVQ0;B4XVP9;B4XVP7	A6H5X4-2;A6H5X4;A6H5X4-3	PHD finger protein 11	Phf11	342	>sp|A6H5X4-2|PHF11_MOUSE Isoform 2 of PHD finger protein 11 OS=Mus musculus GN=Phf11;>sp|A6H5X4|PHF11_MOUSE PHD finger protein 11 OS=Mus musculus GN=Phf11 PE=2 SV=1;>sp|A6H5X4-3|PHF11_MOUSE Isoform 3 of PHD finger protein 11 OS=Mus musculus GN=Phf11
NaN	NaN	NaN	NaN	-1.75271	NaN	NaN	NaN	NaN	-1.03889	NaN	NaN	NaN	NaN	cellular aromatic compound metabolic process;cellular metabolic process;cellular process;heterocycle metabolic process;metabolic process;nitrogen compound metabolic process;pteridine-containing compound metabolic process	5-methyltetrahydrofolate-dependent methyltransferase activity;binding;catalytic activity;cation binding;cobalamin binding;homocysteine S-methyltransferase activity;ion binding;metal ion binding;methionine synthase activity;methyltransferase activity;S-adenosylmethionine-dependent methyltransferase activity;S-methyltransferase activity;tetrapyrrole binding;transferase activity;transferase activity…	cell part;cytoplasm;intracellular part	Cysteine and methionine metabolism;One carbon pool by folate;Selenocompound metabolism		1.2279e-08	443340000	3	3	3	1	4.2	139.07	303320000	140020000	0	-0.713823	A6H5Y3	A6H5Y3	Methionine synthase	Mtr	343	>sp|A6H5Y3|METH_MOUSE Methionine synthase OS=Mus musculus GN=Mtr PE=2 SV=1
NaN	NaN	-0.142013	NaN	NaN	NaN	NaN	NaN	NaN	NaN	NaN	NaN	NaN	NaN	cellular process;membrane docking;vesicle docking;vesicle docking involved in exocytosis		cell cortex part;cell part;cytoplasmic part;exocyst;intracellular part;macromolecular complex;protein complex			6.8875e-14	221210000	1	1	1	3	4.6	52.767	110280000	110920000	0	NaN	Q8C1X1;A6H5Z3-2;A6H5Z3	Q8C1X1;A6H5Z3-2;A6H5Z3	Exocyst complex component 6B	Exoc6b	344	>tr|Q8C1X1|Q8C1X1_MOUSE Putative uncharacterized protein (Fragment) OS=Mus musculus GN=Exoc6b PE=2 SV=1;>sp|A6H5Z3-2|EXC6B_MOUSE Isoform 2 of Exocyst complex component 6B OS=Mus musculus GN=Exoc6b;>sp|A6H5Z3|EXC6B_MOUSE Exocyst complex component 6B OS=Mus
NaN	NaN	-0.152417	NaN	NaN	NaN	NaN	NaN	NaN	-0.280544	NaN	NaN	NaN	NaN	aging;biological regulation;cell aging;cellular macromolecule metabolic process;cellular metabolic process;cellular process;cellular protein metabolic process;developmental process;macromolecule metabolic process;macromolecule modification;maintenance of location;maintenance of location in cell;maintenance of protein localization to organelle;maintenance of protein location;maintenance of protein…	adenyl nucleotide binding;adenyl ribonucleotide binding;ATP binding;binding;cation binding;ion binding;metal ion binding;nucleotide binding;purine nucleotide binding;purine ribonucleoside triphosphate binding;purine ribonucleotide binding;ribonucleotide binding;transition metal ion binding;zinc ion binding	aggresome;cell part;cytoskeleton;inclusion body;intermediate filament cytoskeleton;intracellular non-membrane-bounded organelle;intracellular organelle;intracellular organelle part;intracellular part;non-membrane-bounded organelle;nuclear body;nuclear part;nucleoplasm part;organelle;organelle part;PML body			3.2751e-14	333050000	3	3	3	5	18	50.43	171550000	161500000	0	0.128127	Q8R0R0;Q4QQR6;F7BJB9;A6H605;Q6A0C2	Q8R0R0;Q4QQR6;F7BJB9;A6H605;Q6A0C2		Morc3	345	>tr|Q8R0R0|Q8R0R0_MOUSE Morc3 protein (Fragment) OS=Mus musculus GN=Morc3 PE=2 SV=1;>tr|Q4QQR6|Q4QQR6_MOUSE Microrchidia 3 OS=Mus musculus GN=Morc3 PE=2 SV=1;>tr|F7BJB9|F7BJB9_MOUSE Protein Morc3 OS=Mus musculus GN=Morc3 PE=2 SV=1;>tr|A6H605|A6H605_MOUSE M
NaN	-0.813477	NaN	1.55739	NaN	NaN	NaN	NaN	-0.151532	NaN	0.0575074	NaN	NaN	NaN	macromolecule metabolic process;metabolic process;primary metabolic process;protein metabolic process;proteolysis	binding;catalytic activity;cation binding;endopeptidase activity;hydrolase activity;ion binding;metal ion binding;metalloendopeptidase activity;metallopeptidase activity;peptidase activity;peptidase activity, acting on L-amino acid peptides	cell part;cytoplasmic part;intracellular membrane-bounded organelle;intracellular organelle;intracellular organelle lumen;intracellular organelle part;intracellular part;membrane-bounded organelle;membrane-enclosed lumen;mitochondrial matrix;mitochondrial part;mitochondrion;organelle;organelle lumen;organelle part			1.4041e-21	823850000	9	9	9	2	14.1	80.851	327870000	495980000	0.120087	0.418971	A6H611;Q8BLL4	A6H611;Q8BLL4	Mitochondrial intermediate peptidase	Mipep	346	>sp|A6H611|MIPEP_MOUSE Mitochondrial intermediate peptidase OS=Mus musculus GN=Mipep PE=2 SV=1;>tr|Q8BLL4|Q8BLL4_MOUSE Putative uncharacterized protein OS=Mus musculus GN=Mipep PE=2 SV=1
NaN	0.334853	NaN	-0.0515026	NaN	NaN	NaN	NaN	NaN	NaN	-0.0622212	NaN	NaN	NaN						1.3322e-12	356890000	5	5	5	9	15	50.548	169190000	187690000	0	0.203897	A6H630;A6H630-2;A6H630-4;D6RG65;A6H630-3;REV__A6H630-3;REV__A6H630-4;REV__A6H630-2;REV__A6H630	A6H630;A6H630-2;A6H630-4	UPF0364 protein C6orf211 homolog		348	>sp|A6H630|CF211_MOUSE UPF0364 protein C6orf211 homolog OS=Mus musculus PE=2 SV=1;>sp|A6H630-2|CF211_MOUSE Isoform 2 of UPF0364 protein C6orf211 homolog OS=Mus musculus;>sp|A6H630-4|CF211_MOUSE Isoform 4 of UPF0364 protein C6orf211 homolog OS=Mus musculus
0.380163	0.102349	0.0336159	-0.0216999	0.0160466	0.0354559	-0.14764	0.0664792	0.0597419	0.0591671	0.177865	0.079228	-0.0952281	0.0356301	anatomical structure development;apoptosis;biological regulation;brain development;cell death;cellular process;cellular response to abiotic stimulus;cellular response to external stimulus;cellular response to mechanical stimulus;cellular response to stimulus;death;developmental process;negative regulation of apoptosis;negative regulation of biological process;negative regulation of cell death;neg…	binding;protein binding;protein complex binding	cell part;cell projection;contractile fiber part;cytoplasmic part;cytosol;intracellular part;membrane;neuron projection;organelle part;plasma membrane;Z disc			0	67865000000	23	23	23	4	53	61.859	30986000000	36880000000	0.0110718	0.00220113	Q9JLV1;A6H663;Q3TAM9;Q9ER87	Q9JLV1;A6H663;Q3TAM9	BAG family molecular chaperone regulator 3	Bag3	350	>sp|Q9JLV1|BAG3_MOUSE BAG family molecular chaperone regulator 3 OS=Mus musculus GN=Bag3 PE=1 SV=2;>tr|A6H663|A6H663_MOUSE BCL2-associated athanogene 3 OS=Mus musculus GN=Bag3 PE=2 SV=1;>tr|Q3TAM9|Q3TAM9_MOUSE Putative uncharacterized protein OS=Mus muscul
NaN	NaN	NaN	-0.230592	NaN	NaN	NaN	-0.598176	-0.71351	NaN	-0.767598	NaN	NaN	NaN	anatomical structure development;biological regulation;cell development;cellular developmental process;cellular process;developmental process;megakaryocyte development;regulation of biological process;regulation of localization;regulation of protein localization	enzyme activator activity;enzyme regulator activity;GTPase activator activity;GTPase regulator activity;nucleoside-triphosphatase regulator activity;Rab GTPase activator activity;Ras GTPase activator activity;small GTPase regulator activity	cell part;cytoplasmic part;early endosome;endosome;Golgi apparatus;intracellular membrane-bounded organelle;intracellular organelle;intracellular part;membrane-bounded organelle;nucleus;organelle			2.0419e-260	1767400000	9	9	7	2	22.7	92.403	876200000	891180000	0	0.462503	A6H6A9;A6H6A9-2	A6H6A9	Rab GTPase-activating protein 1-like	Rabgap1l	352	>sp|A6H6A9|RBG1L_MOUSE Rab GTPase-activating protein 1-like OS=Mus musculus GN=Rabgap1l PE=1 SV=1
NaN	NaN	NaN	-0.2054	NaN	NaN	NaN	-0.27599	-0.364946	-0.184957	NaN	NaN	NaN	NaN	anatomical structure formation involved in morphogenesis;angiogenesis;biological regulation;developmental process;negative regulation of angiogenesis;negative regulation of biological process;negative regulation of blood vessel endothelial cell migration;negative regulation of cell communication;negative regulation of cell migration;negative regulation of cell migration involved in sprouting angi…		basement membrane;extracellular matrix part;extracellular region part;extracellular space			3.7867e-12	601200000	4	4	4	2	6.9	105.21	313070000	288130000	0	0.0698976	A6H6E2;A6H6E2-2	A6H6E2	Multimerin-2	Mmrn2	354	>sp|A6H6E2|MMRN2_MOUSE Multimerin-2 OS=Mus musculus GN=Mmrn2 PE=2 SV=1
-1.6358	-1.77546	NaN	0.0295436	NaN	0.339681	NaN	0.448865	0.510962	NaN	0.52385	NaN	0.0441246	NaN	anatomical structure development;biological regulation;biomineral tissue development;bone mineralization;developmental process;negative regulation of biological process;negative regulation of biomineral tissue development;negative regulation of cell communication;negative regulation of cellular process;negative regulation of developmental process;negative regulation of multicellular organismal pr…	binding;calcium ion binding;cation binding;channel activity;ion binding;metal ion binding;passive transmembrane transporter activity;porin activity;transmembrane transporter activity;transporter activity;wide pore channel activity	cell part;extracellular matrix;extracellular region part;macromolecular complex;membrane part;pore complex;protein complex;proteinaceous extracellular matrix			7.2556e-28	2264100000	10	10	10	3	34.3	42.572	1243500000	1020600000	1.05459	-1.14246	Q99MQ4;A6H6K1;Q9CTL6	Q99MQ4;A6H6K1	Asporin	Aspn	356	>sp|Q99MQ4|ASPN_MOUSE Asporin OS=Mus musculus GN=Aspn PE=1 SV=1;>tr|A6H6K1|A6H6K1_MOUSE Aspn protein OS=Mus musculus GN=Aspn PE=2 SV=1
NaN	NaN	NaN	0.222636	NaN	NaN	NaN	NaN	0.258829	NaN	0.165511	NaN	NaN	NaN	cellular component organization;cellular component organization or biogenesis;cellular localization;cellular macromolecule localization;cellular membrane organization;cellular process;cellular protein localization;cellular response to chemical stimulus;cellular response to endogenous stimulus;cellular response to hormone stimulus;cellular response to insulin stimulus;cellular response to organic …	enzyme regulator activity;GTPase regulator activity;guanyl-nucleotide exchange factor activity;nucleoside-triphosphatase regulator activity;Rab guanyl-nucleotide exchange factor activity;Ras guanyl-nucleotide exchange factor activity;small GTPase regulator activity	cell part;cytoplasmic membrane-bounded vesicle;cytoplasmic part;cytoplasmic vesicle;cytoplasmic vesicle membrane;cytoplasmic vesicle part;cytosol;insulin-responsive compartment;intracellular membrane-bounded organelle;intracellular organelle;intracellular organelle part;intracellular part;macromolecular complex;membrane;membrane part;membrane-bounded organelle;membrane-bounded vesicle;organelle;o…			1.3249e-84	93921000	17	17	17	4	17.6	211.46	43254000	50666000	0	0.0104659	A6H8H2;A6H8H2-2;E9Q449;Q3U2Y9	A6H8H2;A6H8H2-2;E9Q449	DENN domain-containing protein 4C	Dennd4c	357	>sp|A6H8H2|DEN4C_MOUSE DENN domain-containing protein 4C OS=Mus musculus GN=Dennd4c PE=1 SV=1;>sp|A6H8H2-2|DEN4C_MOUSE Isoform 2 of DENN domain-containing protein 4C OS=Mus musculus GN=Dennd4c;>tr|E9Q449|E9Q449_MOUSE DENN domain-containing protein 4C OS=Mu
NaN	NaN	-0.524012	NaN	NaN	NaN	NaN	-0.815702	NaN	-0.0246324	NaN	NaN	NaN	NaN	biological regulation;biosynthetic process;cellular biosynthetic process;cellular component organization;cellular component organization at cellular level;cellular component organization or biogenesis;cellular component organization or biogenesis at cellular level;cellular macromolecule biosynthetic process;cellular macromolecule metabolic process;cellular metabolic process;cellular nitrogen comp…	acetyltransferase activity;binding;catalytic activity;chromatin binding;DNA binding;histone acetyltransferase activity;ligand-dependent nuclear receptor transcription coactivator activity;lysine N-acetyltransferase activity;molecular transducer activity;N-acetyltransferase activity;N-acyltransferase activity;nucleic acid binding;protein binding;protein binding transcription factor activity;recept…	cell part;cytoplasm;intracellular membrane-bounded organelle;intracellular organelle;intracellular organelle part;intracellular part;membrane-bounded organelle;nuclear part;nucleoplasm;nucleus;organelle;organelle part			5.6031e-10	157290000	4	4	4	5	8	94.701	61885000	95406000	0	-0.103845	Q8BN74;Q7TPU7;E9PV80;A6P3E3;Q61026	Q8BN74;Q7TPU7;E9PV80;A6P3E3;Q61026	Nuclear receptor coactivator 2	Ncoa2	358	>tr|Q8BN74|Q8BN74_MOUSE Putative uncharacterized protein OS=Mus musculus GN=Ncoa2 PE=1 SV=1;>tr|Q7TPU7|Q7TPU7_MOUSE Ncoa2 protein OS=Mus musculus GN=Ncoa2 PE=2 SV=1;>tr|E9PV80|E9PV80_MOUSE Nuclear receptor coactivator 2 OS=Mus musculus GN=Ncoa2 PE=4 SV=1;>
-1.35975	NaN	NaN	NaN	NaN	NaN	NaN	-0.393012	NaN	NaN	NaN	NaN	NaN	NaN	biological regulation;cell growth;cellular component organization;cellular component organization at cellular level;cellular component organization or biogenesis;cellular component organization or biogenesis at cellular level;cellular process;collagen fibril organization;collagen metabolic process;extracellular matrix organization;extracellular structure organization;growth;macromolecule metaboli…	binding;carboxylic acid binding;catalytic activity;cation binding;dioxygenase activity;ion binding;iron ion binding;L-ascorbic acid binding;metal ion binding;oxidoreductase activity;oxidoreductase activity, acting on paired donors, with incorporation or reduction of molecular oxygen;oxidoreductase activity, acting on paired donors, with incorporation or reduction of molecular oxygen, 2-oxoglutara…	cell part;cytoplasmic part;endoplasmic reticulum;extracellular matrix;extracellular region part;intracellular membrane-bounded organelle;intracellular organelle;intracellular part;membrane;membrane-bounded organelle;nucleus;organelle;plasma membrane;proteinaceous extracellular matrix			3.9206e-44	2064500000	2	2	2	5	8	64.101	1325800000	738690000	0	-0.966737	Q3V1T4-3;Q3V1T4;A6PW84;Q3V1T4-2;A2A7Q5	Q3V1T4-3;Q3V1T4;A6PW84;Q3V1T4-2;A2A7Q5	Prolyl 3-hydroxylase 1	Lepre1	360	>sp|Q3V1T4-3|P3H1_MOUSE Isoform 3 of Prolyl 3-hydroxylase 1 OS=Mus musculus GN=Lepre1;>sp|Q3V1T4|P3H1_MOUSE Prolyl 3-hydroxylase 1 OS=Mus musculus GN=Lepre1 PE=2 SV=2;>tr|A6PW84|A6PW84_MOUSE Prolyl 3-hydroxylase 1 OS=Mus musculus GN=Lepre1 PE=2 SV=1;>sp|Q3
NaN	NaN	0.114934	NaN	NaN	NaN	NaN	0.515956	NaN	NaN	NaN	NaN	NaN	NaN	calcium ion transmembrane transport;calcium ion transport;cation transport;cellular component organization;cellular component organization or biogenesis;cellular membrane organization;cellular process;divalent inorganic cation transport;divalent metal ion transport;endocytosis;establishment of localization;ion transmembrane transport;ion transport;membrane invagination;membrane organization;metal…	calcium channel activity;cation channel activity;cation transmembrane transporter activity;channel activity;ion channel activity;ion transmembrane transporter activity;passive transmembrane transporter activity;substrate-specific channel activity;substrate-specific transmembrane transporter activity;substrate-specific transporter activity;transmembrane transporter activity;transporter activity	cell part;cytoplasmic part;cytoplasmic vesicle part;integral to membrane;integral to organelle membrane;integral to synaptic vesicle membrane;intracellular organelle part;intracellular part;intrinsic to membrane;intrinsic to organelle membrane;membrane part;organelle part;synapse part			3.9914e-10	192460000	3	3	3	2	19.3	12.045	96295000	96161000	0	-0.401021	A6PWX1;Q8BG21	A6PWX1;Q8BG21	Calcium channel flower homolog	Cacfd1	362	>tr|A6PWX1|A6PWX1_MOUSE Calcium channel flower homolog OS=Mus musculus GN=Cacfd1 PE=2 SV=1;>sp|Q8BG21|FLOWR_MOUSE Calcium channel flower homolog OS=Mus musculus GN=Cacfd1 PE=2 SV=1
NaN	NaN	NaN	NaN	NaN	-0.107873	NaN	NaN	NaN	NaN	0.0524375	NaN	-0.0786699	0.00388277			cell part;cytoplasmic membrane-bounded vesicle;cytoplasmic part;cytoplasmic vesicle;intracellular membrane-bounded organelle;intracellular organelle;intracellular part;membrane-bounded organelle;membrane-bounded vesicle;mitochondrion;organelle;vesicle			2.6905e-27	282250000	5	5	5	8	26.5	24.587	127710000	154540000	0	-0.100423	A6PWX5;A6PWX8;A6PWX9;Q9CWU6;Q9CWU6-2;A6PWX7;D6RJ83;F6V305	A6PWX5;A6PWX8;A6PWX9;Q9CWU6;Q9CWU6-2;A6PWX7	Ubiquinol-cytochrome c reductase complex chaperone CBP3 homolog	Uqcc	363	>tr|A6PWX5|A6PWX5_MOUSE Ubiquinol-cytochrome-c reductase complex assembly factor 1 OS=Mus musculus GN=Uqcc1 PE=2 SV=1;>tr|A6PWX8|A6PWX8_MOUSE Ubiquinol-cytochrome-c reductase complex assembly factor 1 (Fragment) OS=Mus musculus GN=Uqcc1 PE=2 SV=1;>tr|A6PWX
-0.725333	NaN	-0.259347	NaN	-0.0364611	NaN	NaN	-0.353048	NaN	-0.296525	NaN	-0.280141	NaN	NaN	biological regulation;cellular process;cellular response to stimulus;intracellular signal transduction;regulation of biological process;regulation of cellular process;response to stimulus;signal transduction;small GTPase mediated signal transduction	binding;enzyme activator activity;enzyme regulator activity;GTPase activator activity;GTPase regulator activity;nucleoside-triphosphatase regulator activity;protein binding;protein domain specific binding;SH3 domain binding	adherens junction;anchoring junction;cell junction;cell part;cell projection;cell-substrate adherens junction;cell-substrate junction;focal adhesion;intracellular;lamellipodium			1.6595e-100	8615500000	17	17	17	2	21	155.27	4018800000	4596700000	0.0513165	-0.0304755	B2RSI0;A6X8Z5	B2RSI0;A6X8Z5	Rho GTPase-activating protein 31	Arhgap31	365	>tr|B2RSI0|B2RSI0_MOUSE CDC42 GTPase-activating protein OS=Mus musculus GN=Arhgap31 PE=2 SV=1;>sp|A6X8Z5|RHG31_MOUSE Rho GTPase-activating protein 31 OS=Mus musculus GN=Arhgap31 PE=1 SV=1
-2.27691	-2.35321	-0.592202	-0.633636	NaN	NaN	NaN	-0.727983	-0.652022	-0.641922	-0.469774	-2.0868	NaN	0.326341	acute inflammatory response;acute-phase response;amine metabolic process;aminoglycan metabolic process;carbohydrate metabolic process;defense response;glycosaminoglycan metabolic process;hyaluronan metabolic process;inflammatory response;macromolecule metabolic process;metabolic process;nitrogen compound metabolic process;polysaccharide metabolic process;primary metabolic process;response to stim…	endopeptidase inhibitor activity;endopeptidase regulator activity;enzyme inhibitor activity;enzyme regulator activity;peptidase inhibitor activity;peptidase regulator activity;serine-type endopeptidase inhibitor activity	cell part;cytoplasm;extracellular region;intracellular part;membrane;plasma membrane			5.3959e-77	9951900000	19	19	18	4	29.4	104.59	3739300000	6212600000	0.674834	-0.755295	E9PVD2;A6X935;E9Q5L2;A6X935-2	E9PVD2;A6X935;E9Q5L2;A6X935-2	Inter alpha-trypsin inhibitor, heavy chain 4	Itih4	366	>tr|E9PVD2|E9PVD2_MOUSE Inter alpha-trypsin inhibitor, heavy chain 4 OS=Mus musculus GN=Itih4 PE=2 SV=1;>sp|A6X935|ITIH4_MOUSE Inter alpha-trypsin inhibitor, heavy chain 4 OS=Mus musculus GN=Itih4 PE=1 SV=2;>tr|E9Q5L2|E9Q5L2_MOUSE Inter alpha-trypsin inhib
NaN	-0.00319481	NaN	-0.0139178	NaN	NaN	NaN	-0.133158	-0.138964	NaN	0.0462923	NaN	NaN	NaN	activation of immune response;activation of innate immune response;biological regulation;cell cycle;cellular process;cellular response to stimulus;immune response-activating signal transduction;immune response-regulating signaling pathway;immune system process;innate immune response-activating signal transduction;intracellular protein kinase cascade;intracellular signal transduction;pattern recog…	adenyl nucleotide binding;adenyl ribonucleotide binding;ATP binding;binding;caspase inhibitor activity;caspase regulator activity;catalytic activity;cation binding;cysteine-type endopeptidase inhibitor activity;endopeptidase inhibitor activity;endopeptidase regulator activity;enzyme inhibitor activity;enzyme regulator activity;ion binding;kinase activity;magnesium ion binding;metal ion binding;nu…	cell part;cytoplasm;intracellular membrane-bounded organelle;intracellular organelle;intracellular part;membrane-bounded organelle;nucleus;organelle	Long-term potentiation;MAPK signaling pathway;mTOR signaling pathway;Neurotrophin signaling pathway;Oocyte meiosis;Progesterone-mediated oocyte maturation		1.7032e-44	829860000	8	7	7	31	16.6	83.693	370510000	459340000	0.338808	0.0667205	P18654;A7E215;B1AXN9;B1AXP0;F6UG16;B1AXN8;B1AXN5;Q3TIM6;E9PWV3;P18653;Q505N6;Q3UFZ5;F6RQA2;F6Q8A4;Q810V8;Q7TPS0-2;A2CEE6;Q7TPS0-3;A2CEE5;Q7TPS0;E9PUP0;A2CEE7;E9QK39;B1AXN7;B2GVN8;A2CEE8;B1B0X1;Q810Z3;Q8CHM5;Q9WUT3;Q7TPD5	P18654;A7E215;B1AXN9;B1AXP0	Ribosomal protein S6 kinase alpha-3;Ribosomal protein S6 kinase	Rps6ka3	370	>sp|P18654|KS6A3_MOUSE Ribosomal protein S6 kinase alpha-3 OS=Mus musculus GN=Rps6ka3 PE=1 SV=2;>tr|A7E215|A7E215_MOUSE Ribosomal protein S6 kinase (Fragment) OS=Mus musculus GN=Rps6ka3 PE=2 SV=1;>tr|B1AXN9|B1AXN9_MOUSE Ribosomal protein S6 kinase alpha-3
-0.681371	NaN	-0.187098	NaN	NaN	NaN	NaN	NaN	NaN	-0.0261239	NaN	NaN	NaN	NaN			cell part;cytoplasm;cytoskeletal part;intracellular organelle part;intracellular part;macromolecular complex;microtubule;organelle part;protein complex			2.9378e-07	180060000	2	2	2	6	3.5	108.71	91806000	88252000	0	-0.408111	A7ISP9;Q3UMY5;F8WJ93;Q3UMY5-4;Q3UMY5-2;Q3UMY5-3	A7ISP9;Q3UMY5;F8WJ93;Q3UMY5-4;Q3UMY5-2;Q3UMY5-3	Echinoderm microtubule-associated protein-like 4	Eml4	371	>tr|A7ISP9|A7ISP9_MOUSE EMAP-like protein 4 OS=Mus musculus GN=Eml4 PE=2 SV=1;>sp|Q3UMY5|EMAL4_MOUSE Echinoderm microtubule-associated protein-like 4 OS=Mus musculus GN=Eml4 PE=1 SV=1;>tr|F8WJ93|F8WJ93_MOUSE Echinoderm microtubule-associated protein-like 4
NaN	0.759728	NaN	-0.0542025	NaN	0.0511719	NaN	NaN	0.281153	0.191606	0.0221682	NaN	NaN	-0.198993	biosynthetic process;cellular biosynthetic process;cellular macromolecule biosynthetic process;cellular macromolecule metabolic process;cellular metabolic process;cellular process;cellular protein metabolic process;macromolecule biosynthetic process;macromolecule metabolic process;metabolic process;primary metabolic process;protein metabolic process;translation	structural constituent of ribosome;structural molecule activity	cell part;cytoplasmic part;cytoskeleton;intermediate filament cytoskeleton;intracellular non-membrane-bounded organelle;intracellular organelle;intracellular organelle part;intracellular part;macromolecular complex;membrane;mitochondrial part;mitochondrial small ribosomal subunit;non-membrane-bounded organelle;nuclear membrane;nuclear part;organellar small ribosomal subunit;organelle;organelle me…			2.4658e-14	1601200000	5	5	5	7	48.8	14.288	666690000	934520000	0.297607	0.178249	A7M7Q8;Q3TI14;Q8VE22;Q99LZ4;F7ARZ1;Q3THH3;Q5SXC9	A7M7Q8;Q3TI14;Q8VE22;Q99LZ4;F7ARZ1;Q3THH3;Q5SXC9	28S ribosomal protein S23, mitochondrial	Mrps23	372	>tr|A7M7Q8|A7M7Q8_MOUSE 28S ribosomal protein S23, mitochondrial (Fragment) OS=Mus musculus GN=Mrps23 PE=2 SV=1;>tr|Q3TI14|Q3TI14_MOUSE 28S ribosomal protein S23, mitochondrial OS=Mus musculus GN=Mrps23 PE=2 SV=1;>sp|Q8VE22|RT23_MOUSE 28S ribosomal protein
NaN	0.144366	-0.171205	0.220155	NaN	NaN	NaN	0.256804	0.557745	0.450334	0.295427	NaN	NaN	0.337056	amine biosynthetic process;amine metabolic process;betaine biosynthetic process;betaine metabolic process;biological regulation;biosynthetic process;carboxylic acid biosynthetic process;carboxylic acid metabolic process;carnitine biosynthetic process;carnitine metabolic process;cellular aldehyde metabolic process;cellular amine metabolic process;cellular amino acid biosynthetic process;cellular a…	4-trimethylammoniobutyraldehyde dehydrogenase activity;aldehyde dehydrogenase (NAD) activity;catalytic activity;oxidoreductase activity;oxidoreductase activity, acting on the aldehyde or oxo group of donors;oxidoreductase activity, acting on the aldehyde or oxo group of donors, NAD or NADP as acceptor	cell part;cytoplasmic part;cytosol;intracellular membrane-bounded organelle;intracellular organelle;intracellular part;membrane;membrane-bounded organelle;mitochondrion;organelle;plasma membrane	Arginine and proline metabolism;Ascorbate and aldarate metabolism;beta-Alanine metabolism;Fatty acid metabolism;Glycerolipid metabolism;Glycolysis / Gluconeogenesis;Histidine metabolism;Lysine degradation;Propanoate metabolism;Pyruvate metabolism;Tryptophan metabolism;Valine, leucine and isoleucine degradation		4.4024e-57	2962200000	11	11	11	8	35.6	53.514	1286600000	1675600000	1.48176	-0.315034	Q9JLJ2;Q3TMT4;Q3THE7;A7VL18;Q3UDG0;Q3V1N7;Q3U367;Q3TG52	Q9JLJ2;Q3TMT4;Q3THE7;A7VL18;Q3UDG0;Q3V1N7;Q3U367;Q3TG52	4-trimethylaminobutyraldehyde dehydrogenase	Aldh9a1	373	>sp|Q9JLJ2|AL9A1_MOUSE 4-trimethylaminobutyraldehyde dehydrogenase OS=Mus musculus GN=Aldh9a1 PE=1 SV=1;>tr|Q3TMT4|Q3TMT4_MOUSE Putative uncharacterized protein OS=Mus musculus GN=Aldh9a1 PE=2 SV=1;>tr|Q3THE7|Q3THE7_MOUSE Putative uncharacterized protein O
-3.3464	NaN	NaN	NaN	NaN	NaN	NaN	-3.08076	NaN	NaN	NaN	NaN	NaN	NaN	cellular macromolecule metabolic process;cellular metabolic process;cellular process;establishment of localization;lipid transport;lipoprotein metabolic process;macromolecule metabolic process;metabolic process;organic substance transport;transport	binding;lipid binding	extracellular region			1.4234e-162	1418400000	3	2	0	1	32.4	11.291	1347200000	71190000	0	-0.265645	A7YL62	A7YL62		Apoa2	374	>tr|A7YL62|A7YL62_MOUSE Apolipoprotein A-II OS=Mus musculus GN=Apoa2 PE=4 SV=1
-3.37383	-3.33373	-1.43969	-1.96197	-3.23616	-3.10021	-2.87143	-1.6511	-1.62455	-1.40727	-1.60002	-3.45765	-3.53442	-3.37164		binding;cation binding;heme binding;ion binding;iron ion binding;metal ion binding;oxygen binding;oxygen transporter activity;substrate-specific transporter activity;tetrapyrrole binding;transition metal ion binding;transporter activity	cell part;cytoplasmic part;cytosolic part;hemoglobin complex;intracellular part;macromolecular complex;protein complex	African trypanosomiasis;Malaria		0	219160000000	22	22	0	7	95.9	15.84	180050000000	39113000000	0.356711	-0.381481	P02088;D0U270;A8DUK0;A8DUP5;A8DUP7;A8DUP3;Q61348	P02088;D0U270;A8DUK0;A8DUP5;A8DUP7;A8DUP3	Hemoglobin subunit beta-1	Hbb-b1;Hbbt1	377	>sp|P02088|HBB1_MOUSE Hemoglobin subunit beta-1 OS=Mus musculus GN=Hbb-b1 PE=1 SV=2;>tr|D0U270|D0U270_MUSMC Beta-globin OS=Mus musculus castaneus GN=Hbbt1 PE=3 SV=1;>tr|A8DUK0|A8DUK0_MOUSE Beta-globin OS=Mus musculus GN=Hbbt1 PE=3 SV=1;>tr|A8DUP5|A8DUP5_MO
NaN	3.66852	NaN	3.89132	NaN	5.00985	6.15162	NaN	2.9518	NaN	3.51558	NaN	NaN	5.59921		binding;cation binding;heme binding;ion binding;iron ion binding;metal ion binding;oxygen binding;oxygen transporter activity;substrate-specific transporter activity;tetrapyrrole binding;transition metal ion binding;transporter activity	cell part;cytoplasmic part;cytosolic part;hemoglobin complex;intracellular part;macromolecular complex;protein complex	African trypanosomiasis;Malaria		0	17809000000	22	6	0	6	95.9	15.748	350780000	17458000000	0.283007	0.658133	A8DUK4;A8DUK7;A8DUQ1;A8DUN2;A8DUQ5;E9Q223	A8DUK4;A8DUK7;A8DUQ1;A8DUN2;A8DUQ5;E9Q223		Hbb-b1	378	>tr|A8DUK4|A8DUK4_MOUSE Beta-globin OS=Mus musculus GN=Hbbt1 PE=3 SV=1;>tr|A8DUK7|A8DUK7_MOUSE Beta-globin OS=Mus musculus GN=Hbbt1 PE=3 SV=1;>tr|A8DUQ1|A8DUQ1_MOUSE Beta-globin OS=Mus musculus GN=Hbbt1 PE=3 SV=1;>tr|A8DUN2|A8DUN2_MOUSE Beta-globin OS=Mus
-3.11837	-7.05523	-2.82643	-6.47491	-3.56138	NaN	-8.6152	-3.47162	-5.15479	-3.74936	-5.53786	NaN	NaN	-10.4468	biological regulation;cellular macromolecule metabolic process;cellular metabolic process;cellular nitrogen compound metabolic process;cellular process;DNA alkylation;DNA metabolic process;DNA methylation;DNA modification;macromolecule metabolic process;macromolecule methylation;macromolecule modification;metabolic process;methylation;nitrogen compound metabolic process;nucleic acid metabolic pro…	binding;cation binding;DNA binding;heme binding;ion binding;iron ion binding;metal ion binding;nucleic acid binding;oxygen binding;oxygen transporter activity;substrate-specific transporter activity;tetrapyrrole binding;transition metal ion binding;transporter activity	cell part;cytoplasmic part;cytosolic part;hemoglobin complex;intracellular part;macromolecular complex;protein complex	African trypanosomiasis;Malaria		2.7927e-215	94912000000	19	7	0	11	85	15.878	92844000000	2068400000	0.0931986	0.396824	Q549D9;P02089;D0U285;A8DV41;Q54AH9;D4N6N2;D4N6M2;D0U293;D0U284;D4N6N9;Q9QUN8	Q549D9;P02089;D0U285;A8DV41;Q54AH9;D4N6N2;D4N6M2;D0U293;D0U284;D4N6N9;Q9QUN8	Hemoglobin subunit beta-2	Hbb-b2;Hbbt2;Hbb-b1	382	>tr|Q549D9|Q549D9_MOUSE Beta-globin OS=Mus musculus GN=Hbb-b2 PE=2 SV=1;>sp|P02089|HBB2_MOUSE Hemoglobin subunit beta-2 OS=Mus musculus GN=Hbb-b2 PE=1 SV=2;>tr|D0U285|D0U285_MUSMC Beta-globin OS=Mus musculus castaneus GN=Hbbt2 PE=3 SV=1;>tr|A8DV41|A8DV41_M
NaN	0.061327	NaN	-0.10411	-0.120003	-0.236949	-0.171574	0.00348839	-0.0496414	0.0104701	-0.00823804	-0.0465815	-0.0601308	-0.159871	biological regulation;establishment of localization;establishment of localization in cell;establishment of protein localization;intracellular protein transport;intracellular transport;protein targeting;protein transport;regulation of biological process;regulation of biological quality;regulation of cell communication;regulation of cell development;regulation of cell differentiation;regulation of …	actin binding;binding;catalytic activity;cytoskeletal protein binding;enzyme binding;insulin-like growth factor receptor binding;kinase binding;monooxygenase activity;oxidoreductase activity;protein binding;protein domain specific binding;protein kinase binding;protein kinase C binding;receptor binding	cell part;cytoplasmic part;cytoplasmic vesicle membrane;cytoplasmic vesicle part;cytosol;intracellular organelle part;intracellular part;membrane;organelle membrane;organelle part;vesicle membrane	Cell cycle;Neurotrophin signaling pathway;Oocyte meiosis		1.2291e-281	51008000000	20	20	15	2	75.7	28.302	22612000000	28396000000	0.738202	-0.069904	P61982;A8IP69	P61982;A8IP69	14-3-3 protein gamma;14-3-3 protein gamma, N-terminally processed	Ywhag	383	>sp|P61982|1433G_MOUSE 14-3-3 protein gamma OS=Mus musculus GN=Ywhag PE=1 SV=2;>tr|A8IP69|A8IP69_MOUSE 14-3-3 protein gamma subtype OS=Mus musculus GN=Ywhag PE=2 SV=1
NaN	-1.01138	NaN	0.887028	NaN	NaN	NaN	NaN	-0.619348	NaN	-0.255694	NaN	NaN	NaN	acylglycerol metabolic process;anatomical structure development;biological regulation;biosynthetic process;carboxylic acid transport;cell development;cell proliferation;cellular biosynthetic process;cellular developmental process;cellular lipid metabolic process;cellular metabolic process;cellular process;cellular response to chemical stimulus;cellular response to endogenous stimulus;cellular res…	adenyl nucleotide binding;adenyl ribonucleotide binding;ATP binding;binding;catalytic activity;fatty acid ligase activity;ligase activity;ligase activity, forming carbon-sulfur bonds;long-chain fatty acid-CoA ligase activity;nucleotide binding;purine nucleotide binding;purine ribonucleoside triphosphate binding;purine ribonucleotide binding;ribonucleotide binding	cell part;cytoplasmic part;endoplasmic reticulum membrane;endoplasmic reticulum part;integral to membrane;intracellular membrane-bounded organelle;intracellular organelle;intracellular organelle part;intracellular part;intrinsic to membrane;membrane;membrane part;membrane-bounded organelle;microbody;microbody membrane;microbody part;mitochondrial membrane;mitochondrial outer membrane;mitochondria…	Adipocytokine signaling pathway;Fatty acid metabolism;Peroxisome;PPAR signaling pathway		1.3388e-20	271980000	10	10	10	15	20.7	69.57	123640000	148350000	0.133603	0.375344	Q5F2C5;Q91WC3;Q5ICG5;Q5ICG4;A8IP90;Q91WC3-2;Q8R1X1;Q5F2D0;Q5ICG6;Q80TQ7;E9Q7Y2;Q8BYJ0;F6WYN6;Q8C028;B0QZJ6	Q5F2C5;Q91WC3;Q5ICG5;Q5ICG4;A8IP90;Q91WC3-2;Q8R1X1;Q5F2D0;Q5ICG6;Q80TQ7;E9Q7Y2;Q8BYJ0	Long-chain-fatty-acid--CoA ligase 6	Acsl6	384	>tr|Q5F2C5|Q5F2C5_MOUSE Long-chain-fatty-acid--CoA ligase 6 OS=Mus musculus GN=Acsl6 PE=2 SV=1;>sp|Q91WC3|ACSL6_MOUSE Long-chain-fatty-acid--CoA ligase 6 OS=Mus musculus GN=Acsl6 PE=2 SV=1;>tr|Q5ICG5|Q5ICG5_MOUSE Long chain acyl-CoA synthetase 6 isoform 3
-0.0520436	NaN	-0.154375	NaN	NaN	NaN	NaN	-0.173994	NaN	-0.158679	NaN	NaN	NaN	NaN	establishment of localization;establishment of protein localization;protein transport;transport		cell part;cytoplasmic part;cytosol;intracellular membrane-bounded organelle;intracellular organelle;intracellular organelle part;intracellular part;membrane-bounded organelle;nuclear body;nuclear part;nuclear speck;nucleoplasm part;nucleus;organelle;organelle part;PML body			3.4541e-38	1444900000	3	3	3	6	9.8	87.881	746480000	698370000	0.459998	0.0631274	A8Y5K6;Q9EST3-2;Q9EST3;Q8BTX7;Q8BY82;Q5NBZ7	A8Y5K6;Q9EST3-2;Q9EST3;Q8BTX7;Q8BY82	Eukaryotic translation initiation factor 4E transporter	Eif4enif1	385	>tr|A8Y5K6|A8Y5K6_MOUSE Eukaryotic translation initiation factor 4E transporter OS=Mus musculus GN=Eif4enif1 PE=2 SV=2;>sp|Q9EST3-2|4ET_MOUSE Isoform 2 of Eukaryotic translation initiation factor 4E transporter OS=Mus musculus GN=Eif4enif1;>sp|Q9EST3|4ET_M
NaN	0.764729	NaN	NaN	NaN	NaN	NaN	NaN	NaN	NaN	NaN	NaN	NaN	NaN	amine metabolic process;amino acid activation;carboxylic acid metabolic process;cellular amine metabolic process;cellular amino acid metabolic process;cellular ketone metabolic process;cellular macromolecule metabolic process;cellular metabolic process;cellular nitrogen compound metabolic process;cellular process;macromolecule metabolic process;metabolic process;ncRNA metabolic process;nitrogen c…	adenyl nucleotide binding;adenyl ribonucleotide binding;aminoacyl-tRNA ligase activity;ATP binding;binding;catalytic activity;ligase activity;ligase activity, forming aminoacyl-tRNA and related compounds;ligase activity, forming carbon-oxygen bonds;nucleotide binding;proline-tRNA ligase activity;purine nucleotide binding;purine ribonucleoside triphosphate binding;purine ribonucleotide binding;rib…	cell part;cytoplasmic part;intracellular membrane-bounded organelle;intracellular organelle;intracellular organelle lumen;intracellular organelle part;intracellular part;membrane-bounded organelle;membrane-enclosed lumen;mitochondrial matrix;mitochondrial part;mitochondrion;organelle;organelle lumen;organelle part	Aminoacyl-tRNA biosynthesis		6.5879e-12	183210000	5	5	5	3	14.3	53.517	66679000	116530000	0	NaN	Q8CFI5;Q3U4M2;A8Y5T6	Q8CFI5;Q3U4M2;A8Y5T6	Probable proline--tRNA ligase, mitochondrial	Pars2	386	>sp|Q8CFI5|SYPM_MOUSE Probable proline--tRNA ligase, mitochondrial OS=Mus musculus GN=Pars2 PE=2 SV=2;>tr|Q3U4M2|Q3U4M2_MOUSE Putative uncharacterized protein OS=Mus musculus GN=Pars2 PE=2 SV=1;>tr|A8Y5T6|A8Y5T6_MOUSE Probable proline--tRNA ligase, mitocho
NaN	NaN	NaN	NaN	NaN	NaN	NaN	-0.214965	NaN	NaN	NaN	NaN	NaN	NaN	biological regulation;catabolic process;cell cycle;cell differentiation;cellular catabolic process;cellular developmental process;cellular macromolecule catabolic process;cellular macromolecule metabolic process;cellular metabolic process;cellular process;cellular protein metabolic process;developmental process;macromolecule catabolic process;macromolecule metabolic process;macromolecule modifica…		cell part;cullin-RING ubiquitin ligase complex;cytoplasm;cytoplasmic part;Golgi apparatus;intracellular;intracellular membrane-bounded organelle;intracellular organelle;intracellular part;macromolecular complex;membrane-bounded organelle;nucleus;organelle;perinuclear region of cytoplasm;protein complex;ubiquitin ligase complex	Ubiquitin mediated proteolysis		1.0371e-53	523530000	3	3	3	5	7.5	66.115	320230000	203300000	0	NaN	F6Q1R4;Q3U270;Q8VE73-3;Q8VE73;A9C491	F6Q1R4;Q3U270;Q8VE73-3;Q8VE73;A9C491	Cullin-7	Cul7	387	>tr|F6Q1R4|F6Q1R4_MOUSE Cullin-7 (Fragment) OS=Mus musculus GN=Cul7 PE=2 SV=1;>tr|Q3U270|Q3U270_MOUSE Putative uncharacterized protein (Fragment) OS=Mus musculus GN=Cul7 PE=2 SV=1;>sp|Q8VE73-3|CUL7_MOUSE Isoform 2 of Cullin-7 OS=Mus musculus GN=Cul7;>sp|Q8
-0.207553	NaN	-0.248035	NaN	-0.151845	NaN	NaN	-0.166229	NaN	0.024709	NaN	-0.0608603	NaN	NaN	cellular component organization;cellular component organization at cellular level;cellular component organization or biogenesis;cellular component organization or biogenesis at cellular level;cellular process;cytoskeleton organization;microtubule cytoskeleton organization;microtubule-based process;organelle organization	beta-tubulin binding;binding;cytoskeletal protein binding;enzyme regulator activity;GTPase regulator activity;guanyl-nucleotide exchange factor activity;nucleoside-triphosphatase regulator activity;protein binding;Ran guanyl-nucleotide exchange factor activity;Ras guanyl-nucleotide exchange factor activity;small GTPase regulator activity;tubulin binding	cell part;cytoplasmic microtubule;cytoplasmic part;cytoskeletal part;intracellular membrane-bounded organelle;intracellular organelle;intracellular organelle part;intracellular part;macromolecular complex;membrane-bounded organelle;microtubule;nucleus;organelle;organelle part;protein complex			7.4701e-98	542230000	5	5	5	2	15.5	67.188	282760000	259470000	1.02474	-0.135017	Q6VN19;A9UGK3	Q6VN19;A9UGK3	Ran-binding protein 10	Ranbp10	390	>sp|Q6VN19|RBP10_MOUSE Ran-binding protein 10 OS=Mus musculus GN=Ranbp10 PE=1 SV=2;>tr|A9UGK3|A9UGK3_MOUSE RAN binding protein 10 OS=Mus musculus GN=Ranbp10 PE=2 SV=1
-0.604542	NaN	NaN	NaN	NaN	NaN	NaN	-0.582589	NaN	NaN	NaN	NaN	NaN	NaN	biological regulation;calcium ion-dependent exocytosis;cellular component assembly;cellular component organization;cellular component organization or biogenesis;cellular membrane fusion;cellular membrane organization;cellular process;cellular response to chemical stimulus;cellular response to endogenous stimulus;cellular response to hormone stimulus;cellular response to insulin stimulus;cellular …	binding;calmodulin binding;lipid binding;phospholipid binding;protein binding;SNARE binding;syntaxin binding;syntaxin-1 binding	cell junction;cell part;cell projection;clathrin coated vesicle membrane;coated vesicle membrane;cytoplasmic part;cytoplasmic vesicle membrane;cytoplasmic vesicle part;Golgi apparatus part;integral to membrane;intracellular organelle part;intracellular part;intrinsic to membrane;macromolecular complex;membrane;membrane part;neuron projection;organelle membrane;organelle part;perinuclear region of…	Salivary secretion;SNARE interactions in vesicular transport;Vasopressin-regulated water reabsorption		1.0553e-73	1068800000	5	4	4	4	64.7	12.691	647700000	421130000	0	-0.021953	Q8CHR4;P63044;O35619;B0QZN5	Q8CHR4;P63044;O35619;B0QZN5	Vesicle-associated membrane protein 2	Vamp2	394	>tr|Q8CHR4|Q8CHR4_MOUSE Vesicle-associated membrane protein 2 OS=Mus musculus GN=Vamp2 PE=4 SV=2;>sp|P63044|VAMP2_MOUSE Vesicle-associated membrane protein 2 OS=Mus musculus GN=Vamp2 PE=1 SV=2;>tr|O35619|O35619_MOUSE Vesicle associated membrane protein 2 O
0.287349	NaN	-0.0761824	NaN	NaN	NaN	NaN	0.0415847	NaN	0.103506	NaN	NaN	NaN	NaN	metabolic process;oxidation-reduction process	catalytic activity;oxidoreductase activity	extracellular region			3.5388e-47	4265200000	2	2	2	3	18.6	31.162	2041600000	2223500000	0.0583369	0.033038	Q5SS80-2;B0QZT2;Q5SS80	Q5SS80-2;B0QZT2;Q5SS80	Dehydrogenase/reductase SDR family member 13	Dhrs13	395	>sp|Q5SS80-2|DHR13_MOUSE Isoform 2 of Dehydrogenase/reductase SDR family member 13 OS=Mus musculus GN=Dhrs13;>tr|B0QZT2|B0QZT2_MOUSE Dehydrogenase/reductase SDR family member 13 OS=Mus musculus GN=Dhrs13 PE=2 SV=1;>sp|Q5SS80|DHR13_MOUSE Dehydrogenase/reduc
0.147976	NaN	-0.0469815	NaN	NaN	NaN	NaN	-0.0613142	NaN	-0.0921352	NaN	NaN	NaN	NaN	biological regulation;calcium ion-dependent exocytosis;cation homeostasis;cellular cation homeostasis;cellular chemical homeostasis;cellular component assembly;cellular component organization;cellular component organization at cellular level;cellular component organization or biogenesis;cellular component organization or biogenesis at cellular level;cellular homeostasis;cellular ion homeostasis;c…	binding;calcium ion binding;calcium-dependent protein binding;cation binding;cytoskeletal protein binding;enzyme binding;enzyme inhibitor activity;enzyme regulator activity;ion binding;kinase binding;kinase inhibitor activity;kinase regulator activity;metal ion binding;microtubule binding;protein binding;protein kinase inhibitor activity;protein kinase regulator activity;transporter activity;tubu…	cell part;cytoplasmic membrane-bounded vesicle;cytoplasmic part;cytoplasmic vesicle;cytoskeleton;cytosol;endoplasmic reticulum;endoplasmic reticulum-Golgi intermediate compartment;Golgi apparatus part;Golgi membrane;intracellular membrane-bounded organelle;intracellular non-membrane-bounded organelle;intracellular organelle;intracellular organelle part;intracellular part;membrane;membrane-bounded…	Alzheimer's disease;Amyotrophic lateral sclerosis (ALS);Apoptosis;Axon guidance;B cell receptor signaling pathway;Calcium signaling pathway;ko05152;Long-term potentiation;MAPK signaling pathway;Natural killer cell mediated cytotoxicity;Oocyte meiosis;T cell receptor signaling pathway;VEGF signaling pathway;Wnt signaling pathway		2.8969e-08	422640000	2	2	2	3	42.4	3.8312	216690000	205950000	0.486335	0.127222	B0R092;B0R091;P61022	B0R092;B0R091;P61022	Calcineurin B homologous protein 1	Chp1	397	>tr|B0R092|B0R092_MOUSE Calcineurin B homologous protein 1 (Fragment) OS=Mus musculus GN=Chp1 PE=2 SV=1;>tr|B0R091|B0R091_MOUSE Calcineurin B homologous protein 1 OS=Mus musculus GN=Chp1 PE=2 SV=1;>sp|P61022|CHP1_MOUSE Calcineurin B homologous protein 1 OS
NaN	-0.638429	NaN	-0.687797	NaN	NaN	NaN	-0.379665	0.077821	NaN	-0.5912	NaN	NaN	NaN	acylglycerol biosynthetic process;acylglycerol metabolic process;biosynthetic process;CDP-diacylglycerol biosynthetic process;CDP-diacylglycerol metabolic process;cellular biosynthetic process;cellular lipid metabolic process;cellular metabolic process;cellular process;developmental process;diacylglycerol biosynthetic process;diacylglycerol metabolic process;glycerol ether biosynthetic process;gl…	1-acylglycerol-3-phosphate O-acyltransferase activity;acylglycerol O-acyltransferase activity;catalytic activity;O-acyltransferase activity;transferase activity;transferase activity, transferring acyl groups;transferase activity, transferring acyl groups other than amino-acyl groups	cell part;cytoplasmic part;endoplasmic reticulum;endoplasmic reticulum membrane;endoplasmic reticulum part;integral to membrane;intracellular membrane-bounded organelle;intracellular organelle;intracellular organelle part;intracellular part;intrinsic to membrane;membrane;membrane part;membrane-bounded organelle;organelle;organelle membrane;organelle part	Glycerolipid metabolism;Glycerophospholipid metabolism		1.0038e-11	1398500000	4	4	4	2	16	44.399	761830000	636720000	0.605416	-0.365432	Q3UN02;B0V2Q7	Q3UN02;B0V2Q7	Lysocardiolipin acyltransferase 1	Lclat1	401	>sp|Q3UN02|LCLT1_MOUSE Lysocardiolipin acyltransferase 1 OS=Mus musculus GN=Lclat1 PE=2 SV=2;>tr|B0V2Q7|B0V2Q7_MOUSE Lclat1 protein OS=Mus musculus GN=Lclat1 PE=2 SV=1
-0.358941	NaN	0.0242552	NaN	-0.0740987	NaN	NaN	0.0148713	NaN	0.113037	NaN	0.0880646	NaN	NaN	biological regulation;cellular macromolecule metabolic process;cellular metabolic process;cellular process;cellular protein metabolic process;dephosphorylation;macromolecule metabolic process;macromolecule modification;metabolic process;negative regulation of antigen receptor-mediated signaling pathway;negative regulation of biological process;negative regulation of cell activation;negative regul…	catalytic activity;hydrolase activity;hydrolase activity, acting on ester bonds;MAP kinase phosphatase activity;phosphatase activity;phosphoprotein phosphatase activity;phosphoric ester hydrolase activity;protein tyrosine phosphatase activity;protein tyrosine/serine/threonine phosphatase activity	cell part;cytoplasmic part;cytosol;immunological synapse;intracellular organelle part;intracellular part;membrane part;nuclear part;nucleoplasm;organelle part;plasma membrane part	MAPK signaling pathway		2.9985e-160	26521000000	5	5	5	5	39.3	16.013	12541000000	13981000000	0.81249	-0.208253	H3BKL8;Q9D7X3;B1AQF4;Q3V2Y9;H3BKD1	H3BKL8;Q9D7X3;B1AQF4;Q3V2Y9	Dual specificity protein phosphatase 3	Dusp3	404	>tr|H3BKL8|H3BKL8_MOUSE Dual-specificity protein phosphatase 3 OS=Mus musculus GN=Dusp3 PE=2 SV=1;>sp|Q9D7X3|DUS3_MOUSE Dual specificity protein phosphatase 3 OS=Mus musculus GN=Dusp3 PE=1 SV=1;>tr|B1AQF4|B1AQF4_MOUSE Dual-specificity protein phosphatase 3
NaN	NaN	0.20392	NaN	NaN	NaN	NaN	NaN	NaN	0.243322	NaN	NaN	NaN	NaN	adult behavior;adult locomotory behavior;adult walking behavior;axon cargo transport;axon extension;behavior;biological regulation;cell growth;cell migration;cell motility;cellular component movement;cellular component organization;cellular component organization at cellular level;cellular component organization or biogenesis;cellular component organization or biogenesis at cellular level;cellula…	binding;cytoskeletal protein binding;microtubule binding;protein binding;tubulin binding	axon;axoneme;cell part;cell projection;cell projection part;cilium axoneme;cilium part;cytoskeletal part;intracellular membrane-bounded organelle;intracellular organelle;intracellular organelle part;intracellular part;macromolecular complex;membrane-bounded organelle;microtubule;neuron projection;nucleus;organelle;organelle part;protein complex	Alzheimer's disease;MAPK signaling pathway		1.4297e-199	388900000	22	2	0	5	72.6	38.96	192610000	196290000	0	-0.0394023	Q547J4;P10637-5;B1AQW2;P10637-4;P10637-3	Q547J4;P10637-5;B1AQW2;P10637-4;P10637-3	Microtubule-associated protein;Microtubule-associated protein tau	Mapt	406	>tr|Q547J4|Q547J4_MOUSE Microtubule-associated protein OS=Mus musculus GN=Mapt PE=2 SV=1;>sp|P10637-5|TAU_MOUSE Isoform Tau-D of Microtubule-associated protein tau OS=Mus musculus GN=Mapt;>tr|B1AQW2|B1AQW2_MOUSE Microtubule-associated protein OS=Mus muscul
-0.676419	-0.875912	0.0826224	-0.00332194	NaN	NaN	NaN	0.129008	NaN	0.11778	0.223305	NaN	NaN	NaN	cell cycle;cellular process	binding;GTP binding;guanyl nucleotide binding;guanyl ribonucleotide binding;nucleotide binding;purine nucleotide binding;purine ribonucleoside triphosphate binding;purine ribonucleotide binding;ribonucleotide binding	cell cortex part;cell part;cytoplasmic part;cytoskeletal part;intracellular organelle part;intracellular part;macromolecular complex;organelle part;protein complex;septin complex			4.264e-133	2845800000	10	8	8	5	37.1	49.812	1334900000	1510900000	0.903923	-0.524955	Q8CHH9;Q8CHH9-2;B1AQY9;B1AQZ0;B7ZC46	Q8CHH9;Q8CHH9-2;B1AQY9;B1AQZ0;B7ZC46	Septin-8	2008-09-01	408	>sp|Q8CHH9|SEPT8_MOUSE Septin-8 OS=Mus musculus GN=Sept8 PE=1 SV=4;>sp|Q8CHH9-2|SEPT8_MOUSE Isoform 2 of Septin-8 OS=Mus musculus GN=Sept8;>tr|B1AQY9|B1AQY9_MOUSE Septin-8 OS=Mus musculus GN=Sept8 PE=2 SV=1;>tr|B1AQZ0|B1AQZ0_MOUSE Septin-8 OS=Mus musculus
NaN	1.07638	NaN	0.120349	NaN	-0.113092	NaN	NaN	0.443821	NaN	0.096515	NaN	NaN	0.449154		2 iron, 2 sulfur cluster binding;binding;cation binding;ion binding;iron-sulfur cluster binding;metal cluster binding;metal ion binding	cell part;cytoplasmic part;intracellular membrane-bounded organelle;intracellular organelle;intracellular part;membrane-bounded organelle;mitochondrion;organelle			8.1636e-18	2150100000	6	6	6	3	58.2	14.994	820920000	1329200000	0.0275692	0.031382	B2RWE3;B1AR13;B3DFI8	B2RWE3;B1AR13;B3DFI8	CDGSH iron-sulfur domain-containing protein 3, mitochondrial	Cisd3	411	>tr|B2RWE3|B2RWE3_MOUSE CDGSH iron sulfur domain 3 OS=Mus musculus GN=Cisd3 PE=2 SV=1;>sp|B1AR13|CISD3_MOUSE CDGSH iron-sulfur domain-containing protein 3, mitochondrial OS=Mus musculus GN=Cisd3 PE=1 SV=1;>tr|B3DFI8|B3DFI8_MOUSE Cisd3 protein (Fragment) OS
NaN	-3.59516	NaN	NaN	NaN	NaN	NaN	NaN	NaN	-1.35745	NaN	NaN	NaN	NaN	cell communication;cellular process;cellular response to external stimulus;cellular response to extracellular stimulus;cellular response to nutrient levels;cellular response to starvation;cellular response to stimulus;cellular response to stress;response to external stimulus;response to extracellular stimulus;response to nutrient levels;response to starvation;response to stimulus;response to stre…	adenyl nucleotide binding;adenyl ribonucleotide binding;ATP binding;binding;catalytic activity;hydrolase activity;hydrolase activity, acting on acid anhydrides;hydrolase activity, acting on acid anhydrides, in phosphorus-containing anhydrides;motor activity;nucleoside-triphosphatase activity;nucleotide binding;purine nucleotide binding;purine ribonucleoside triphosphate binding;purine ribonucleot…	cell part;contractile fiber;cytoplasmic part;cytoskeletal part;intracellular non-membrane-bounded organelle;intracellular organelle;intracellular organelle part;intracellular part;macromolecular complex;myofibril;myosin complex;non-membrane-bounded organelle;organelle;organelle part;protein complex	Tight junction;Viral myocarditis		0	1103700000	57	5	5	2	23.7	223.56	995520000	108150000	0	-2.23771	B1AR69;Q8VHZ3	B1AR69		Myh13	413	>tr|B1AR69|B1AR69_MOUSE Protein Myh13 OS=Mus musculus GN=Myh13 PE=4 SV=1
NaN	NaN	-0.0902775	NaN	NaN	NaN	NaN	-0.0846201	NaN	-0.0749253	NaN	-0.0669023	NaN	NaN			cell part;cell periphery;cytoplasm;intracellular membrane-bounded organelle;intracellular organelle;intracellular part;membrane-bounded organelle;nucleus;organelle			7.7173e-29	911700000	5	5	5	9	7.8	102.77	415030000	496670000	0	-0.014795	B1AR74;F7C0F2;Q3TAC0;Q0VF62;Q8CCN5;B1AR76;F7CPM1;F6VJ09;Q8CCN5-2	B1AR74;F7C0F2;Q3TAC0;Q0VF62;Q8CCN5;B1AR76;F7CPM1	Breast carcinoma-amplified sequence 3 homolog	Bcas3	414	>tr|B1AR74|B1AR74_MOUSE Breast carcinoma-amplified sequence 3 homolog OS=Mus musculus GN=Bcas3 PE=4 SV=1;>tr|F7C0F2|F7C0F2_MOUSE Breast carcinoma-amplified sequence 3 homolog (Fragment) OS=Mus musculus GN=Bcas3 PE=4 SV=1;>tr|Q3TAC0|Q3TAC0_MOUSE Putative un
0.631773	NaN	0.172746	0.133591	NaN	NaN	NaN	0.0133494	-0.0766551	0.229857	NaN	NaN	NaN	NaN						2.111e-183	1269800000	19	19	19	5	7.2	487.32	597630000	672210000	0.629476	0.257186	B1ART1;B1ART2;V9GX23;Q6A066;F6XI52	B1ART1;B1ART2;V9GX23		Vps13d	415	>tr|B1ART1|B1ART1_MOUSE Protein Vps13d OS=Mus musculus GN=Vps13d PE=2 SV=1;>tr|B1ART2|B1ART2_MOUSE Protein Vps13d OS=Mus musculus GN=Vps13d PE=2 SV=2;>tr|V9GX23|V9GX23_MOUSE Protein Vps13d (Fragment) OS=Mus musculus GN=Vps13d PE=4 SV=1
NaN	-0.456988	NaN	-0.255868	NaN	NaN	NaN	NaN	NaN	NaN	NaN	NaN	NaN	NaN	anatomical structure formation involved in morphogenesis;biological regulation;cell cycle arrest;cell cycle process;cell surface receptor linked signaling pathway;cellular component movement;cellular process;cellular response to stimulus;developmental process;establishment of localization;establishment of localization in cell;establishment of protein localization;establishment of protein localiza…	actin binding;binding;calcium ion binding;cation binding;cytoskeletal protein binding;ion binding;metal ion binding;microtubule binding;protein binding;tubulin binding	actin cytoskeleton;cell part;cytoskeleton;intracellular non-membrane-bounded organelle;intracellular organelle;intracellular part;microtubule cytoskeleton;non-membrane-bounded organelle;organelle			0	110840000	84	2	0	1	22.9	663.28	51279000	59565000	0	NaN	B1ARU1	B1ARU1		Macf1	416	>tr|B1ARU1|B1ARU1_MOUSE Microtubule-actin cross-linking factor 1 OS=Mus musculus GN=Macf1 PE=2 SV=1
-0.497098	-0.325312	-0.263623	-0.309957	-0.331897	NaN	NaN	-0.206026	-0.208263	-0.170244	-0.118189	-0.226135	NaN	NaN	anatomical structure formation involved in morphogenesis;biological regulation;cell cycle arrest;cell cycle process;cell surface receptor linked signaling pathway;cellular component movement;cellular process;cellular response to stimulus;developmental process;establishment of localization;establishment of localization in cell;establishment of protein localization;establishment of protein localiza…	actin binding;ATPase activity;binding;calcium ion binding;catalytic activity;cation binding;cytoskeletal protein binding;hydrolase activity;hydrolase activity, acting on acid anhydrides;hydrolase activity, acting on acid anhydrides, in phosphorus-containing anhydrides;ion binding;metal ion binding;microtubule binding;nucleoside-triphosphatase activity;protein binding;pyrophosphatase activity;tubu…	actin cytoskeleton;cell part;cell projection membrane;cell projection part;cytoplasmic part;cytoskeletal part;cytoskeleton;Golgi apparatus;intracellular membrane-bounded organelle;intracellular non-membrane-bounded organelle;intracellular organelle;intracellular organelle part;intracellular part;leading edge membrane;macromolecular complex;membrane part;membrane-bounded organelle;microtubule;micr…			0	19864000000	92	90	0	5	20.2	831.93	10395000000	9468400000	2.17096	-0.159806	E9QA63;B1ARU4;E9PVY8;Q9QXZ0;Q3V3W8	E9QA63;B1ARU4;E9PVY8;Q9QXZ0	Microtubule-actin cross-linking factor 1	Macf1	417	>tr|E9QA63|E9QA63_MOUSE Microtubule-actin cross-linking factor 1 OS=Mus musculus GN=Macf1 PE=2 SV=2;>tr|B1ARU4|B1ARU4_MOUSE Microtubule-actin cross-linking factor 1 OS=Mus musculus GN=Macf1 PE=2 SV=1;>tr|E9PVY8|E9PVY8_MOUSE Microtubule-actin cross-linking
0.635096	NaN	0.0948554	NaN	-0.0383761	NaN	NaN	0.0612667	NaN	0.0677699	NaN	NaN	NaN	NaN	biological regulation;biosynthetic process;cellular biosynthetic process;cellular macromolecule biosynthetic process;cellular macromolecule metabolic process;cellular metabolic process;cellular nitrogen compound metabolic process;cellular process;macromolecule biosynthetic process;macromolecule metabolic process;metabolic process;nitrogen compound metabolic process;nucleic acid metabolic process;…	binding;cation binding;DNA binding;ion binding;metal ion binding;nucleic acid binding;transition metal ion binding;zinc ion binding	cell part;cytoplasm;intracellular membrane-bounded organelle;intracellular organelle;intracellular part;membrane-bounded organelle;nucleus;organelle			2.463e-56	604850000	6	6	6	6	9.9	125.59	285630000	319220000	0.239132	0.166007	Q9CWL2-2;Q9CWL2;B1AS46;Q3UTY4;B1AS48;B1AS47	Q9CWL2-2;Q9CWL2;B1AS46	Zinc finger protein castor homolog 1	Casz1	419	>sp|Q9CWL2-2|CASZ1_MOUSE Isoform 2 of Zinc finger protein castor homolog 1 OS=Mus musculus GN=Casz1;>sp|Q9CWL2|CASZ1_MOUSE Zinc finger protein castor homolog 1 OS=Mus musculus GN=Casz1 PE=2 SV=3;>tr|B1AS46|B1AS46_MOUSE Zinc finger protein castor homolog 1
NaN	1.01033	NaN	NaN	NaN	NaN	NaN	NaN	NaN	NaN	-0.0844025	NaN	NaN	NaN			cell part;integral to membrane;intrinsic to membrane;membrane part			1.2537e-20	909680000	5	5	5	4	44.5	18.798	243810000	665870000	0	1.09474	Q9D186;B1ASQ2;Q9DCZ4;Q3KNM9	Q9D186;B1ASQ2;Q9DCZ4;Q3KNM9	Apolipoprotein O	Apoo	421	>tr|Q9D186|Q9D186_MOUSE Apolipoprotein O OS=Mus musculus GN=Apoo PE=2 SV=1;>tr|B1ASQ2|B1ASQ2_MOUSE Apolipoprotein O OS=Mus musculus GN=Apoo PE=4 SV=1;>sp|Q9DCZ4|APOO_MOUSE Apolipoprotein O OS=Mus musculus GN=Apoo PE=2 SV=1;>tr|Q3KNM9|Q3KNM9_MOUSE Apoo prot
NaN	NaN	-0.167998	NaN	NaN	NaN	NaN	-0.340452	NaN	-0.45225	NaN	NaN	NaN	NaN	biological regulation;cell differentiation;cellular developmental process;cellular process;cellular process involved in reproduction;developmental process;developmental process involved in reproduction;regulation of biological process;regulation of biosynthetic process;regulation of cellular biosynthetic process;regulation of cellular metabolic process;regulation of cellular process;regulation of…	adenyl nucleotide binding;adenyl ribonucleotide binding;ATP binding;binding;catalytic activity;cation binding;cytoskeletal protein binding;ion binding;kinase activity;magnesium ion binding;metal ion binding;microtubule binding;nucleotide binding;phosphotransferase activity, alcohol group as acceptor;protein binding;protein kinase activity;protein serine/threonine kinase activity;purine nucleotide…	cell junction;cell part;cytoplasm;cytoskeleton;intracellular non-membrane-bounded organelle;intracellular organelle;intracellular part;membrane;microtubule cytoskeleton;non-membrane-bounded organelle;organelle			2.0103e-66	136290000	14	14	11	14	11.8	190.36	70482000	65810000	0	0.228353	B1AST8;Q60592;B1AST7;E9QLW6;E9Q1Q1;Q9DBV8;Q9R1L5;Q7TQ97;B1AST5;Q8C0P0-2;G3UZI3;Q3URY8;E9Q6Q5;Q8C0P0	B1AST8;Q60592;B1AST7;E9QLW6;E9Q1Q1;Q9DBV8	Microtubule-associated serine/threonine-protein kinase 2	Mast2	422	>tr|B1AST8|B1AST8_MOUSE Microtubule associated serine/threonine kinase 2, isoform CRA_b OS=Mus musculus GN=Mast2 PE=4 SV=1;>sp|Q60592|MAST2_MOUSE Microtubule-associated serine/threonine-protein kinase 2 OS=Mus musculus GN=Mast2 PE=1 SV=1;>tr|B1AST7|B1AST7_
NaN	0.129472	NaN	-0.0732445	NaN	-0.14054	NaN	NaN	-0.0719085	NaN	-0.031249	NaN	-0.0500529	0.104903	aging;anatomical structure formation involved in morphogenesis;anatomical structure morphogenesis;biological regulation;branching involved in embryonic placenta morphogenesis;cell differentiation;cell surface receptor linked signaling pathway;cellular component assembly;cellular component organization;cellular component organization or biogenesis;cellular developmental process;cellular macromolec…	binding;binding, bridging;protein binding;protein binding, bridging;protein domain specific binding;SH3 domain binding;SH3/SH2 adaptor activity;signaling adaptor activity	cell part;cytoplasm;cytoplasmic part;cytosol;endosome;Golgi apparatus;Grb2-EGFR complex;intracellular membrane-bounded organelle;intracellular organelle;intracellular organelle part;intracellular part;macromolecular complex;membrane;membrane part;membrane-bounded organelle;nuclear part;organelle;organelle membrane;organelle part;plasma membrane;plasma membrane part;protein complex;signalosome;ves…	Acute myeloid leukemia;B cell receptor signaling pathway;Chemokine signaling pathway;Chronic myeloid leukemia;Dorso-ventral axis formation;Endometrial cancer;ErbB signaling pathway;Fc epsilon RI signaling pathway;Focal adhesion;Gap junction;Glioma;GnRH signaling pathway;Hepatitis C;Insulin signaling pathway;Jak-STAT signaling pathway;MAPK signaling pathway;MAPK signaling pathway - fly;Natural kil…		7.0109e-13	635190000	5	5	5	6	30	23.587	294840000	340350000	0.0685868	-0.0160273	B1AT92;Q60631;Q3U5I5;Q3U1Q4;B1AT95;Q60631-2	B1AT92;Q60631;Q3U5I5;Q3U1Q4;B1AT95;Q60631-2	Growth factor receptor-bound protein 2	Grb2	425	>tr|B1AT92|B1AT92_MOUSE Growth factor receptor-bound protein 2 OS=Mus musculus GN=Grb2 PE=2 SV=1;>sp|Q60631|GRB2_MOUSE Growth factor receptor-bound protein 2 OS=Mus musculus GN=Grb2 PE=1 SV=1;>tr|Q3U5I5|Q3U5I5_MOUSE Growth factor receptor bound protein 2,
0.194873	NaN	-0.142649	NaN	NaN	NaN	NaN	-0.311714	NaN	-0.0876168	NaN	NaN	NaN	NaN	anatomical structure development;anatomical structure formation involved in morphogenesis;biological regulation;cellular process;developmental process;embryonic hemopoiesis;embryonic organ development;endoderm formation;formation of primary germ layer;gene silencing;gene silencing by RNA;hemopoiesis;hemopoietic or lymphoid organ development;negative regulation of biological process;negative regul…	binding;nucleic acid binding;nucleotide binding;RNA binding				3.6485e-65	926740000	9	9	9	3	12.8	198.21	479410000	447330000	0.419057	0.225777	B1ATC3;Q3UHC0;B7ZC94	B1ATC3;Q3UHC0;B7ZC94	Trinucleotide repeat-containing gene 6C protein	Tnrc6c	426	>tr|B1ATC3|B1ATC3_MOUSE Trinucleotide repeat-containing gene 6C protein OS=Mus musculus GN=Tnrc6c PE=4 SV=1;>sp|Q3UHC0|TNR6C_MOUSE Trinucleotide repeat-containing gene 6C protein OS=Mus musculus GN=Tnrc6c PE=1 SV=2;>tr|B7ZC94|B7ZC94_MOUSE Trinucleotide rep
NaN	-0.0704733	NaN	-0.0830782	-0.139459	NaN	NaN	0.0257534	0.176276	NaN	0.107945	NaN	NaN	NaN	alcohol metabolic process;anatomical structure development;cellular aldehyde metabolic process;cellular lipid metabolic process;cellular metabolic process;cellular process;central nervous system development;developmental process;epidermis development;isoprenoid metabolic process;lipid metabolic process;metabolic process;peripheral nervous system development;phytol metabolic process;primary metabo…	aldehyde dehydrogenase (NAD) activity;aldehyde dehydrogenase [NAD(P)+] activity;catalytic activity;long-chain-alcohol oxidase activity;long-chain-aldehyde dehydrogenase activity;oxidoreductase activity;oxidoreductase activity, acting on CH-OH group of donors;oxidoreductase activity, acting on the aldehyde or oxo group of donors;oxidoreductase activity, acting on the aldehyde or oxo group of donor…	cell part;cytoplasmic part;endoplasmic reticulum;endoplasmic reticulum membrane;endoplasmic reticulum part;integral to membrane;intracellular membrane-bounded organelle;intracellular organelle;intracellular organelle part;intracellular part;intrinsic to membrane;membrane;membrane part;membrane-bounded organelle;microbody;microbody membrane;microbody part;mitochondrial inner membrane;mitochondrial…	Arginine and proline metabolism;Ascorbate and aldarate metabolism;beta-Alanine metabolism;Chloroalkane and chloroalkene degradation;Fatty acid metabolism;Glycerolipid metabolism;Glycolysis / Gluconeogenesis;Histidine metabolism;Limonene and pinene degradation;Lysine degradation;Pentose and glucuronate interconversions;Propanoate metabolism;Pyruvate metabolism;Tryptophan metabolism;Valine, leucine…		5.0538e-109	1964500000	12	12	11	18	41.9	53.926	749150000	1215300000	1.84664	-0.200995	Q99PH3;Q8C3C9;Q3U7B5;P47740;B1AV77;Q99PH4;B1ATI0;Q8C5J1;Q8BQ93;REV__Q8C5J1;REV__Q99PH3;REV__Q8C3C9;REV__Q3U7B5;REV__P47740;REV__Q8BQ93;REV__B1AV77;REV__Q99PH4;REV__B1ATI0	Q99PH3;Q8C3C9;Q3U7B5;P47740;B1AV77;Q99PH4;B1ATI0;Q8C5J1;Q8BQ93	Aldehyde dehydrogenase;Fatty aldehyde dehydrogenase	Aldh3a2	428	>tr|Q99PH3|Q99PH3_MOUSE Aldehyde dehydrogenase OS=Mus musculus GN=Aldh3a2 PE=3 SV=1;>tr|Q8C3C9|Q8C3C9_MOUSE Aldehyde dehydrogenase OS=Mus musculus GN=Aldh3a2 PE=2 SV=1;>tr|Q3U7B5|Q3U7B5_MOUSE Aldehyde dehydrogenase OS=Mus musculus GN=Aldh3a2 PE=2 SV=1;>sp|
NaN	NaN	NaN	NaN	NaN	NaN	NaN	-0.00265671	NaN	NaN	NaN	0.0497109	NaN	NaN	cellular macromolecule metabolic process;cellular metabolic process;cellular nitrogen compound metabolic process;cellular process;macromolecule metabolic process;metabolic process;ncRNA metabolic process;ncRNA processing;nitrogen compound metabolic process;nucleic acid metabolic process;nucleic acid phosphodiester bond hydrolysis;nucleobase-containing compound metabolic process;primary metabolic …	binding;catalytic activity;cation binding;endonuclease activity;hydrolase activity;hydrolase activity, acting on ester bonds;ion binding;metal ion binding;nuclease activity	cell part;cytoplasmic part;intracellular membrane-bounded organelle;intracellular organelle;intracellular part;membrane-bounded organelle;mitochondrion;nucleus;organelle	RNA transport		5.4918e-65	625520000	4	4	4	5	10.1	91.946	271090000	354430000	0	NaN	B1ATP7;Q80Y81-2;Q80Y81;Q3U0M8;B1ATP9	B1ATP7;Q80Y81-2;Q80Y81;Q3U0M8	Zinc phosphodiesterase ELAC protein 2	Elac2	431	>tr|B1ATP7|B1ATP7_MOUSE Zinc phosphodiesterase ELAC protein 2 OS=Mus musculus GN=Elac2 PE=2 SV=1;>sp|Q80Y81-2|RNZ2_MOUSE Isoform 2 of Zinc phosphodiesterase ELAC protein 2 OS=Mus musculus GN=Elac2;>sp|Q80Y81|RNZ2_MOUSE Zinc phosphodiesterase ELAC protein 2
-0.557416	NaN	-0.273834	NaN	NaN	NaN	NaN	NaN	NaN	-0.0797234	NaN	NaN	NaN	NaN	anatomical structure development;appendage development;biological regulation;brain development;cell differentiation;cell surface receptor linked signaling pathway;cellular developmental process;cellular process;cellular response to stimulus;developmental process;eye development;fat cell differentiation;heart development;limb development;localization;macromolecule localization;organ development;pa…		BBSome;cell part;cell projection membrane;cell projection part;centrosome;cilium membrane;cilium part;cytoplasm;cytoplasmic part;cytoskeletal part;intracellular non-membrane-bounded organelle;intracellular organelle;intracellular organelle part;intracellular part;macromolecular complex;membrane part;microtubule organizing center;non-membrane-bounded organelle;organelle;organelle part;plasma membr…			1.0545e-10	313330000	1	1	1	7	2.7	75.493	170800000	142530000	0	-0.335901	E9Q0R0;B1ATV4;Q8K2G4-2;Q8K2G4;Q3V165;B1ATV6;B1ATV5	E9Q0R0;B1ATV4;Q8K2G4-2;Q8K2G4;Q3V165;B1ATV6;B1ATV5	Bardet-Biedl syndrome 7 protein homolog	Bbs7	434	>tr|E9Q0R0|E9Q0R0_MOUSE Bardet-Biedl syndrome 7 protein homolog OS=Mus musculus GN=Bbs7 PE=2 SV=1;>tr|B1ATV4|B1ATV4_MOUSE Bardet-Biedl syndrome 7 OS=Mus musculus GN=Bbs7 PE=4 SV=1;>sp|Q8K2G4-2|BBS7_MOUSE Isoform 2 of Bardet-Biedl syndrome 7 protein homolog
NaN	-0.329316	-0.038444	-0.10691	NaN	NaN	NaN	0.264617	0.0332933	0.0984349	0.0732373	NaN	NaN	NaN	biological regulation;cellular process;endosome to lysosome transport;endosome transport;establishment of localization;establishment of localization in cell;establishment of protein localization;intracellular protein transport;intracellular transport;lysosomal transport;negative regulation of biological process;negative regulation of cell communication;negative regulation of cellular process;nega…	binding;cation binding;ion binding;metal ion binding	cell part;cytoplasm;cytoplasmic membrane-bounded vesicle;cytoplasmic part;cytoplasmic vesicle;cytosol;early endosome;early endosome membrane;endosomal part;endosome;endosome membrane;intracellular membrane-bounded organelle;intracellular organelle;intracellular organelle part;intracellular part;late endosome membrane;membrane;membrane-bounded organelle;membrane-bounded vesicle;multivesicular body…	Endocytosis;Phagosome		1.9653e-197	1156100000	8	8	8	7	17.6	85.778	556550000	599550000	1.47229	-0.275619	B1ATZ0;B1ATZ1;Q3TLL4;Q99LI8;Q3UMA3;B1ATY9;F6VV02	B1ATZ0;B1ATZ1;Q3TLL4;Q99LI8;Q3UMA3;B1ATY9	Hepatocyte growth factor-regulated tyrosine kinase substrate	Hgs	435	>tr|B1ATZ0|B1ATZ0_MOUSE Hepatocyte growth factor-regulated tyrosine kinase substrate OS=Mus musculus GN=Hgs PE=2 SV=1;>tr|B1ATZ1|B1ATZ1_MOUSE Hepatocyte growth factor-regulated tyrosine kinase substrate OS=Mus musculus GN=Hgs PE=2 SV=1;>tr|Q3TLL4|Q3TLL4_MO
0.083014	-1.05157	-0.263343	-0.401725	-0.193414	NaN	NaN	-0.177102	0.1311	-0.230513	0.0300004	-0.0568865	NaN	NaN	anatomical structure development;ATP-dependent chromatin remodeling;biosynthetic process;blastocyst development;cell cycle;cell proliferation;cellular biosynthetic process;cellular component organization;cellular component organization at cellular level;cellular component organization or biogenesis;cellular component organization or biogenesis at cellular level;cellular macromolecular complex sub…	binding;heat shock protein binding;histone binding;Hsp90 protein binding;protein binding	cell part;cytoplasm;intracellular membrane-bounded organelle;intracellular organelle;intracellular part;membrane-bounded organelle;nucleus;organelle			6.9899e-145	6921500000	12	12	12	5	27	84.012	3447300000	3474200000	0.779235	-0.304727	B1AU75;Q99MD9;Q99MD9-2;B1AU76;Q3TTH5	B1AU75;Q99MD9	Nuclear autoantigenic sperm protein	Nasp	437	>tr|B1AU75|B1AU75_MOUSE Nuclear autoantigenic sperm protein OS=Mus musculus GN=Nasp PE=4 SV=1;>sp|Q99MD9|NASP_MOUSE Nuclear autoantigenic sperm protein OS=Mus musculus GN=Nasp PE=1 SV=2
NaN	NaN	0.103031	NaN	0.0941176	NaN	NaN	NaN	NaN	NaN	0.644003	0.0337632	NaN	NaN	biological regulation;biosynthetic process;cellular biosynthetic process;cellular macromolecule biosynthetic process;cellular macromolecule metabolic process;cellular metabolic process;cellular nitrogen compound metabolic process;cellular process;DNA metabolic process;DNA replication;macromolecule biosynthetic process;macromolecule metabolic process;metabolic process;nitrogen compound metabolic p…	binding;DNA binding;nucleic acid binding;nucleic acid binding transcription factor activity;sequence-specific DNA binding transcription factor activity	cell junction;cell part;intracellular membrane-bounded organelle;intracellular organelle;intracellular part;membrane-bounded organelle;nucleus;organelle			2.6364e-24	542470000	7	6	4	17	28.9	48.749	200040000	342420000	0.289465	-0.240309	Q69ZJ5;Q02780-2;Q05B39;Q02780-5;Q6DI81;B1AUC0;Q02780-3;Q02780-7;Q02780-4;Q3UTK6;Q02780;Q02780-6;B1AUB9;B1AUB6;B1AUB8;F7CDR2;A2ADI3	Q69ZJ5;Q02780-2;Q05B39;Q02780-5;Q6DI81;B1AUC0;Q02780-3;Q02780-7;Q02780-4;Q3UTK6;Q02780;Q02780-6;B1AUB9;B1AUB6;B1AUB8	Nuclear factor 1;Nuclear factor 1 A-type	Nfia	438	>tr|Q69ZJ5|Q69ZJ5_MOUSE Nuclear factor 1 (Fragment) OS=Mus musculus GN=Nfia PE=2 SV=1;>sp|Q02780-2|NFIA_MOUSE Isoform 1 of Nuclear factor 1 A-type OS=Mus musculus GN=Nfia;>tr|Q05B39|Q05B39_MOUSE Nuclear factor 1 OS=Mus musculus GN=Nfia PE=2 SV=1;>sp|Q02780
-0.107824	-0.242307	-0.0273505	-0.128778	0.259132	NaN	NaN	0.0850366	0.0483746	-0.00345649	0.128212	NaN	NaN	NaN	biological regulation;cell cycle;cellular component organization;cellular component organization at cellular level;cellular component organization or biogenesis;cellular component organization or biogenesis at cellular level;cellular macromolecule metabolic process;cellular metabolic process;cellular process;cellular protein metabolic process;chromatin modification;chromatin organization;chromoso…	acetyltransferase activity;binding;catalytic activity;chromatin binding;H4 histone acetyltransferase activity;histone acetyltransferase activity;histone acetyltransferase activity (H4-K16 specific);histone acetyltransferase activity (H4-K5 specific);histone acetyltransferase activity (H4-K8 specific);lysine N-acetyltransferase activity;N-acetyltransferase activity;N-acyltransferase activity;prote…	Ada2/Gcn5/Ada3 transcription activator complex;cell body;cell part;chromatin remodeling complex;cytoplasm;cytoplasmic part;histone acetyltransferase complex;histone methyltransferase complex;intracellular membrane-bounded organelle;intracellular organelle;intracellular organelle part;intracellular part;macromolecular complex;membrane-bounded organelle;methyltransferase complex;mitochondrion;MLL1 …			5.6441e-94	2173000000	14	14	14	4	11.3	210.43	1030500000	1142600000	0.542518	-0.113967	Q61191;B1AUX2;F6SJS2;Q3USQ6	Q61191;B1AUX2	Host cell factor 1;HCF N-terminal chain 1;HCF N-terminal chain 2;HCF N-terminal chain 3;HCF N-terminal chain 4;HCF N-terminal chain 5;HCF N-terminal chain 6;HCF C-terminal chain 1;HCF C-terminal chain 2;HCF C-terminal chain 3;HCF C-terminal chain 4;HCF C-terminal chain 5;HCF C-terminal chain 6	Hcfc1	440	>sp|Q61191|HCFC1_MOUSE Host cell factor 1 OS=Mus musculus GN=Hcfc1 PE=1 SV=2;>tr|B1AUX2|B1AUX2_MOUSE Host cell factor 1 OS=Mus musculus GN=Hcfc1 PE=2 SV=1
NaN	NaN	NaN	NaN	NaN	NaN	NaN	NaN	NaN	0.25527	NaN	NaN	NaN	NaN			cell part;cytoplasmic part;extracellular region;Golgi apparatus part;Golgi membrane;intracellular organelle part;intracellular part;membrane;organelle membrane;organelle part			1.0842e-08	188230000	3	3	3	2	67.5	9.0801	61074000	127160000	0	NaN	B1AWD6;Q9CYL5	B1AWD6;Q9CYL5	Golgi-associated plant pathogenesis-related protein 1	Glipr2	448	>tr|B1AWD6|B1AWD6_MOUSE Golgi-associated plant pathogenesis-related protein 1 OS=Mus musculus GN=Glipr2 PE=2 SV=1;>sp|Q9CYL5|GAPR1_MOUSE Golgi-associated plant pathogenesis-related protein 1 OS=Mus musculus GN=Glipr2 PE=2 SV=3
NaN	-0.731852	NaN	NaN	NaN	NaN	NaN	-0.204174	NaN	-0.0697307	-0.0149351	NaN	NaN	NaN	cellular component organization;cellular component organization or biogenesis;cellular membrane organization;cellular process;endocytosis;establishment of localization;establishment of localization in cell;establishment of protein localization;intracellular protein transport;intracellular transport;membrane invagination;membrane organization;protein transport;transport;vesicle-mediated transport	binding;peptide binding;structural molecule activity	cell part;clathrin coat;clathrin coat of coated pit;clathrin coat of trans-Golgi network vesicle;clathrin vesicle coat;cytoplasmic membrane-bounded vesicle;cytoplasmic part;cytoplasmic vesicle;cytoplasmic vesicle part;Golgi apparatus part;intracellular membrane-bounded organelle;intracellular organelle;intracellular organelle part;intracellular part;macromolecular complex;membrane coat;membrane p…	Bacterial invasion of epithelial cells;Endocrine and other factor-regulated calcium reabsorption;Endocytosis;Huntington's disease;Lysosome		6.699e-17	740850000	3	3	3	7	24.5	23.478	350260000	390590000	0	-0.635572	B1AWE0;Q6PFA2;Q3THU7;B1AWE1;O08585;B1AWD8;B1AWD9	B1AWE0;Q6PFA2;Q3THU7;B1AWE1;O08585;B1AWD8;B1AWD9	Clathrin light chain A	Clta	449	>tr|B1AWE0|B1AWE0_MOUSE Clathrin light chain A OS=Mus musculus GN=Clta PE=2 SV=1;>tr|Q6PFA2|Q6PFA2_MOUSE Clathrin light chain A OS=Mus musculus GN=Clta PE=2 SV=1;>tr|Q3THU7|Q3THU7_MOUSE Putative uncharacterized protein OS=Mus musculus GN=Clta PE=2 SV=1;>tr
NaN	-0.847572	NaN	0.0991907	-0.0592687	-0.204416	NaN	0.130285	-0.0466252	0.0655627	0.146441	-5.78165e-05	-0.029045	NaN		binding;calcium ion binding;cation binding;ion binding;metal ion binding	cell part;cytoplasm;intracellular part			1.5639e-115	5426500000	17	16	16	6	39.4	70.741	1924300000	3502100000	0.930749	-0.297443	Q99K51;Q3UJG9;B1AX58;Q3UKB1;Q3V3X1;Q3V0K9	Q99K51;Q3UJG9;B1AX58;Q3UKB1	Plastin-3	Pls3	452	>sp|Q99K51|PLST_MOUSE Plastin-3 OS=Mus musculus GN=Pls3 PE=1 SV=3;>tr|Q3UJG9|Q3UJG9_MOUSE Putative uncharacterized protein OS=Mus musculus GN=Pls3 PE=2 SV=1;>tr|B1AX58|B1AX58_MOUSE Plastin-3 OS=Mus musculus GN=Pls3 PE=2 SV=1;>tr|Q3UKB1|Q3UKB1_MOUSE Putativ
NaN	-0.920788	NaN	-0.283835	NaN	NaN	NaN	NaN	-0.143088	NaN	0.0356608	NaN	NaN	NaN		aminoacyl-tRNA ligase activity;binding;catalytic activity;ligase activity;ligase activity, forming aminoacyl-tRNA and related compounds;ligase activity, forming carbon-oxygen bonds;nucleic acid binding;phenylalanine-tRNA ligase activity;RNA binding				1.0114e-11	228510000	5	5	5	3	14.6	63.589	110820000	117680000	0.621462	-0.548598	Q505F5;B1AX98;E9PV22	Q505F5;B1AX98;E9PV22	Leucine-rich repeat-containing protein 47	Lrrc47	453	>sp|Q505F5|LRC47_MOUSE Leucine-rich repeat-containing protein 47 OS=Mus musculus GN=Lrrc47 PE=2 SV=1;>tr|B1AX98|B1AX98_MOUSE Leucine rich repeat containing 47 OS=Mus musculus GN=Lrrc47 PE=2 SV=1;>tr|E9PV22|E9PV22_MOUSE Leucine-rich repeat-containing protei
-0.562313	NaN	-0.296195	NaN	NaN	NaN	NaN	NaN	NaN	NaN	NaN	NaN	NaN	NaN						4.463e-39	157690000	6	6	6	2	17	91.872	77332000	80360000	0	NaN	B1AXH1;E9Q0V6	B1AXH1;E9Q0V6	NHS-like protein 2	Nhsl2	455	>sp|B1AXH1|NHSL2_MOUSE NHS-like protein 2 OS=Mus musculus GN=Nhsl2 PE=2 SV=1;>tr|E9Q0V6|E9Q0V6_MOUSE NHS-like protein 2 OS=Mus musculus GN=Nhsl2 PE=2 SV=1
0.435796	0.218488	-0.0708707	-0.140374	0.0233015	NaN	NaN	-0.00335662	-0.0849292	0.0110549	-0.278598	-0.0142316	NaN	NaN	catabolic process;cellular catabolic process;cellular macromolecule catabolic process;cellular macromolecule metabolic process;cellular metabolic process;cellular process;macromolecule catabolic process;macromolecule metabolic process;metabolic process;modification-dependent macromolecule catabolic process;modification-dependent protein catabolic process;primary metabolic process;protein metaboli…	catalytic activity;cysteine-type peptidase activity;hydrolase activity;hydrolase activity, acting on ester bonds;peptidase activity;peptidase activity, acting on L-amino acid peptides;thiolester hydrolase activity;ubiquitin thiolesterase activity				1.828e-125	2088200000	23	22	22	5	14.2	294	1019400000	1068800000	0.714139	0.16728	B1AY13;E9PV45;B1AY13-2;REV__B1AY13;REV__E9PV45	B1AY13;E9PV45	Ubiquitin carboxyl-terminal hydrolase 24;Ubiquitin carboxyl-terminal hydrolase	Usp24	458	>sp|B1AY13|UBP24_MOUSE Ubiquitin carboxyl-terminal hydrolase 24 OS=Mus musculus GN=Usp24 PE=1 SV=1;>tr|E9PV45|E9PV45_MOUSE Ubiquitin carboxyl-terminal hydrolase OS=Mus musculus GN=Usp24 PE=2 SV=1
-0.299194	NaN	NaN	NaN	NaN	NaN	NaN	0.00153599	NaN	NaN	NaN	NaN	NaN	NaN			cell part;integral to membrane;intrinsic to membrane;membrane;membrane part;plasma membrane			4.7174e-12	191620000	3	3	3	3	10.8	59.388	95026000	96590000	0	-0.30073	B1AY85;Q9DC11;B1AY86	B1AY85;Q9DC11;B1AY86	Plexin domain-containing protein 2	Plxdc2	459	>tr|B1AY85|B1AY85_MOUSE Plexin domain-containing protein 2 OS=Mus musculus GN=Plxdc2 PE=2 SV=1;>sp|Q9DC11|PXDC2_MOUSE Plexin domain-containing protein 2 OS=Mus musculus GN=Plxdc2 PE=1 SV=1;>tr|B1AY86|B1AY86_MOUSE Plexin domain-containing protein 2 OS=Mus m
-1.45852	NaN	-0.225254	NaN	NaN	NaN	NaN	NaN	NaN	0.30748	NaN	NaN	NaN	NaN	biological regulation;cellular process;cellular response to stimulus;regulation of biological process;regulation of cellular process;response to stimulus;signal transduction	binding;lipid binding;phospholipid binding	adherens junction;anchoring junction;cell junction;cell part;cell projection;cell-substrate adherens junction;cell-substrate junction;cytoplasm;cytoskeleton;focal adhesion;intracellular non-membrane-bounded organelle;intracellular organelle;intracellular part;lamellipodium;membrane;non-membrane-bounded organelle;organelle;plasma membrane			1.1601e-09	460360000	2	2	2	2	8.4	74.318	282490000	177870000	0	-1.14936	Q8R5A3;B1AYC9	Q8R5A3;B1AYC9	Amyloid beta A4 precursor protein-binding family B member 1-interacting protein	Apbb1ip	460	>sp|Q8R5A3|AB1IP_MOUSE Amyloid beta A4 precursor protein-binding family B member 1-interacting protein OS=Mus musculus GN=Apbb1ip PE=1 SV=2;>tr|B1AYC9|B1AYC9_MOUSE Amyloid beta (A4) protein-binding, family B, member 1 interacting protein OS=Mus musculus GN
0.494577	-0.0154508	NaN	NaN	NaN	NaN	NaN	NaN	NaN	NaN	NaN	NaN	NaN	NaN	cation transport;cellular process;establishment of localization;ion transmembrane transport;ion transport;metal ion transport;monovalent inorganic cation transport;sodium ion transmembrane transport;sodium ion transport;transmembrane transport;transport	cation channel activity;cation transmembrane transporter activity;channel activity;gated channel activity;ion channel activity;ion transmembrane transporter activity;passive transmembrane transporter activity;sodium channel activity;substrate-specific channel activity;substrate-specific transmembrane transporter activity;substrate-specific transporter activity;transmembrane transporter activity;t…	cation channel complex;cell part;ion channel complex;macromolecular complex;membrane part;plasma membrane part;protein complex;sodium channel complex;voltage-gated sodium channel complex			3.0483e-26	83801000	6	6	6	3	6.3	192.16	38354000	45446000	0	NaN	Q62467;B1AYL1;Q9QZC3	Q62467;B1AYL1		Scn7a	461	>tr|Q62467|Q62467_MOUSE Voltage-gated sodium channel protein OS=Mus musculus GN=Scn7a PE=2 SV=1;>tr|B1AYL1|B1AYL1_MOUSE Protein Scn7a OS=Mus musculus GN=Scn7a PE=1 SV=1
0.364512	NaN	NaN	NaN	NaN	NaN	NaN	NaN	NaN	NaN	NaN	NaN	NaN	NaN						9.1013e-06	77841000	1	1	1	1	7.1	44.576	34701000	43141000	0	NaN	B1AZ99	B1AZ99		Otud3	466	>sp|B1AZ99|OTUD3_MOUSE OTU domain-containing protein 3 OS=Mus musculus GN=Otud3 PE=3 SV=1
-0.164757	NaN	-0.13863	NaN	-0.0975142	NaN	NaN	-0.160972	NaN	-0.121321	NaN	-0.0761348	NaN	NaN	cellular macromolecule metabolic process;cellular metabolic process;cellular nitrogen compound metabolic process;cellular process;establishment of localization;establishment of localization in cell;establishment of RNA localization;interaction with host;interspecies interaction between organisms;intracellular transport;intronless viral mRNA export from host nucleus;macromolecule metabolic process…	binding;nucleic acid binding;RNA binding	cell part;intracellular organelle part;intracellular part;macromolecular complex;nuclear part;organelle part;protein complex;THO complex;THO complex part of transcription export complex	RNA transport;Spliceosome		8.4258e-60	1314800000	11	11	8	13	9.8	182.77	782290000	532500000	0.170643	-0.0141579	B1AZI6;F6SBF2;Q8C690;Q3US09;F6W2C7;B8A4C2;F6VK25;Q8CCY8;REV__F6W2C7;REV__B8A4C2;REV__F6VK25;REV__Q8CCY8;REV__Q8C690	B1AZI6	THO complex subunit 2	Thoc2	467	>sp|B1AZI6|THOC2_MOUSE THO complex subunit 2 OS=Mus musculus GN=Thoc2 PE=1 SV=1
0.228639	0.163913	0.315793	0.150831	0.279533	NaN	NaN	0.503199	0.352991	0.452544	0.40503	0.504678	NaN	NaN	anatomical structure morphogenesis;aorta smooth muscle tissue morphogenesis;biological regulation;bleb assembly;cell projection assembly;cell projection organization;cellular component assembly;cellular component assembly at cellular level;cellular component organization;cellular component organization at cellular level;cellular component organization or biogenesis;cellular component organization…	adenyl nucleotide binding;adenyl ribonucleotide binding;ATP binding;binding;catalytic activity;cation binding;ion binding;kinase activity;metal ion binding;myosin light chain kinase activity;nucleotide binding;phosphotransferase activity, alcohol group as acceptor;protein kinase activity;protein serine/threonine kinase activity;purine nucleotide binding;purine ribonucleoside triphosphate binding;…	actin filament bundle;actomyosin;cell division site part;cell part;cell projection;cleavage furrow;cytoplasm;cytoskeletal part;cytoskeleton;intracellular non-membrane-bounded organelle;intracellular organelle;intracellular organelle part;intracellular part;lamellipodium;membrane;non-membrane-bounded organelle;organelle;organelle part;plasma membrane;stress fiber	Calcium signaling pathway;Focal adhesion;Gastric acid secretion;Regulation of actin cytoskeleton;Vascular smooth muscle contraction		0	6074200000	34	34	34	6	20.9	212.92	2416100000	3658100000	2.97114	-0.215947	Q6PDN3;B1B1A8;Q6PDN3-3;Q6PDN3-2;Q6PDN3-4;Q8CIY6	Q6PDN3;B1B1A8;Q6PDN3-3	Myosin light chain kinase, smooth muscle;Myosin light chain kinase, smooth muscle, deglutamylated form	Mylk	469	>sp|Q6PDN3|MYLK_MOUSE Myosin light chain kinase, smooth muscle OS=Mus musculus GN=Mylk PE=1 SV=3;>tr|B1B1A8|B1B1A8_MOUSE Myosin light chain kinase, smooth muscle OS=Mus musculus GN=Mylk PE=2 SV=1;>sp|Q6PDN3-3|MYLK_MOUSE Isoform 3 of Myosin light chain kina
-0.842953	NaN	-0.31885	NaN	NaN	NaN	NaN	-0.372105	NaN	-0.352081	NaN	NaN	NaN	NaN	biological regulation;cell surface receptor linked signaling pathway;cellular process;cellular response to stimulus;enzyme linked receptor protein signaling pathway;regulation of biological process;regulation of cellular process;response to stimulus;signal transduction;transforming growth factor beta receptor signaling pathway;transmembrane receptor protein serine/threonine kinase signaling pathw…	binding;calcium ion binding;cation binding;ion binding;metal ion binding	extracellular matrix;extracellular region part;proteinaceous extracellular matrix			0.00012992	1116900000	1	1	1	4	1.8	107.13	625930000	491010000	0.308162	-0.218809	B1B1E2;Q8CG19-3;Q8CG19-2;Q8CG19	B1B1E2;Q8CG19-3;Q8CG19-2;Q8CG19	Latent-transforming growth factor beta-binding protein 1	Ltbp1	470	>tr|B1B1E2|B1B1E2_MOUSE Latent-transforming growth factor beta-binding protein 1 (Fragment) OS=Mus musculus GN=Ltbp1 PE=2 SV=1;>sp|Q8CG19-3|LTBP1_MOUSE Isoform 3 of Latent-transforming growth factor beta-binding protein 1 OS=Mus musculus GN=Ltbp1;>sp|Q8CG1
-1.06977	NaN	-0.0365253	NaN	NaN	NaN	NaN	-0.181437	NaN	0.191474	NaN	NaN	NaN	NaN	cellular component organization;cellular component organization at cellular level;cellular component organization or biogenesis;cellular component organization or biogenesis at cellular level;cellular process;embryo implantation;extracellular matrix organization;extracellular structure organization;reproductive process	binding;calcium ion binding;cation binding;enzyme activator activity;enzyme regulator activity;ion binding;metal ion binding;peptidase activator activity;peptidase regulator activity	basement membrane;extracellular matrix part;extracellular region part;extracellular space			7.974e-07	1358600000	1	1	1	3	2.9	75.283	771980000	586660000	0.380443	-0.558166	Q08879-2;Q08879;B2CQD6	Q08879-2;Q08879;B2CQD6	Fibulin-1	Fbln1	471	>sp|Q08879-2|FBLN1_MOUSE Isoform C of Fibulin-1 OS=Mus musculus GN=Fbln1;>sp|Q08879|FBLN1_MOUSE Fibulin-1 OS=Mus musculus GN=Fbln1 PE=1 SV=2;>tr|B2CQD6|B2CQD6_MOUSE Fibulin 1 OS=Mus musculus GN=Fbln1 PE=2 SV=1
NaN	-0.0959172	NaN	-0.102148	NaN	0.0286	NaN	0.0302748	0.0872131	NaN	-0.00614785	NaN	-0.0779384	NaN	biosynthetic process;cellular biosynthetic process;cellular component assembly;cellular component assembly at cellular level;cellular component organization;cellular component organization at cellular level;cellular component organization or biogenesis;cellular component organization or biogenesis at cellular level;cellular macromolecular complex assembly;cellular macromolecular complex subunit o…	binding;extracellular matrix binding;laminin binding;laminin receptor activity;protein binding;receptor activity;structural constituent of ribosome;structural molecule activity	90S preribosome;cell part;cytosolic small ribosomal subunit;intracellular membrane-bounded organelle;intracellular organelle;intracellular organelle part;intracellular part;macromolecular complex;membrane;membrane-bounded organelle;nucleus;organelle;organelle part;plasma membrane;preribosome;ribonucleoprotein complex;small ribosomal subunit	Ribosome		4.4693e-68	3526000000	6	6	6	2	29.5	32.838	1586900000	1939200000	0.544115	-0.0648389	P14206;B2CY77	P14206;B2CY77	40S ribosomal protein SA	Rpsa	472	>sp|P14206|RSSA_MOUSE 40S ribosomal protein SA OS=Mus musculus GN=Rpsa PE=1 SV=4;>tr|B2CY77|B2CY77_MOUSE Laminin receptor (Fragment) OS=Mus musculus GN=Rpsa PE=2 SV=1
0.35357	NaN	0.167484	NaN	NaN	NaN	NaN	-0.0789574	NaN	-0.00589686	NaN	NaN	NaN	NaN						6.4121e-18	1908100000	2	2	2	2	21.3	32.081	873640000	1034500000	1.02781	0.302954	Q3TT38;B2KF52	Q3TT38;B2KF52	Uncharacterized protein C6orf106 homolog	D17Wsu92e	475	>sp|Q3TT38|CF106_MOUSE Uncharacterized protein C6orf106 homolog OS=Mus musculus GN=D17Wsu92e PE=2 SV=2;>tr|B2KF52|B2KF52_MOUSE Uncharacterized protein C6orf106 homolog OS=Mus musculus GN=D17Wsu92e PE=2 SV=1
NaN	-0.381202	NaN	-0.295557	NaN	NaN	NaN	NaN	NaN	0.0295576	-0.0253742	NaN	NaN	NaN						2.7382e-07	455590000	2	2	2	4	20.5	17.207	214210000	241380000	1.66543	-0.340471	Q505B7-2;B2KGA7;Q505B7;A8Y5E9	Q505B7-2;B2KGA7;Q505B7;A8Y5E9	Protein archease	Zbtb8os	477	>sp|Q505B7-2|ARCH_MOUSE Isoform 2 of Protein archease OS=Mus musculus GN=Zbtb8os;>tr|B2KGA7|B2KGA7_MOUSE Protein archease OS=Mus musculus GN=Zbtb8os PE=2 SV=1;>sp|Q505B7|ARCH_MOUSE Protein archease OS=Mus musculus GN=Zbtb8os PE=2 SV=2;>tr|A8Y5E9|A8Y5E9_MOU
NaN	NaN	NaN	NaN	-0.173841	NaN	NaN	-0.140008	NaN	NaN	NaN	-0.227082	NaN	NaN	alcohol catabolic process;alcohol metabolic process;carbohydrate catabolic process;carbohydrate metabolic process;catabolic process;cellular carbohydrate catabolic process;cellular carbohydrate metabolic process;cellular metabolic process;cellular nitrogen compound metabolic process;cellular process;coenzyme metabolic process;cofactor metabolic process;glucose catabolic process;glucose metabolic …	binding;carbohydrate binding;catalytic activity;cation binding;ion binding;isomerase activity;metal ion binding;monosaccharide binding;racemase and epimerase activity;racemase and epimerase activity, acting on carbohydrates and derivatives;ribulose-phosphate 3-epimerase activity;sugar binding	cell part;intracellular membrane-bounded organelle;intracellular organelle;intracellular part;membrane-bounded organelle;organelle	Carbon fixation in photosynthetic organisms;Pentose and glucuronate interconversions;Pentose phosphate pathway		9.1885e-20	440340000	1	1	1	3	11	24.945	213550000	226780000	0	0.00970406	Q8VEE0;Q3UDM8;B2KGF0	Q8VEE0;Q3UDM8;B2KGF0	Ribulose-phosphate 3-epimerase	Rpe	478	>sp|Q8VEE0|RPE_MOUSE Ribulose-phosphate 3-epimerase OS=Mus musculus GN=Rpe PE=2 SV=1;>tr|Q3UDM8|Q3UDM8_MOUSE Ribulose-phosphate 3-epimerase OS=Mus musculus GN=Rpe PE=2 SV=1;>tr|B2KGF0|B2KGF0_MOUSE Ribulose-phosphate 3-epimerase OS=Mus musculus GN=Rpe PE=3
-1.19668	NaN	-0.843209	NaN	NaN	NaN	NaN	-0.315325	NaN	-0.52415	NaN	NaN	NaN	NaN	biological regulation;cellular macromolecule metabolic process;cellular metabolic process;cellular process;cellular protein metabolic process;cellular response to chemical stimulus;cellular response to drug;cellular response to stimulus;dephosphorylation;macromolecule metabolic process;macromolecule modification;metabolic process;negative regulation of catalytic activity;negative regulation of ki…	binding;catalytic activity;cation binding;hydrolase activity;hydrolase activity, acting on ester bonds;ion binding;metal ion binding;phosphatase activity;phosphoprotein phosphatase activity;phosphoric ester hydrolase activity;protein serine/threonine phosphatase activity	cell part;cytoplasm;intracellular non-membrane-bounded organelle;intracellular organelle;intracellular organelle part;intracellular part;macromolecular complex;non-membrane-bounded organelle;nuclear part;nucleolus;organelle;organelle part;protein complex			7.0985e-52	1374700000	2	2	2	2	5.1	83.418	874300000	500360000	1.001	-0.600207	Q80TL0;B2KGP3	Q80TL0;B2KGP3	Protein phosphatase 1E	Ppm1e	479	>sp|Q80TL0|PPM1E_MOUSE Protein phosphatase 1E OS=Mus musculus GN=Ppm1e PE=1 SV=2;>tr|B2KGP3|B2KGP3_MOUSE Protein phosphatase 1E (PP2C domain containing) OS=Mus musculus GN=Ppm1e PE=2 SV=1
NaN	0.198062	NaN	NaN	NaN	NaN	NaN	NaN	NaN	NaN	NaN	NaN	NaN	NaN	cellular localization;cellular macromolecule localization;cellular process;cellular protein localization;establishment of localization;localization;localization within membrane;macromolecule localization;protein insertion into ER membrane;protein insertion into membrane;protein localization;protein localization to organelle;tail-anchored membrane protein insertion into ER membrane;transport		BAT3 complex;cell part;cytoplasmic part;cytosolic part;ER membrane insertion complex;intracellular part;macromolecular complex;protein complex			2.2045e-06	197600000	2	2	2	9	16.4	17.228	68381000	129210000	0	NaN	Q920U6;Q91V47;Q3UK94;P21126;B2M0S0;Q684Q9;B2M0S1;F8WHM4;B2M0R9	Q920U6;Q91V47;Q3UK94;P21126;B2M0S0;Q684Q9;B2M0S1;F8WHM4;B2M0R9	Ubiquitin-like protein 4A	Ubl4;Ubl4a	481	>tr|Q920U6|Q920U6_MUSSI Housekeeping protein DXS254E (Fragment) OS=Mus spicilegus GN=DXS254E PE=4 SV=1;>tr|Q91V47|Q91V47_MOUSE Housekeeping protein DXS254E (Fragment) OS=Mus musculus GN=DXS254E PE=2 SV=1;>tr|Q3UK94|Q3UK94_MOUSE Ubiquitin-like 4, isoform CR
-0.290878	-0.427888	-0.248423	-0.248779	-0.189528	-0.143474	-0.145084	-0.136287	-0.157731	-0.134247	-0.101478	-0.124969	-0.117856	-0.282845	actin cytoskeleton organization;actin filament-based process;aging;biological regulation;cardiac cell differentiation;cardiac muscle cell differentiation;cell aging;cell cycle arrest;cell cycle process;cell differentiation;cellular component assembly;cellular component assembly at cellular level;cellular component organization;cellular component organization at cellular level;cellular component o…	binding;calcium ion binding;carbohydrate binding;cation binding;hormone binding;ion binding;iron ion binding;metal ion binding;mRNA binding;nucleic acid binding;peptide binding;RNA binding;transition metal ion binding	acrosomal vesicle;cell part;cytoplasmic membrane-bounded vesicle;cytoplasmic part;cytoplasmic vesicle;cytosol;endocytic vesicle;endoplasmic reticulum;endoplasmic reticulum lumen;endoplasmic reticulum part;external side of plasma membrane;extracellular matrix;extracellular region part;extracellular space;Golgi apparatus;intracellular membrane-bounded organelle;intracellular organelle;intracellular…	Antigen processing and presentation;Chagas disease (American trypanosomiasis);Phagosome;Protein processing in endoplasmic reticulum		7.3309e-165	37470000000	25	25	25	4	75.2	47.994	17905000000	19565000000	1.22229	-0.0912343	P14211;B2MWM9;Q3UWP8;Q62041	P14211;B2MWM9;Q3UWP8	Calreticulin	Calr	485	>sp|P14211|CALR_MOUSE Calreticulin OS=Mus musculus GN=Calr PE=1 SV=1;>tr|B2MWM9|B2MWM9_MOUSE Calreticulin OS=Mus musculus GN=Calr PE=2 SV=1;>tr|Q3UWP8|Q3UWP8_MOUSE Putative uncharacterized protein (Fragment) OS=Mus musculus GN=Calr PE=2 SV=1
0.182021	-0.200887	-0.00394692	-0.0263273	NaN	0.00338006	NaN	-0.00237677	-0.00957898	0.0296908	0.0406445	NaN	0.128838	0.0173661	biological regulation;cellular component organization;cellular component organization at cellular level;cellular component organization or biogenesis;cellular component organization or biogenesis at cellular level;cellular process;cellular response to stimulus;endosome organization;establishment of localization;establishment of protein localization;intracellular signal transduction;organelle orga…	binding;catalytic activity;GDP binding;GTP binding;GTPase activity;guanyl nucleotide binding;guanyl ribonucleotide binding;hydrolase activity;hydrolase activity, acting on acid anhydrides;hydrolase activity, acting on acid anhydrides, in phosphorus-containing anhydrides;nucleoside-triphosphatase activity;nucleotide binding;purine nucleotide binding;purine ribonucleoside triphosphate binding;purin…	cell part;cytoplasmic membrane-bounded vesicle;cytoplasmic part;cytoplasmic vesicle;early endosome membrane;endocytic vesicle;endosomal part;endosome;endosome membrane;intracellular membrane-bounded organelle;intracellular organelle;intracellular organelle part;intracellular part;melanosome;membrane;membrane-bounded organelle;membrane-bounded vesicle;organelle;organelle membrane;organelle part;pi…	Amoebiasis;Endocytosis;ko05152;Phagosome;Vasopressin-regulated water reabsorption		1.5103e-49	3245200000	12	12	9	4	53.5	23.707	1533900000	1711300000	0.314776	-0.0432492	P61021;B2RPS1;Q0PD56;Q8C458	P61021;B2RPS1;Q0PD56;Q8C458	Ras-related protein Rab-5B	Rab5b	486	>sp|P61021|RAB5B_MOUSE Ras-related protein Rab-5B OS=Mus musculus GN=Rab5b PE=1 SV=1;>tr|B2RPS1|B2RPS1_MOUSE RAB5B, member RAS oncogene family OS=Mus musculus GN=Rab5b PE=2 SV=1;>tr|Q0PD56|Q0PD56_MOUSE Rab5B OS=Mus musculus GN=Rab5b PE=2 SV=1;>tr|Q8C458|Q8
NaN	0.205947	-0.635013	NaN	-0.530102	-0.472797	NaN	NaN	NaN	0.262216	-0.504759	-0.39268	NaN	NaN		binding;nucleic acid binding	cell part;cytoplasmic part;intracellular membrane-bounded organelle;intracellular organelle;intracellular part;membrane-bounded organelle;mitochondrion;organelle			1.1082e-13	935270000	2	2	2	5	26.1	15.661	456100000	479180000	0.188113	-0.14625	Q9D1L0;Q8K3S8;D3Z5B1;Q8CEW7;B2RPU8	Q9D1L0;Q8K3S8;D3Z5B1;Q8CEW7;B2RPU8	Coiled-coil-helix-coiled-coil-helix domain-containing protein 2, mitochondrial	Chchd2;Gm6222;2410018M08Rik	487	>sp|Q9D1L0|CHCH2_MOUSE Coiled-coil-helix-coiled-coil-helix domain-containing protein 2, mitochondrial OS=Mus musculus GN=Chchd2 PE=2 SV=1;>tr|Q8K3S8|Q8K3S8_MOUSE 16.7 kDa-like protein OS=Mus musculus GN=Gm6222 PE=2 SV=1;>tr|D3Z5B1|D3Z5B1_MOUSE Protein 2410
-1.90933	NaN	NaN	NaN	NaN	NaN	NaN	NaN	NaN	NaN	NaN	NaN	NaN	NaN			extracellular region			4.7639e-66	139180000	2	2	2	3	3.4	135.96	105280000	33901000	0	NaN	B7ZMT5;G3UVV6;B2RPV6	B7ZMT5;G3UVV6;B2RPV6	Multimerin-1	Mmrn1	488	>tr|B7ZMT5|B7ZMT5_MOUSE Mmrn1 protein OS=Mus musculus GN=Mmrn1 PE=2 SV=1;>tr|G3UVV6|G3UVV6_MOUSE MCG123217 OS=Mus musculus GN=Mmrn1 PE=4 SV=1;>sp|B2RPV6|MMRN1_MOUSE Multimerin-1 OS=Mus musculus GN=Mmrn1 PE=2 SV=2
-0.176794	NaN	-0.217172	NaN	NaN	NaN	NaN	NaN	NaN	NaN	NaN	NaN	NaN	NaN	anatomical structure development;anatomical structure morphogenesis;artery development;blood vessel development;cardiac septum development;developmental process;embryonic morphogenesis;morphogenesis of an epithelial fold;morphogenesis of an epithelium;neural fold bending;tissue morphogenesis;ventricular septum development		cell part;intracellular membrane-bounded organelle;intracellular organelle;intracellular part;membrane-bounded organelle;nucleus;organelle			2.9756e-85	290800000	11	11	11	4	10.5	119.26	172830000	117970000	0	NaN	B2RQ68;Q8R4U7;B7ZW89;Q6KAP6	B2RQ68;Q8R4U7;B7ZW89;Q6KAP6	Leucine zipper protein 1	Luzp1	493	>tr|B2RQ68|B2RQ68_MOUSE Luzp1 protein OS=Mus musculus GN=Luzp1 PE=2 SV=1;>sp|Q8R4U7|LUZP1_MOUSE Leucine zipper protein 1 OS=Mus musculus GN=Luzp1 PE=1 SV=2;>tr|B7ZW89|B7ZW89_MOUSE Uncharacterized protein OS=Mus musculus GN=Luzp1 PE=2 SV=1;>tr|Q6KAP6|Q6KAP6
NaN	NaN	NaN	NaN	NaN	NaN	NaN	NaN	NaN	-0.222682	NaN	-0.26979	NaN	NaN		catalytic activity	cell part;intracellular membrane-bounded organelle;intracellular organelle;intracellular part;membrane-bounded organelle;nucleus;organelle			2.2358e-09	110050000	4	4	4	8	3.1	167.24	49526000	60528000	0	NaN	B7ZMZ7;B2RQ71;E9PWR4;Q69ZV2;Q5EBR0;Q6NY04;Q6PGL8;Q8CBE5	B7ZMZ7;B2RQ71;E9PWR4;Q69ZV2;Q5EBR0;Q6NY04;Q6PGL8		Dip2c	494	>tr|B7ZMZ7|B7ZMZ7_MOUSE Dip2c protein OS=Mus musculus GN=Dip2c PE=2 SV=1;>tr|B2RQ71|B2RQ71_MOUSE Dip2c protein OS=Mus musculus GN=Dip2c PE=2 SV=1;>tr|E9PWR4|E9PWR4_MOUSE Protein Dip2c OS=Mus musculus GN=Dip2c PE=2 SV=1;>tr|Q69ZV2|Q69ZV2_MOUSE MKIAA0934 pro
NaN	NaN	-0.191593	NaN	NaN	NaN	NaN	NaN	NaN	-0.262217	NaN	NaN	NaN	NaN	amine catabolic process;amine metabolic process;anatomical structure morphogenesis;biological regulation;biosynthetic process;body fluid secretion;carbamoyl phosphate biosynthetic process;carbamoyl phosphate metabolic process;carboxylic acid catabolic process;carboxylic acid metabolic process;catabolic process;cellular amine metabolic process;cellular amino acid catabolic process;cellular amino a…	adenyl nucleotide binding;adenyl ribonucleotide binding;amine binding;amino acid binding;aspartate carbamoyltransferase activity;ATP binding;binding;carbamoyl-phosphate synthase (glutamine-hydrolyzing) activity;carbon-nitrogen ligase activity, with glutamine as amido-N-donor;carboxyl- or carbamoyltransferase activity;carboxylic acid binding;catalytic activity;cation binding;dihydroorotase activit…	axon part;cell body;cell part;cell projection part;cytoplasmic part;cytosol;intracellular organelle part;intracellular part;macromolecular complex;neuronal cell body;nuclear matrix;nuclear part;organelle part;protein complex;synapse part;terminal button	Alanine, aspartate and glutamate metabolism;Pyrimidine metabolism		1.0275e-50	2035100000	3	3	3	9	2.8	235.85	1038300000	996890000	0	0.0706247	B2RQC6-2;E9QAI5;G3UWN2;B2RQC6;Q9CWQ9;Q80VF8;E9QAT6;Q7TN13;Q6P9L1	B2RQC6-2;E9QAI5;G3UWN2;B2RQC6		Cad	496	>sp|B2RQC6-2|PYR1_MOUSE Isoform 2 of CAD protein OS=Mus musculus GN=Cad;>tr|E9QAI5|E9QAI5_MOUSE DNA fragmentation factor subunit beta OS=Mus musculus GN=Cad PE=2 SV=1;>tr|G3UWN2|G3UWN2_MOUSE DNA fragmentation factor subunit beta OS=Mus musculus GN=Cad PE=2
-0.16587	NaN	NaN	NaN	0.00668049	NaN	NaN	-0.0205418	NaN	NaN	NaN	NaN	NaN	NaN	biosynthetic process;cellular biosynthetic process;cellular macromolecule biosynthetic process;cellular macromolecule metabolic process;cellular metabolic process;cellular nitrogen compound metabolic process;cellular process;macromolecule biosynthetic process;macromolecule metabolic process;metabolic process;nitrogen compound metabolic process;nucleic acid metabolic process;nucleobase-containing …	binding;cation binding;ion binding;metal ion binding;transition metal ion binding;zinc ion binding	cell part;intracellular membrane-bounded organelle;intracellular organelle;intracellular part;membrane-bounded organelle;nucleus;organelle			1.5494e-100	1211200000	3	3	3	3	5.4	225.54	555450000	655750000	0	-0.0590532	B2RQG2;Q80U54;A0PJJ1	B2RQG2;Q80U54		Phf3	497	>tr|B2RQG2|B2RQG2_MOUSE PHD finger protein 3 OS=Mus musculus GN=Phf3 PE=2 SV=1;>tr|Q80U54|Q80U54_MOUSE MKIAA0244 protein (Fragment) OS=Mus musculus GN=Phf3 PE=2 SV=1
NaN	NaN	NaN	-4.66226	NaN	NaN	NaN	NaN	-6.4643	NaN	-4.67752	NaN	NaN	NaN	anagen;biological adhesion;biological regulation;BMP signaling pathway;cell adhesion;cell differentiation;cell surface receptor linked signaling pathway;cell-cell adhesion;cellular developmental process;cellular process;cellular response to stimulus;developmental growth;developmental process;enzyme linked receptor protein signaling pathway;epidermal cell differentiation;epithelial cell differenti…	binding;calcium ion binding;cation binding;ion binding;metal ion binding	anchoring junction;cell junction;cell part;cell-cell junction;desmosome;integral to membrane;intrinsic to membrane;membrane;membrane part;plasma membrane	Staphylococcus aureus infection		1.348e-06	217620000	2	2	2	7	2.7	114.6	214420000	3202200	0	0.908651	Q61495;Q7TSF1;B2RQH0;Q7TSF0-2;Q7TSF0;Q7TMD7;A1IGX7	Q61495;Q7TSF1;B2RQH0;Q7TSF0-2;Q7TSF0;Q7TMD7;A1IGX7	Desmoglein-1-alpha;Desmoglein-1-beta;Desmoglein-1-gamma;Desmoglein-4	Dsg1a;Dsg1b;Dsg1c;Dsg4	498	>sp|Q61495|DSG1A_MOUSE Desmoglein-1-alpha OS=Mus musculus GN=Dsg1a PE=2 SV=2;>sp|Q7TSF1|DSG1B_MOUSE Desmoglein-1-beta OS=Mus musculus GN=Dsg1b PE=1 SV=1;>tr|B2RQH0|B2RQH0_MOUSE Desmoglein 1 beta OS=Mus musculus GN=Dsg1b PE=2 SV=1;>sp|Q7TSF0-2|DSG1C_MOUSE I
NaN	-0.954014	NaN	-0.173482	-1.09016	NaN	NaN	-0.398177	-0.169897	NaN	0.146306	NaN	NaN	NaN			cell part;contractile fiber part;cytoplasmic part;cytoskeleton;intracellular membrane-bounded organelle;intracellular non-membrane-bounded organelle;intracellular organelle;intracellular part;membrane-bounded organelle;non-membrane-bounded organelle;nucleus;organelle;organelle part;Z disc			3.6783e-205	2107500000	20	19	5	9	28	102.95	1111100000	996340000	0.852366	-0.598629	Q8BWB1;B2RQK7;REV__Q8BWB1;REV__B2RQK7;REV__Q91YE8-2;REV__Q91YE8;REV__D3YVV9;REV__E9Q1U2;REV__B2RY03	Q8BWB1;B2RQK7	Synaptopodin 2-like protein	Synpo2l	499	>sp|Q8BWB1|SYP2L_MOUSE Synaptopodin 2-like protein OS=Mus musculus GN=Synpo2l PE=2 SV=1;>tr|B2RQK7|B2RQK7_MOUSE Synaptopodin 2-like protein OS=Mus musculus GN=Synpo2l PE=2 SV=1
0.0451701	NaN	0.0325501	NaN	-0.0860502	NaN	NaN	-0.0027967	NaN	-0.0481218	NaN	0.079775	NaN	NaN	biosynthetic process;cellular biosynthetic process;cellular component assembly;cellular component assembly at cellular level;cellular component organization;cellular component organization at cellular level;cellular component organization or biogenesis;cellular component organization or biogenesis at cellular level;cellular macromolecular complex assembly;cellular macromolecular complex subunit o…	binding;peptide binding	cell part;chromosomal part;intracellular membrane-bounded organelle;intracellular non-membrane-bounded organelle;intracellular organelle;intracellular organelle part;intracellular part;kinetochore;macromolecular complex;membrane;membrane part;membrane-bounded organelle;non-membrane-bounded organelle;nuclear membrane;nuclear part;nuclear pore;nucleoplasm;nucleus;organelle;organelle membrane;organe…	RNA transport		0	5325400000	11	11	11	6	16.7	123.04	2231100000	3094300000	0.0778026	-0.0123955	B2RQL0;Q6PFD9;Q3TPG3;Q3UJE5;B7ZN81;Q3TP40	B2RQL0;Q6PFD9;Q3TPG3;Q3UJE5;B7ZN81	Nuclear pore complex protein Nup98-Nup96;Nuclear pore complex protein Nup98;Nuclear pore complex protein Nup96	Nup98	500	>tr|B2RQL0|B2RQL0_MOUSE Nup98 protein OS=Mus musculus GN=Nup98 PE=2 SV=1;>sp|Q6PFD9|NUP98_MOUSE Nuclear pore complex protein Nup98-Nup96 OS=Mus musculus GN=Nup98 PE=1 SV=2;>tr|Q3TPG3|Q3TPG3_MOUSE Putative uncharacterized protein OS=Mus musculus GN=Nup98 PE
-1.28019	NaN	NaN	-4.41708	NaN	NaN	NaN	NaN	NaN	-3.31789	-6.61126	NaN	NaN	NaN		adenyl nucleotide binding;adenyl ribonucleotide binding;ATP binding;binding;catalytic activity;kinase activity;nucleotide binding;phosphotransferase activity, alcohol group as acceptor;protein kinase activity;protein serine/threonine kinase activity;purine nucleotide binding;purine ribonucleoside triphosphate binding;purine ribonucleotide binding;ribonucleotide binding;transferase activity;transf…				0	1722600000	20	5	5	1	39.9	85.448	1683800000	38812000	0.346434	2.11594	B2RQL6	B2RQL6		Mylk3	501	>tr|B2RQL6|B2RQL6_MOUSE LOC633594 protein OS=Mus musculus GN=Mylk3 PE=2 SV=1
0.950765	0.772223	0.0931037	0.0306467	0.00219381	0.00615069	-0.173782	0.0615345	0.108647	0.0116546	-0.0390068	-0.075282	-0.0717354	0.153233	actin cytoskeleton organization;actin filament-based movement;actin filament-based process;actin-mediated cell contraction;actin-myosin filament sliding;actomyosin structure organization;adult heart development;anatomical structure development;anatomical structure morphogenesis;ATP catabolic process;ATP metabolic process;atrial cardiac muscle tissue morphogenesis;biological regulation;BMP signali…	actin-dependent ATPase activity;adenyl nucleotide binding;adenyl ribonucleotide binding;ATP binding;ATPase activity;ATPase activity, coupled;binding;catalytic activity;hydrolase activity;hydrolase activity, acting on acid anhydrides;hydrolase activity, acting on acid anhydrides, in phosphorus-containing anhydrides;microfilament motor activity;motor activity;nucleoside-triphosphatase activity;nucl…	actin filament bundle;actomyosin;adherens junction;anchoring junction;cell junction;cell part;cell-substrate adherens junction;cell-substrate junction;contractile fiber part;cytoplasmic part;cytoskeletal part;focal adhesion;intracellular non-membrane-bounded organelle;intracellular organelle;intracellular organelle part;intracellular part;macromolecular complex;myosin complex;myosin filament;non-…	Tight junction;Viral myocarditis		0	10236000000000	308	308	1	14	85.1	223.56	4542700000000	5693500000000	0.663718	0.218894	Q02566;B2RQQ1;B8JJH5;Q6P8P3;Q5BKR0;Q3UQQ3;B8JJH3;Q61930;Q61931;Q9WUS6;B2RPU2;Q8BWY8;E9Q1F5;Q99MZ6	Q02566;B2RQQ1	Myosin-6	Myh6	502	>sp|Q02566|MYH6_MOUSE Myosin-6 OS=Mus musculus GN=Myh6 PE=1 SV=2;>tr|B2RQQ1|B2RQQ1_MOUSE MCG133649, isoform CRA_a OS=Mus musculus GN=Myh6 PE=2 SV=1
-0.228027	NaN	-0.0318191	-0.647947	NaN	NaN	NaN	-0.0395128	NaN	-0.0532076	NaN	NaN	NaN	NaN	actin cytoskeleton organization;actin cytoskeleton reorganization;actin filament-based process;actomyosin structure organization;biological regulation;cell migration;cell motility;cellular component movement;cellular component organization;cellular component organization at cellular level;cellular component organization or biogenesis;cellular component organization or biogenesis at cellular level…	adenyl nucleotide binding;adenyl ribonucleotide binding;ATP binding;binding;catalytic activity;cation binding;enzyme regulator activity;GTPase regulator activity;ion binding;kinase activity;lipid binding;magnesium ion binding;metal ion binding;nucleoside-triphosphatase regulator activity;nucleotide binding;phospholipid binding;phosphotransferase activity, alcohol group as acceptor;protein kinase …	actomyosin;cell junction;cell leading edge;cell part;cell-cell junction;cytoplasm;cytoskeletal part;intracellular organelle part;intracellular part;membrane;organelle part;plasma membrane			5.051e-128	2043700000	13	13	12	2	17.3	194.75	1005400000	1038300000	0.45013	-0.256237	Q7TT50;B2RQQ7	Q7TT50;B2RQQ7	Serine/threonine-protein kinase MRCK beta	Cdc42bpb	504	>sp|Q7TT50|MRCKB_MOUSE Serine/threonine-protein kinase MRCK beta OS=Mus musculus GN=Cdc42bpb PE=1 SV=2;>tr|B2RQQ7|B2RQQ7_MOUSE CDC42 binding protein kinase beta OS=Mus musculus GN=Cdc42bpb PE=2 SV=1
NaN	NaN	0.146947	NaN	-0.629303	NaN	NaN	NaN	NaN	0.152313	NaN	0.0169517	NaN	NaN	anatomical structure formation involved in morphogenesis;angiogenesis;biological regulation;biosynthetic process;cellular biosynthetic process;cellular macromolecule biosynthetic process;cellular macromolecule metabolic process;cellular metabolic process;cellular nitrogen compound metabolic process;cellular process;cellular response to chemical stimulus;cellular response to endogenous stimulus;ce…	extracellular matrix structural constituent;structural molecule activity	collagen;collagen type IV;extracellular matrix part;extracellular region part;sheet-forming collagen	Amoebiasis;ECM-receptor interaction;Focal adhesion;Pathways in cancer;Protein digestion and absorption;Small cell lung cancer		5.9168e-47	1711400000	7	7	7	6	5.9	167.32	1029100000	682340000	0.305208	-0.32581	P08122;B2RQQ8;D3YV27;Q99K97;Q9ESQ1;B1AVK5	P08122;B2RQQ8	Collagen alpha-2(IV) chain;Canstatin	Col4a2	505	>sp|P08122|CO4A2_MOUSE Collagen alpha-2(IV) chain OS=Mus musculus GN=Col4a2 PE=2 SV=4;>tr|B2RQQ8|B2RQQ8_MOUSE Collagen, type IV, alpha 2 OS=Mus musculus GN=Col4a2 PE=2 SV=1
-0.141971	-0.148936	-0.384286	-0.101185	NaN	NaN	NaN	-0.0177105	0.00898869	-0.0665628	-0.0760819	0.0640474	NaN	NaN	biological regulation;negative regulation of biological process;negative regulation of biosynthetic process;negative regulation of cell communication;negative regulation of cellular biosynthetic process;negative regulation of cellular macromolecule biosynthetic process;negative regulation of cellular metabolic process;negative regulation of cellular process;negative regulation of estrogen recepto…	nucleic acid binding transcription factor activity;sequence-specific DNA binding transcription factor activity	cell body;cell part;cell projection;cytoplasmic part;dendrite;Golgi apparatus;intracellular membrane-bounded organelle;intracellular organelle;intracellular organelle part;intracellular part;macromolecular complex;membrane;membrane-bounded organelle;neuron projection;neuronal cell body;nuclear part;nucleoplasm;organelle;organelle part;plasma membrane;protein complex;protein phosphatase type 2A co…			7.1179e-236	2588900000	13	13	12	9	28.4	77.731	1206200000	1382700000	1.56447	-0.176631	B2RQS1;Q9ERG2;Q3UTR6;B3STQ1;B3STQ3;Q3TNV4;B3STQ2;B3STQ4;V9GXE7	B2RQS1;Q9ERG2;Q3UTR6	Striatin-3	Strn3	507	>tr|B2RQS1|B2RQS1_MOUSE Striatin-3 OS=Mus musculus GN=Strn3 PE=2 SV=1;>sp|Q9ERG2|STRN3_MOUSE Striatin-3 OS=Mus musculus GN=Strn3 PE=1 SV=1;>tr|Q3UTR6|Q3UTR6_MOUSE Putative uncharacterized protein (Fragment) OS=Mus musculus GN=Strn3 PE=2 SV=1
NaN	-0.763152	NaN	1.93725	NaN	NaN	NaN	NaN	0.143638	NaN	0.133268	NaN	NaN	NaN	anterograde axon cargo transport;axon cargo transport;biological adhesion;biological regulation;catabolic process;cell adhesion;cellular component movement;cellular component organization;cellular component organization at cellular level;cellular component organization or biogenesis;cellular component organization or biogenesis at cellular level;cellular process;cytoskeleton-dependent intracellul…	adenyl nucleotide binding;adenyl ribonucleotide binding;ATP binding;binding;catalytic activity;cation binding;endopeptidase activity;hydrolase activity;hydrolase activity, acting on acid anhydrides;hydrolase activity, acting on acid anhydrides, in phosphorus-containing anhydrides;ion binding;metal ion binding;metalloendopeptidase activity;metallopeptidase activity;nucleoside-triphosphatase activi…	cell part;cytoplasmic part;integral to membrane;intracellular membrane-bounded organelle;intracellular organelle;intracellular organelle part;intracellular part;intrinsic to membrane;membrane;membrane part;membrane-bounded organelle;mitochondrial membrane;mitochondrial part;mitochondrion;organelle;organelle membrane;organelle part			2.4443e-30	1321300000	12	12	12	8	22	75.002	516450000	804850000	0.112779	0.448598	D3YZN4;Q7TNG0;D3YXB7;Q3ULF4;D3Z1Z1;B2RQY8;G3UX97;D3Z342	D3YZN4;Q7TNG0;D3YXB7;Q3ULF4;D3Z1Z1;B2RQY8	Paraplegin	Spg7	508	>tr|D3YZN4|D3YZN4_MOUSE Paraplegin OS=Mus musculus GN=Spg7 PE=2 SV=1;>tr|Q7TNG0|Q7TNG0_MOUSE Spg7 protein (Fragment) OS=Mus musculus GN=Spg7 PE=2 SV=1;>tr|D3YXB7|D3YXB7_MOUSE Paraplegin OS=Mus musculus GN=Spg7 PE=2 SV=1;>sp|Q3ULF4|SPG7_MOUSE Paraplegin OS=
0.505244	-0.0664226	0.130674	0.912724	NaN	-0.0526778	NaN	0.0620698	0.0167427	0.151225	0.191294	NaN	NaN	NaN						1.5518e-178	4374700000	12	12	12	4	29.2	78.429	1991800000	2382900000	0.366576	0.180575	Q8BZW8;B2RR26;Q9CW64;Q8C1S8	Q8BZW8;B2RR26;Q9CW64;Q8C1S8	NHL repeat-containing protein 2	Nhlrc2	509	>sp|Q8BZW8|NHLC2_MOUSE NHL repeat-containing protein 2 OS=Mus musculus GN=Nhlrc2 PE=2 SV=1;>tr|B2RR26|B2RR26_MOUSE NHL repeat containing 2 OS=Mus musculus GN=Nhlrc2 PE=2 SV=1;>tr|Q9CW64|Q9CW64_MOUSE Putative uncharacterized protein (Fragment) OS=Mus muscul
-0.184628	NaN	NaN	NaN	NaN	NaN	NaN	-0.0803304	NaN	NaN	NaN	NaN	NaN	NaN	biological regulation;cellular component organization;cellular component organization or biogenesis;cellular membrane organization;cellular process;endocytosis;establishment of localization;membrane invagination;membrane organization;regulation of biological process;regulation of cellular process;regulation of Ras protein signal transduction;regulation of response to stimulus;regulation of Rho pr…	binding;calcium ion binding;cation binding;enzyme regulator activity;GTPase regulator activity;guanyl-nucleotide exchange factor activity;ion binding;lipid binding;metal ion binding;nucleoside-triphosphatase regulator activity;phospholipid binding;Ras guanyl-nucleotide exchange factor activity;Rho guanyl-nucleotide exchange factor activity;small GTPase regulator activity	cell part;cytoplasm;intracellular;intracellular part			7.7886e-70	18876000	6	6	6	8	7.5	135.78	8851400	10024000	0	-0.104298	Q9Z0R6-2;Q80TG5;E9QNG1;Q9Z0R6;B2RR82;Q3TQ85;Q3V3Y8;Q8CD59	Q9Z0R6-2;Q80TG5;E9QNG1;Q9Z0R6;B2RR82;Q3TQ85;Q3V3Y8	Intersectin-2	Itsn2	510	>sp|Q9Z0R6-2|ITSN2_MOUSE Isoform 2 of Intersectin-2 OS=Mus musculus GN=Itsn2;>tr|Q80TG5|Q80TG5_MOUSE MKIAA1256 protein (Fragment) OS=Mus musculus GN=mKIAA1256 PE=2 SV=3;>tr|E9QNG1|E9QNG1_MOUSE Intersectin-2 OS=Mus musculus GN=Itsn2 PE=2 SV=1;>sp|Q9Z0R6|ITS
NaN	NaN	NaN	NaN	-0.228994	NaN	NaN	NaN	NaN	NaN	NaN	-0.148738	NaN	NaN	biological regulation;cAMP catabolic process;cAMP metabolic process;cAMP-mediated signaling;catabolic process;cell maturation;cellular catabolic process;cellular developmental process;cellular lipid metabolic process;cellular metabolic process;cellular nitrogen compound catabolic process;cellular nitrogen compound metabolic process;cellular process;cellular process involved in reproduction;cellul…	3',5'-cyclic-AMP phosphodiesterase activity;3',5'-cyclic-nucleotide phosphodiesterase activity;adenyl nucleotide binding;adenyl ribonucleotide binding;AMP binding;binding;cAMP binding;catalytic activity;cation binding;cGMP-inhibited cyclic-nucleotide phosphodiesterase activity;cyclic nucleotide binding;cyclic-nucleotide phosphodiesterase activity;hydrolase activity;hydrolase activity, acting on e…	cell part;cytoplasmic part;cytosol;integral to membrane;intracellular part;intrinsic to membrane;membrane part	Insulin signaling pathway;Progesterone-mediated oocyte maturation;Purine metabolism		2.5048e-123	2378700000	7	7	7	2	14.5	124.51	1018300000	1360300000	0	-0.0802558	Q9Z0X4;B2RR84	Q9Z0X4;B2RR84	cGMP-inhibited 3,5-cyclic phosphodiesterase A	Pde3a	512	>sp|Q9Z0X4|PDE3A_MOUSE cGMP-inhibited 3,5-cyclic phosphodiesterase A OS=Mus musculus GN=Pde3a PE=1 SV=1;>tr|B2RR84|B2RR84_MOUSE Phosphodiesterase 3A, cGMP inhibited OS=Mus musculus GN=Pde3a PE=2 SV=1
-0.253772	0.352194	0.0515108	0.0710531	0.161031	0.167116	NaN	0.156717	0.276234	0.213141	0.29628	0.0381607	0.0104706	NaN	biological regulation;cellular process;cellular response to stimulus;establishment of localization;establishment of localization in cell;establishment of protein localization;intracellular protein transport;intracellular transport;positive regulation of biological process;positive regulation of biosynthetic process;positive regulation of cAMP biosynthetic process;positive regulation of cAMP metab…	binding;catalytic activity;kinase activity;protein binding;protein complex scaffold;receptor signaling complex scaffold activity;structural molecule activity;transferase activity;transferase activity, transferring phosphorus-containing groups	cell part;cytoplasm;cytoskeleton;intracellular non-membrane-bounded organelle;intracellular organelle;intracellular part;membrane;non-membrane-bounded organelle;organelle;plasma membrane			0	13990000000	55	55	55	4	59	180.69	6531000000	7459100000	0.340156	-0.0736453	Q9WTQ5;B2RRE0;Q9WTQ5-2;Q6IR43	Q9WTQ5;B2RRE0;Q9WTQ5-2	A-kinase anchor protein 12	Akap12	514	>sp|Q9WTQ5|AKA12_MOUSE A-kinase anchor protein 12 OS=Mus musculus GN=Akap12 PE=1 SV=1;>tr|B2RRE0|B2RRE0_MOUSE A kinase (PRKA) anchor protein (Gravin) 12 OS=Mus musculus GN=Akap12 PE=2 SV=1;>sp|Q9WTQ5-2|AKA12_MOUSE Isoform 2 of A-kinase anchor protein 12 OS
0.614042	0.754511	0.080959	0.268974	0.137973	NaN	NaN	-0.0801088	-0.0733029	-0.044362	0.00458627	NaN	NaN	NaN						2.0925e-54	2239200000	14	14	14	3	18.1	123.05	1039800000	1199400000	1.55155	0.419588	B2RRE7;G3UXQ0;G3UXM1	B2RRE7	OTU domain-containing protein 4	Otud4	516	>sp|B2RRE7|OTUD4_MOUSE OTU domain-containing protein 4 OS=Mus musculus GN=Otud4 PE=1 SV=1
NaN	-0.940574	0.118383	1.15473	NaN	-0.180387	NaN	NaN	0.044394	-0.0727626	0.0541966	0.200485	NaN	NaN	amine metabolic process;biosynthetic process;carboxylic acid metabolic process;cellular amine metabolic process;cellular amino acid metabolic process;cellular biosynthetic process;cellular ketone metabolic process;cellular metabolic process;cellular nitrogen compound biosynthetic process;cellular nitrogen compound metabolic process;cellular process;glutamine family amino acid metabolic process;gl…	adenyl nucleotide binding;adenyl ribonucleotide binding;ATP binding;binding;carbon-nitrogen ligase activity, with glutamine as amido-N-donor;catalytic activity;GMP synthase (glutamine-hydrolyzing) activity;hydrolase activity;hydrolase activity, acting on acid anhydrides;hydrolase activity, acting on acid anhydrides, in phosphorus-containing anhydrides;ligase activity;ligase activity, forming carb…	cell part;cytoplasm;intracellular part	Drug metabolism - other enzymes;Purine metabolism		1.4331e-52	1685700000	14	14	14	2	25.8	76.723	771530000	914130000	0.0143171	-0.0185394	Q3THK7;B2RRH9	Q3THK7;B2RRH9	GMP synthase [glutamine-hydrolyzing]	Gmps	518	>sp|Q3THK7|GUAA_MOUSE GMP synthase [glutamine-hydrolyzing] OS=Mus musculus GN=Gmps PE=1 SV=2;>tr|B2RRH9|B2RRH9_MOUSE Guanine monphosphate synthetase OS=Mus musculus GN=Gmps PE=2 SV=1
NaN	-0.998774	NaN	-0.113943	NaN	-0.0577006	NaN	NaN	0.163309	0.0939118	NaN	NaN	NaN	NaN	actin cytoskeleton organization;actin filament-based process;actomyosin structure organization;anatomical structure morphogenesis;axonogenesis;cell part morphogenesis;cell projection morphogenesis;cell projection organization;cellular component morphogenesis;cellular component organization;cellular component organization at cellular level;cellular component organization or biogenesis;cellular com…	adenyl nucleotide binding;adenyl ribonucleotide binding;ATP binding;binding;nucleotide binding;purine nucleotide binding;purine ribonucleoside triphosphate binding;purine ribonucleotide binding;ribonucleotide binding;structural constituent of cytoskeleton;structural molecule activity	axon;cell cortex part;cell part;cell projection;contractile fiber part;cortical cytoskeleton;costamere;cytoplasmic part;cytoskeletal part;cytoskeleton;cytosol;filamentous actin;H4/H2A histone acetyltransferase complex;histone acetyltransferase complex;histone methyltransferase complex;intracellular non-membrane-bounded organelle;intracellular organelle;intracellular organelle part;intracellular p…	Adherens junction;Arrhythmogenic right ventricular cardiomyopathy (ARVC);Bacterial invasion of epithelial cells;Dilated cardiomyopathy;Focal adhesion;Hypertrophic cardiomyopathy (HCM);Leukocyte transendothelial migration;Pathogenic Escherichia coli infection;Phagosome;Phototransduction - fly;Regulation of actin cytoskeleton;Shigellosis;Tight junction;Vibrio cholerae infection;Viral myocarditis		1.2505e-221	3455500000	35	1	0	13	72.8	41.736	1697100000	1758400000	0.553169	-0.51875	P60710;B2RRX1;Q3UAA9;Q3UAF7;Q3UAF6;Q3UGS0;Q3TIJ9;Q3U5R4;Q61276;Q3UCF8;E9Q1F2;G3UZ07;E9Q2D1	P60710;B2RRX1;Q3UAA9;Q3UAF7;Q3UAF6;Q3UGS0;Q3TIJ9;Q3U5R4;Q61276;Q3UCF8;E9Q1F2;G3UZ07	Actin, cytoplasmic 1;Actin, cytoplasmic 1, N-terminally processed	Actb;Actg1	521	>sp|P60710|ACTB_MOUSE Actin, cytoplasmic 1 OS=Mus musculus GN=Actb PE=1 SV=1;>tr|B2RRX1|B2RRX1_MOUSE Actin, beta OS=Mus musculus GN=Actb PE=2 SV=1;>tr|Q3UAA9|Q3UAA9_MOUSE Putative uncharacterized protein OS=Mus musculus GN=Actb PE=2 SV=1;>tr|Q3UAF7|Q3UAF7_
NaN	0.410538	0.326765	0.157397	NaN	NaN	NaN	NaN	0.0552823	0.10884	0.0651078	NaN	NaN	NaN	anatomical structure development;biological regulation;calcineurin-NFAT signaling pathway;calcium ion transport;calcium-mediated signaling;carbohydrate homeostasis;cation transport;cell cycle process;cell development;cellular chemical homeostasis;cellular developmental process;cellular glucose homeostasis;cellular homeostasis;cellular ion homeostasis;cellular macromolecule metabolic process;cellu…	binding;calcium-dependent protein serine/threonine phosphatase activity;calmodulin-dependent protein phosphatase activity;catalytic activity;cation binding;drug binding;hydrolase activity;hydrolase activity, acting on ester bonds;ion binding;metal ion binding;phosphatase activity;phosphoprotein phosphatase activity;phosphoric ester hydrolase activity;protein serine/threonine phosphatase activity	calcineurin complex;cell part;contractile fiber part;cytoplasmic part;cytosol;intracellular membrane-bounded organelle;intracellular organelle;intracellular part;macromolecular complex;membrane;membrane-bounded organelle;mitochondrion;nucleus;organelle;organelle part;protein complex;protein serine/threonine phosphatase complex;Z disc	Alzheimer's disease;Amyotrophic lateral sclerosis (ALS);Apoptosis;Axon guidance;B cell receptor signaling pathway;Calcium signaling pathway;ko05152;Long-term potentiation;MAPK signaling pathway;Natural killer cell mediated cytotoxicity;Oocyte meiosis;Osteoclast differentiation;T cell receptor signaling pathway;VEGF signaling pathway;Wnt signaling pathway		1.6165e-56	2365400000	8	8	7	7	27.8	58.643	1011600000	1353800000	1.35932	0.221823	P63328;B2RRX2;P63328-2;Q8C649;Q4V9X0;Q3UXV4;E9Q6P2	P63328;B2RRX2;P63328-2;Q8C649;Q4V9X0	Serine/threonine-protein phosphatase 2B catalytic subunit alpha isoform;Serine/threonine-protein phosphatase	Ppp3ca	522	>sp|P63328|PP2BA_MOUSE Serine/threonine-protein phosphatase 2B catalytic subunit alpha isoform OS=Mus musculus GN=Ppp3ca PE=1 SV=1;>tr|B2RRX2|B2RRX2_MOUSE Protein phosphatase 3, catalytic subunit, alpha isoform OS=Mus musculus GN=Ppp3ca PE=2 SV=1;>sp|P6332
-0.0647491	NaN	-0.0766752	NaN	-0.0333124	NaN	NaN	-0.163536	NaN	0.0327809	NaN	NaN	NaN	NaN	biological regulation;biosynthetic process;cellular biosynthetic process;cellular component assembly;cellular component assembly at cellular level;cellular component organization;cellular component organization at cellular level;cellular component organization or biogenesis;cellular component organization or biogenesis at cellular level;cellular macromolecular complex assembly;cellular macromolec…	binding;chromatin binding;histone acetyl-lysine binding;histone binding;protein binding	cell part;cytoplasm;intracellular membrane-bounded organelle;intracellular organelle;intracellular part;membrane-bounded organelle;nucleus;organelle			4.4262e-62	1614400000	4	4	4	5	12.1	83.27	825930000	788510000	0.0313869	0.00713182	Q7JJ13-2;Q7JJ13;B2RS09;U3KLT0;I7HPW1	Q7JJ13-2;Q7JJ13;B2RS09;U3KLT0;I7HPW1	Bromodomain-containing protein 2	Brd2	524	>sp|Q7JJ13-2|BRD2_MOUSE Isoform 2 of Bromodomain-containing protein 2 OS=Mus musculus GN=Brd2;>sp|Q7JJ13|BRD2_MOUSE Bromodomain-containing protein 2 OS=Mus musculus GN=Brd2 PE=1 SV=1;>tr|B2RS09|B2RS09_MOUSE Bromodomain containing 2 OS=Mus musculus GN=Brd2
-0.0714148	NaN	NaN	NaN	NaN	NaN	NaN	0.0839826	NaN	NaN	NaN	NaN	NaN	NaN	anatomical structure development;apoptosis;biological regulation;cell communication;cell death;cellular component assembly;cellular component organization;cellular component organization or biogenesis;cellular process;cellular response to chemical stimulus;cellular response to endogenous stimulus;cellular response to external stimulus;cellular response to extracellular stimulus;cellular response …	binding;DNA binding;nucleic acid binding;nucleic acid binding transcription factor activity;sequence-specific DNA binding;sequence-specific DNA binding transcription factor activity	cell part;cell projection;cytoplasm;dendrite;histone methyltransferase complex;intracellular organelle part;intracellular part;macromolecular complex;methyltransferase complex;MLL1 complex;neuron projection;nuclear body;nuclear part;nucleoplasm part;organelle part;PML body;protein complex	MAPK signaling pathway;Pathways in cancer;Small cell lung cancer		1.567e-20	249820000	2	2	1	1	28.8	18.245	130830000	118990000	0	-0.155397	B2RS19	B2RS19		Max	525	>tr|B2RS19|B2RS19_MOUSE Max protein OS=Mus musculus GN=Max PE=2 SV=1
1.79171	1.53758	0.200805	0.082469	0.0507964	0.369456	NaN	0.125682	0.156663	0.135218	0.146982	0.0236771	-0.0169595	0.091848	acetate metabolic process;alcohol metabolic process;amine catabolic process;amine metabolic process;anatomical structure development;biological regulation;carbohydrate metabolic process;carboxylic acid catabolic process;carboxylic acid metabolic process;catabolic process;cellular amine metabolic process;cellular amino acid catabolic process;cellular amino acid metabolic process;cellular carbohydr…	catalytic activity;oxidoreductase activity;oxidoreductase activity, acting on the aldehyde or oxo group of donors;oxidoreductase activity, acting on the aldehyde or oxo group of donors, NAD or NADP as acceptor;succinate-semialdehyde dehydrogenase [NAD(P)+] activity;succinate-semialdehyde dehydrogenase activity	cell part;cytoplasmic part;intracellular membrane-bounded organelle;intracellular organelle;intracellular part;membrane-bounded organelle;mitochondrion;organelle	Alanine, aspartate and glutamate metabolism;Butanoate metabolism		2.1006e-116	24323000000	17	17	17	2	44.6	55.968	9627100000	14696000000	1.12203	0.577406	Q8BWF0;B2RS41	Q8BWF0;B2RS41	Succinate-semialdehyde dehydrogenase, mitochondrial	Aldh5a1	526	>sp|Q8BWF0|SSDH_MOUSE Succinate-semialdehyde dehydrogenase, mitochondrial OS=Mus musculus GN=Aldh5a1 PE=1 SV=1;>tr|B2RS41|B2RS41_MOUSE Aldhehyde dehydrogenase family 5, subfamily A1 OS=Mus musculus GN=Aldh5a1 PE=2 SV=1
NaN	-0.170324	NaN	-0.0764829	NaN	-0.188766	NaN	NaN	-0.0671775	NaN	-0.130781	NaN	NaN	NaN	adaptive immune response;anatomical structure development;anatomical structure morphogenesis;biological regulation;blood vessel morphogenesis;catabolic process;cell activation;cell projection organization;cellular catabolic process;cellular chemical homeostasis;cellular component organization;cellular component organization at cellular level;cellular component organization or biogenesis;cellular …	acid-amino acid ligase activity;amine binding;amino acid binding;binding;carboxylic acid binding;catalytic activity;channel inhibitor activity;channel regulator activity;ion channel inhibitor activity;ligase activity;ligase activity, forming carbon-nitrogen bonds;phosphoprotein binding;phosphoserine binding;phosphothreonine binding;protein binding;protein phosphorylated amino acid binding;small c…	cell cortex;cell part;chromatin;chromosomal part;cytoplasmic part;cytosol;Golgi apparatus;intracellular membrane-bounded organelle;intracellular organelle;intracellular organelle part;intracellular part;macromolecular complex;membrane;membrane-bounded organelle;nucleus;organelle;organelle part;perinuclear region of cytoplasm;plasma membrane;protein complex;ubiquitin ligase complex	Endocytosis;Ubiquitin mediated proteolysis		5.36e-241	766160000	13	13	12	9	21.1	102.71	386670000	379490000	0.366834	-0.0462113	P46935;B2RSC8;Q3TUU1;Q3V335;V9GWV8;Q8BNU7;V9GXK3;A0JNZ0;V9GXS6	P46935;B2RSC8;Q3TUU1	E3 ubiquitin-protein ligase NEDD4;E3 ubiquitin-protein ligase	Nedd4	527	>sp|P46935|NEDD4_MOUSE E3 ubiquitin-protein ligase NEDD4 OS=Mus musculus GN=Nedd4 PE=1 SV=3;>tr|B2RSC8|B2RSC8_MOUSE E3 ubiquitin-protein ligase OS=Mus musculus GN=Nedd4 PE=2 SV=1;>tr|Q3TUU1|Q3TUU1_MOUSE Putative uncharacterized protein OS=Mus musculus GN=N
-0.0468663	0.452874	0.857299	0.576046	NaN	0.953202	NaN	1.46043	1.28524	1.42698	1.15587	1.30023	1.56644	NaN	actin cytoskeleton organization;actin filament-based process;actomyosin structure organization;cellular component organization;cellular component organization at cellular level;cellular component organization or biogenesis;cellular component organization or biogenesis at cellular level;cellular process;cytoskeleton organization;organelle organization		cell part;cytoskeleton;intracellular non-membrane-bounded organelle;intracellular organelle;intracellular part;non-membrane-bounded organelle;organelle			1.0409e-131	5656300000	7	7	7	4	40.7	33.403	2044700000	3611600000	2.93781	-0.807356	Q8CBQ2;Q08091;B2RSH3;Q08091-2	Q8CBQ2;Q08091;B2RSH3;Q08091-2	Calponin-1	Cnn1	528	>tr|Q8CBQ2|Q8CBQ2_MOUSE Putative uncharacterized protein OS=Mus musculus GN=Cnn1 PE=2 SV=1;>sp|Q08091|CNN1_MOUSE Calponin-1 OS=Mus musculus GN=Cnn1 PE=2 SV=1;>tr|B2RSH3|B2RSH3_MOUSE Calponin 1 OS=Mus musculus GN=Cnn1 PE=2 SV=1;>sp|Q08091-2|CNN1_MOUSE Isofo
0.185081	NaN	-0.321924	NaN	-0.558015	NaN	NaN	-0.269037	NaN	-0.193518	NaN	NaN	NaN	NaN		binding;lipid binding;phospholipid binding	cell junction;cell part;cell projection;cytoplasm;cytoskeletal part;intracellular non-membrane-bounded organelle;intracellular organelle;intracellular organelle part;intracellular part;invadopodium;macromolecular complex;non-membrane-bounded organelle;organelle;organelle part;podosome;protein complex			9.0835e-47	1399400000	8	8	8	4	15.9	86.637	664640000	734800000	0.000383644	-0.000341612	Q8BZI0;B2RSM5;Q8BZI0-2;D6RD10	Q8BZI0;B2RSM5	Actin filament-associated protein 1-like 1	Afap1l1	529	>sp|Q8BZI0|AF1L1_MOUSE Actin filament-associated protein 1-like 1 OS=Mus musculus GN=Afap1l1 PE=1 SV=1;>tr|B2RSM5|B2RSM5_MOUSE Actin filament associated protein 1-like 1 OS=Mus musculus GN=Afap1l1 PE=2 SV=1
NaN	-1.07187	NaN	-0.250516	-0.0625894	NaN	NaN	0.269261	0.0667223	NaN	0.214692	0.0471397	NaN	NaN	cell migration;cell motility;cellular component assembly;cellular component assembly at cellular level;cellular component movement;cellular component organization;cellular component organization at cellular level;cellular component organization or biogenesis;cellular component organization or biogenesis at cellular level;cellular macromolecular complex assembly;cellular macromolecular complex sub…	binding;catalytic activity;GTP binding;GTPase activity;guanyl nucleotide binding;guanyl ribonucleotide binding;hydrolase activity;hydrolase activity, acting on acid anhydrides;hydrolase activity, acting on acid anhydrides, in phosphorus-containing anhydrides;nucleoside-triphosphatase activity;nucleotide binding;purine nucleotide binding;purine ribonucleoside triphosphate binding;purine ribonucleo…	cell part;cytoplasm;cytoskeletal part;intracellular organelle part;intracellular part;macromolecular complex;membrane;microtubule;organelle part;plasma membrane;protein complex	Gap junction;Pathogenic Escherichia coli infection;Phagosome		0	8309800000	17	6	2	5	65.2	49.953	3581100000	4728700000	1.14916	-0.611111	Q9CWF2;B2RSN3;Q99J49;Q62363;CON__ENSEMBL:ENSBTAP00000025008	Q9CWF2;B2RSN3;Q99J49	Tubulin beta-2B chain	Tubb2b;Tubb2a	530	>sp|Q9CWF2|TBB2B_MOUSE Tubulin beta-2B chain OS=Mus musculus GN=Tubb2b PE=1 SV=1;>tr|B2RSN3|B2RSN3_MOUSE MCG1395 OS=Mus musculus GN=Tubb2b PE=2 SV=1;>tr|Q99J49|Q99J49_MOUSE Tubb2a protein (Fragment) OS=Mus musculus GN=Tubb2a PE=2 SV=1
NaN	0.980597	NaN	0.219763	0.229572	0.149463	NaN	0.0573786	0.179558	NaN	0.168443	0.154383	0.197617	0.0387955	alcohol catabolic process;alcohol metabolic process;alditol catabolic process;alditol metabolic process;carbohydrate catabolic process;carbohydrate metabolic process;catabolic process;cellular carbohydrate catabolic process;cellular carbohydrate metabolic process;cellular metabolic process;cellular nitrogen compound metabolic process;cellular process;coenzyme metabolic process;cofactor metabolic …	binding;catalytic activity;coenzyme binding;cofactor binding;glycerol-3-phosphate dehydrogenase [NAD+] activity;NAD binding;nucleotide binding;oxidoreductase activity;oxidoreductase activity, acting on CH-OH group of donors;oxidoreductase activity, acting on the CH-OH group of donors, NAD or NADP as acceptor	cell part;cytoplasmic part;glycerol-3-phosphate dehydrogenase complex;intracellular part;macromolecular complex;membrane;protein complex	Glycerophospholipid metabolism		1.8393e-63	6255600000	15	13	13	4	65.6	34.634	2452400000	3803200000	0.862351	0.262153	Q3ULJ0-2;Q3ULJ0;B2RSR7;D3Z0L6	Q3ULJ0-2;Q3ULJ0;B2RSR7	Glycerol-3-phosphate dehydrogenase 1-like protein	Gpd1l	531	>sp|Q3ULJ0-2|GPD1L_MOUSE Isoform 2 of Glycerol-3-phosphate dehydrogenase 1-like protein OS=Mus musculus GN=Gpd1l;>sp|Q3ULJ0|GPD1L_MOUSE Glycerol-3-phosphate dehydrogenase 1-like protein OS=Mus musculus GN=Gpd1l PE=1 SV=2;>tr|B2RSR7|B2RSR7_MOUSE Glycerol-3-
-0.2216	NaN	-0.0864347	NaN	NaN	NaN	NaN	-0.0148848	NaN	0.236669	NaN	0.141025	NaN	NaN		catalytic activity;hydrolase activity;hydrolase activity, acting on acid anhydrides;hydrolase activity, acting on acid anhydrides, in phosphorus-containing anhydrides;motor activity;nucleoside-triphosphatase activity;pyrophosphatase activity	actin cytoskeleton;apical junction complex;cell junction;cell part;cell-cell junction;cytoskeletal part;cytoskeleton;intracellular non-membrane-bounded organelle;intracellular organelle;intracellular organelle part;intracellular part;macromolecular complex;myosin complex;non-membrane-bounded organelle;occluding junction;organelle;organelle part;protein complex;tight junction			2.2265e-201	1325200000	10	10	10	7	13.3	139.86	626510000	698640000	1.08154	-0.274954	Q6AW69-3;D3Z3H4;Q6AW69-5;Q6AW69-4;B2RSU6;Q6AW69;B2RY19	Q6AW69-3;D3Z3H4;Q6AW69-5;Q6AW69-4;B2RSU6;Q6AW69;B2RY19	Cingulin-like protein 1	Cgnl1	532	>sp|Q6AW69-3|CGNL1_MOUSE Isoform 3 of Cingulin-like protein 1 OS=Mus musculus GN=Cgnl1;>tr|D3Z3H4|D3Z3H4_MOUSE Cingulin-like protein 1 OS=Mus musculus GN=Cgnl1 PE=2 SV=1;>sp|Q6AW69-5|CGNL1_MOUSE Isoform 5 of Cingulin-like protein 1 OS=Mus musculus GN=Cgnl1
-0.206164	NaN	NaN	NaN	NaN	NaN	NaN	0.0863531	NaN	NaN	NaN	NaN	NaN	NaN	biological regulation;cellular component organization;cellular component organization at cellular level;cellular component organization or biogenesis;cellular component organization or biogenesis at cellular level;cellular localization;cellular macromolecule localization;cellular process;cellular protein localization;cytoskeleton organization;endosome transport;establishment of localization;estab…		cell part;cytoplasmic part;Golgi apparatus;Golgi apparatus part;intracellular membrane-bounded organelle;intracellular organelle;intracellular organelle part;intracellular part;membrane;membrane-bounded organelle;nucleus;organelle;organelle part;trans-Golgi network			1.6791e-38	142620000	3	3	3	6	2.9	190.73	71234000	71382000	0	-0.292517	E9PWI6;Q8CHG3;B2RSU7;Q3UFV3;E0CYI9;Q6P0A4	E9PWI6;Q8CHG3;B2RSU7;Q3UFV3;E0CYI9	GRIP and coiled-coil domain-containing protein 2	Gcc2	533	>tr|E9PWI6|E9PWI6_MOUSE GRIP and coiled-coil domain-containing protein 2 OS=Mus musculus GN=Gcc2 PE=2 SV=1;>sp|Q8CHG3|GCC2_MOUSE GRIP and coiled-coil domain-containing protein 2 OS=Mus musculus GN=Gcc2 PE=1 SV=2;>tr|B2RSU7|B2RSU7_MOUSE GRIP and coiled-coil
NaN	-0.233492	NaN	-0.0694383	NaN	NaN	NaN	0.148044	-0.101763	0.0601239	-0.0930745	NaN	NaN	NaN	cellular macromolecule metabolic process;cellular metabolic process;cellular nitrogen compound metabolic process;cellular process;macromolecule metabolic process;metabolic process;mRNA metabolic process;mRNA processing;nitrogen compound metabolic process;nucleic acid metabolic process;nucleobase-containing compound metabolic process;primary metabolic process;RNA metabolic process;RNA processing;R…	binding;nucleic acid binding	catalytic step 2 spliceosome;cell part;intracellular organelle part;intracellular part;macromolecular complex;nuclear part;organelle part;ribonucleoprotein complex;spliceosomal complex;U12-type spliceosomal complex	Spliceosome		4.7781e-124	3185000000	8	8	8	3	12.6	125.31	1525900000	1659100000	0.674173	-0.154798	Q921M3-2;Q921M3;B2RSV4	Q921M3-2;Q921M3;B2RSV4	Splicing factor 3B subunit 3	Sf3b3	534	>sp|Q921M3-2|SF3B3_MOUSE Isoform 2 of Splicing factor 3B subunit 3 OS=Mus musculus GN=Sf3b3;>sp|Q921M3|SF3B3_MOUSE Splicing factor 3B subunit 3 OS=Mus musculus GN=Sf3b3 PE=2 SV=1;>tr|B2RSV4|B2RSV4_MOUSE Splicing factor 3b, subunit 3 OS=Mus musculus GN=Sf3b
NaN	NaN	-0.265008	NaN	NaN	NaN	NaN	NaN	NaN	NaN	NaN	NaN	NaN	NaN	biological regulation;regulation of biological process;regulation of cellular process;regulation of Ras protein signal transduction;regulation of response to stimulus;regulation of Rho protein signal transduction;regulation of signal transduction;regulation of signaling;regulation of small GTPase mediated signal transduction	binding;cation binding;enzyme regulator activity;GTPase regulator activity;guanyl-nucleotide exchange factor activity;ion binding;lipid binding;metal ion binding;nucleoside-triphosphatase regulator activity;phospholipid binding;Ras guanyl-nucleotide exchange factor activity;Rho guanyl-nucleotide exchange factor activity;small GTPase regulator activity	cell part;cytoplasm;cytoskeleton;intracellular;intracellular non-membrane-bounded organelle;intracellular organelle;intracellular part;non-membrane-bounded organelle;organelle			8.1576e-24	75369000	4	4	4	3	3.8	154.95	38437000	36932000	0	NaN	B2RSV7;Q69ZL1;Q69ZL1-2	B2RSV7;Q69ZL1	FYVE, RhoGEF and PH domain-containing protein 6	Fgd6	535	>tr|B2RSV7|B2RSV7_MOUSE Fgd6 protein OS=Mus musculus GN=Fgd6 PE=2 SV=1;>sp|Q69ZL1|FGD6_MOUSE FYVE, RhoGEF and PH domain-containing protein 6 OS=Mus musculus GN=Fgd6 PE=1 SV=2
0.23997	-0.0485072	0.0517964	-0.2064	NaN	NaN	NaN	0.116562	-0.0242026	-0.0144176	NaN	NaN	NaN	NaN	anatomical structure formation involved in morphogenesis;biological regulation;cell projection assembly;cell projection organization;cellular component assembly;cellular component assembly at cellular level;cellular component assembly involved in morphogenesis;cellular component organization;cellular component organization at cellular level;cellular component organization or biogenesis;cellular c…		cell part;centriolar satellite;cytoplasmic part;cytoskeletal part;intracellular organelle part;intracellular part;membrane;microtubule organizing center part;nuclear membrane;nuclear part;organelle membrane;organelle part;pericentriolar material			1.1562e-228	1106100000	22	22	22	3	16.7	228.84	501320000	604770000	0.0498275	-0.0167661	Q9R0L6;B2RSW8;Q9R0L6-2	Q9R0L6;B2RSW8;Q9R0L6-2	Pericentriolar material 1 protein	Pcm1	537	>sp|Q9R0L6|PCM1_MOUSE Pericentriolar material 1 protein OS=Mus musculus GN=Pcm1 PE=1 SV=2;>tr|B2RSW8|B2RSW8_MOUSE Pericentriolar material 1 OS=Mus musculus GN=Pcm1 PE=2 SV=1;>sp|Q9R0L6-2|PCM1_MOUSE Isoform 2 of Pericentriolar material 1 protein OS=Mus musc
-0.314049	-0.209406	-0.0290663	0.0270362	NaN	-0.0952945	NaN	0.0895076	0.0145127	-0.00591205	0.0408336	-0.111667	NaN	-0.0668305	cell cycle phase;cell cycle process;cellular process;meiosis I	catalytic activity;endopeptidase activity;hydrolase activity;peptidase activity;peptidase activity, acting on L-amino acid peptides	cell part;intracellular part;macromolecular complex;proteasome regulatory particle;protein complex	Proteasome		1.1091e-165	7223300000	14	14	14	6	52.1	39.694	3402200000	3821100000	0.989471	-0.117563	E9Q5I9;Q9WVJ2;B2RT97;E9Q0U1;F6ZQQ3;E9PY93	E9Q5I9;Q9WVJ2;B2RT97;E9Q0U1	26S proteasome non-ATPase regulatory subunit 13	Psmd13	539	>tr|E9Q5I9|E9Q5I9_MOUSE 26S proteasome non-ATPase regulatory subunit 13 OS=Mus musculus GN=Psmd13 PE=2 SV=1;>sp|Q9WVJ2|PSD13_MOUSE 26S proteasome non-ATPase regulatory subunit 13 OS=Mus musculus GN=Psmd13 PE=1 SV=1;>tr|B2RT97|B2RT97_MOUSE Proteasome (Proso
-0.196876	-0.128412	-0.0315325	NaN	NaN	NaN	NaN	-0.109438	0.138226	-0.19136	NaN	0.0320682	NaN	NaN						8.7709e-76	2183700000	7	7	7	3	47	20.605	1065300000	1118500000	0.389537	-0.0863143	Q3UHX2;B2RTB0;Q1WWJ8	Q3UHX2;B2RTB0	28 kDa heat- and acid-stable phosphoprotein	Pdap1	540	>sp|Q3UHX2|HAP28_MOUSE 28 kDa heat- and acid-stable phosphoprotein OS=Mus musculus GN=Pdap1 PE=1 SV=1;>tr|B2RTB0|B2RTB0_MOUSE MCG17262 OS=Mus musculus GN=Pdap1 PE=2 SV=1
NaN	NaN	NaN	NaN	NaN	NaN	NaN	-0.119617	NaN	NaN	NaN	NaN	NaN	NaN			cell part;cytoplasm;intracellular membrane-bounded organelle;intracellular organelle;intracellular part;membrane-bounded organelle;nucleus;organelle			5.4101e-06	34236000	2	2	2	3	5.4	58.563	17740000	16496000	0	NaN	B2RTG7;E0CYH4;Q8C6G8	B2RTG7;E0CYH4;Q8C6G8	WD repeat-containing protein 26	Wdr26	542	>tr|B2RTG7|B2RTG7_MOUSE WD repeat domain 26 OS=Mus musculus GN=Wdr26 PE=2 SV=1;>tr|E0CYH4|E0CYH4_MOUSE WD repeat-containing protein 26 OS=Mus musculus GN=Wdr26 PE=2 SV=1;>sp|Q8C6G8|WDR26_MOUSE WD repeat-containing protein 26 OS=Mus musculus GN=Wdr26 PE=2 S
NaN	-0.17231	NaN	NaN	NaN	NaN	NaN	NaN	NaN	NaN	0.146576	NaN	NaN	0.494992	biological regulation;cell migration;cell motility;cellular component assembly;cellular component assembly at cellular level;cellular component movement;cellular component organization;cellular component organization at cellular level;cellular component organization or biogenesis;cellular component organization or biogenesis at cellular level;cellular macromolecular complex assembly;cellular macr…	binding;DNA binding;nucleic acid binding	cell part;chromosomal part;extrinsic to membrane;extrinsic to plasma membrane;intracellular membrane-bounded organelle;intracellular organelle;intracellular organelle part;intracellular part;macromolecular complex;membrane part;membrane-bounded organelle;nucleosome;nucleus;organelle;organelle part;plasma membrane part;protein-DNA complex	Systemic lupus erythematosus		3.1387e-88	388790000	11	11	4	21	72.2	13.906	204930000	183870000	0	-0.493094	Q6ZWY9;Q64525;Q64478;P10854;B2RTK3;A0JLV3;Q8CGP2;Q64475;P10853;Q8CGP2-2;Q8CGP1;B2RVD5;P70696;A0JNS9;Q8CBB6;Q921L4;Q8CGP0;Q64524;Q8VEE3;G3X9D5;Q8C622	Q6ZWY9;Q64525;Q64478;P10854;B2RTK3;A0JLV3;Q8CGP2;Q64475;P10853;Q8CGP2-2;Q8CGP1;B2RVD5;P70696;A0JNS9;Q8CBB6;Q921L4;Q8CGP0	Histone H2B type 1-C/E/G;Histone H2B type 2-B;Histone H2B type 1-H;Histone H2B type 1-M;Histone H2B;Histone H2B type 1-P;Histone H2B type 1-B;Histone H2B type 1-F/J/L;Histone H2B type 1-K;Histone H2B type 1-A;Histone H2B type 3-B	Hist1h2bc;Hist2h2bb;Hist1h2bh;Hist1h2bm;Hist1h2bj;Hist1h2bp;Hist1h2bb;Hist1h2bf;Hist1h2bk;Hist1h2ba;Gm13646;Hist3h2bb	543	>sp|Q6ZWY9|H2B1C_MOUSE Histone H2B type 1-C/E/G OS=Mus musculus GN=Hist1h2bc PE=1 SV=3;>sp|Q64525|H2B2B_MOUSE Histone H2B type 2-B OS=Mus musculus GN=Hist2h2bb PE=1 SV=3;>sp|Q64478|H2B1H_MOUSE Histone H2B type 1-H OS=Mus musculus GN=Hist1h2bh PE=1 SV=3;>sp
NaN	NaN	0.322287	NaN	NaN	NaN	NaN	NaN	NaN	NaN	NaN	NaN	NaN	NaN	biological regulation;cAMP catabolic process;cAMP metabolic process;catabolic process;cellular catabolic process;cellular metabolic process;cellular nitrogen compound catabolic process;cellular nitrogen compound metabolic process;cellular process;cellular response to chemical stimulus;cellular response to drug;cellular response to stimulus;cyclic nucleotide catabolic process;cyclic nucleotide met…	3',5'-cyclic-AMP phosphodiesterase activity;3',5'-cyclic-nucleotide phosphodiesterase activity;binding;catalytic activity;cation binding;cyclic-nucleotide phosphodiesterase activity;hydrolase activity;hydrolase activity, acting on ester bonds;ion binding;metal ion binding;phosphoric diester hydrolase activity;phosphoric ester hydrolase activity	cell part;cytoplasm;cytoplasmic part;intracellular part;perinuclear region of cytoplasm	Purine metabolism		2.1607e-34	571870000	6	6	6	7	11	80.671	263030000	308840000	0	NaN	Q3TUD0;O89084-3;O89084;B2RTL2;O70285;O89084-2;C9K100	Q3TUD0;O89084-3;O89084;B2RTL2;O70285;O89084-2	cAMP-specific 3,5-cyclic phosphodiesterase 4A	Pde4a	544	>tr|Q3TUD0|Q3TUD0_MOUSE Putative uncharacterized protein (Fragment) OS=Mus musculus GN=Pde4a PE=2 SV=1;>sp|O89084-3|PDE4A_MOUSE Isoform 3 of cAMP-specific 3,5-cyclic phosphodiesterase 4A OS=Mus musculus GN=Pde4a;>sp|O89084|PDE4A_MOUSE cAMP-specific 3,5
-2.55778	-3.68509	NaN	NaN	NaN	NaN	NaN	NaN	NaN	NaN	NaN	NaN	NaN	NaN	biological adhesion;biological regulation;cell adhesion;cell migration;cell motility;cell-cell adhesion;cellular component movement;cellular process;endothelial cell-cell adhesion;epithelial cell-cell adhesion;locomotion;muscle cell migration;myoblast migration;negative regulation of angiogenesis;negative regulation of biological process;negative regulation of developmental process;positive regul…	binding;calcium ion binding;carbohydrate binding;cation binding;glycosaminoglycan binding;heparin binding;ion binding;metal ion binding;pattern binding;polysaccharide binding	basement membrane;extracellular matrix part;extracellular region part;extracellular space	ECM-receptor interaction;Focal adhesion;Malaria;Phagosome;TGF-beta signaling pathway		1.3527e-14	92011000	6	6	6	3	9	106.37	73918000	18094000	0	NaN	Q9Z1T2;B2RTL6;CON__ENSEMBL:ENSBTAP00000006074	Q9Z1T2;B2RTL6	Thrombospondin-4	Thbs4	546	>sp|Q9Z1T2|TSP4_MOUSE Thrombospondin-4 OS=Mus musculus GN=Thbs4 PE=1 SV=1;>tr|B2RTL6|B2RTL6_MOUSE Thrombospondin 4 OS=Mus musculus GN=Thbs4 PE=2 SV=1
0.134298	-0.112436	0.239194	0.0344711	0.489952	-0.39773	NaN	0.223091	0.0929436	0.192664	-0.00452583	NaN	0.341541	0.255386	biological regulation;cellular component assembly;cellular component assembly at cellular level;cellular component organization;cellular component organization at cellular level;cellular component organization or biogenesis;cellular component organization or biogenesis at cellular level;cellular macromolecular complex assembly;cellular macromolecular complex subunit organization;cellular process;…	binding;DNA binding;nucleic acid binding	actin cytoskeleton;cell part;chromosomal part;cytoskeleton;intracellular non-membrane-bounded organelle;intracellular organelle;intracellular organelle part;intracellular part;macromolecular complex;non-membrane-bounded organelle;nuclear part;nucleolus;nucleoplasm;nucleosome;organelle;organelle part;protein-DNA complex	Systemic lupus erythematosus		8.4532e-62	40859000000	12	12	12	4	70.9	11.367	18767000000	22093000000	0.403041	-0.118892	P62806;B2RTM0;Q61667;Q6B822	P62806;B2RTM0;Q61667	Histone H4	Hist1h4a;Gm11275;Hist2h4	547	>sp|P62806|H4_MOUSE Histone H4 OS=Mus musculus GN=Hist1h4a PE=1 SV=2;>tr|B2RTM0|B2RTM0_MOUSE Histone H4 OS=Mus musculus GN=Hist2h4 PE=3 SV=1;>tr|Q61667|Q61667_MOUSE Histone H4 (Fragment) OS=Mus musculus PE=2 SV=1
NaN	2.29564	NaN	0.829005	NaN	NaN	NaN	NaN	0.562961	NaN	0.531013	NaN	NaN	NaN	aging;carboxylic acid metabolic process;cellular ketone metabolic process;cellular lipid metabolic process;cellular metabolic process;cellular process;cellular response to chemical stimulus;cellular response to endogenous stimulus;cellular response to hormone stimulus;cellular response to organic substance;cellular response to stimulus;developmental process;establishment of localization;establish…	oxidative phosphorylation uncoupler activity;transmembrane transporter activity;transporter activity	cell part;cytoplasmic part;integral to membrane;intracellular membrane-bounded organelle;intracellular organelle;intracellular organelle part;intracellular part;intrinsic to membrane;membrane;membrane part;membrane-bounded organelle;mitochondrial inner membrane;mitochondrial membrane;mitochondrial part;mitochondrion;organelle;organelle inner membrane;organelle membrane;organelle part			1.7859e-30	1047500000	5	5	5	2	29.2	33.91	341440000	706070000	0.52215	1.01534	P56501;B2RTM2	P56501;B2RTM2	Mitochondrial uncoupling protein 3	Ucp3	548	>sp|P56501|UCP3_MOUSE Mitochondrial uncoupling protein 3 OS=Mus musculus GN=Ucp3 PE=2 SV=1;>tr|B2RTM2|B2RTM2_MOUSE Uncoupling protein 3 (Mitochondrial, proton carrier) OS=Mus musculus GN=Ucp3 PE=2 SV=1
NaN	1.01616	NaN	0.332604	NaN	NaN	NaN	NaN	0.148073	0.103788	0.149412	NaN	NaN	NaN	biological regulation;positive regulation of biological process;positive regulation of biosynthetic process;positive regulation of cellular biosynthetic process;positive regulation of cellular metabolic process;positive regulation of cellular process;positive regulation of gene expression;positive regulation of macromolecule biosynthetic process;positive regulation of macromolecule metabolic proc…	binding;cation transmembrane transporter activity;chromatin binding;ion transmembrane transporter activity;ligand-dependent nuclear receptor transcription coactivator activity;nucleotide binding;protein binding transcription factor activity;substrate-specific transmembrane transporter activity;substrate-specific transporter activity;transcription coactivator activity;transcription cofactor activi…	cell part;cytoplasm;integral to membrane;intracellular membrane-bounded organelle;intracellular organelle;intracellular part;intrinsic to membrane;membrane part;membrane-bounded organelle;nucleus;organelle			5.966e-26	773260000	9	9	1	2	19.2	62.847	349090000	424170000	0.904337	0.540624	B2RU82;F8WHL1	B2RU82;F8WHL1		Slc30a9	551	>tr|B2RU82|B2RU82_MOUSE Solute carrier family 30 (Zinc transporter), member 9 OS=Mus musculus GN=Slc30a9 PE=2 SV=1;>tr|F8WHL1|F8WHL1_MOUSE Zinc transporter 9 OS=Mus musculus GN=Slc30a9 PE=2 SV=1
0.131633	NaN	-0.070707	NaN	NaN	NaN	NaN	-0.213734	NaN	-0.123821	NaN	NaN	NaN	NaN	biological regulation;regulation of biological process;regulation of catalytic activity;regulation of cellular metabolic process;regulation of cellular process;regulation of dephosphorylation;regulation of hydrolase activity;regulation of metabolic process;regulation of molecular function;regulation of phosphatase activity;regulation of phosphate metabolic process;regulation of phosphoprotein pho…	binding;enzyme binding;phosphatase binding;protein binding;protein phosphatase binding	cell part;cytoplasm;intracellular membrane-bounded organelle;intracellular organelle;intracellular part;membrane-bounded organelle;nucleus;organelle			0	1147000000	8	8	8	2	16.5	94.526	589970000	557020000	0.670155	0.199241	Q7TSI3;B2RUA5	Q7TSI3;B2RUA5	Serine/threonine-protein phosphatase 6 regulatory subunit 1	Ppp6r1	552	>sp|Q7TSI3|PP6R1_MOUSE Serine/threonine-protein phosphatase 6 regulatory subunit 1 OS=Mus musculus GN=Ppp6r1 PE=1 SV=1;>tr|B2RUA5|B2RUA5_MOUSE SAPS domain family, member 1 OS=Mus musculus GN=Ppp6r1 PE=2 SV=1
NaN	0.0996085	NaN	0.0267822	NaN	0.0278889	NaN	-0.366115	0.176628	0.0512129	0.0465241	NaN	-0.020352	0.032169	biological regulation;cellular macromolecule metabolic process;cellular metabolic process;cellular nitrogen compound metabolic process;cellular process;macromolecule metabolic process;metabolic process;mRNA metabolic process;mRNA processing;negative regulation of biological process;negative regulation of biosynthetic process;negative regulation of cell communication;negative regulation of cellula…	binding;catalytic activity;kinase activity;protein binding;receptor binding;transferase activity;transferase activity, transferring phosphorus-containing groups	cell junction;cell part;cytoplasmic part;cytosol;intracellular membrane-bounded organelle;intracellular organelle;intracellular organelle part;intracellular part;macromolecular complex;membrane;membrane-bounded organelle;mitochondrion;nuclear part;nucleus;organelle;organelle part;plasma membrane;ribonucleoprotein complex;spliceosomal complex	RNA transport		3.188e-88	2589000000	14	14	14	2	53.4	38.442	1184700000	1404300000	0.236965	0.0647487	Q9Z1Z2;B2RUC7	Q9Z1Z2;B2RUC7	Serine-threonine kinase receptor-associated protein	Strap	554	>sp|Q9Z1Z2|STRAP_MOUSE Serine-threonine kinase receptor-associated protein OS=Mus musculus GN=Strap PE=1 SV=2;>tr|B2RUC7|B2RUC7_MOUSE Serine/threonine kinase receptor associated protein OS=Mus musculus GN=Strap PE=2 SV=1
NaN	0.298647	NaN	0.623451	0.215555	NaN	0.268785	NaN	0.222468	NaN	0.278379	0.0266308	NaN	-0.243861	biological regulation;cell differentiation;cellular developmental process;cellular lipid metabolic process;cellular metabolic process;cellular process;cellular process involved in reproduction;cellular response to chemical stimulus;cellular response to organic substance;cellular response to stimulus;developmental growth;developmental process;developmental process involved in reproduction;epitheli…		cell part;cytoplasmic part;extracellular region part;extracellular space;Golgi apparatus;intracellular membrane-bounded organelle;intracellular organelle;intracellular part;lysosome;lytic vacuole;membrane-bounded organelle;mitochondrion;organelle;vacuole	Lysosome		3.5853e-68	5731900000	16	16	16	23	36.5	59.977	2251200000	3480700000	0.958582	0.280705	Q3UAS4;E9PZ00;Q3TXJ0;Q8BFQ1;Q3U8C4;Q3U897;Q3U825;Q3U5W2;Q3TXP9;Q3TWL8;Q3TWE9;K3W4L3;B2RUD7;Q61207;Q3UFE8;J3QPG5;Q3TWM9;Q3UE29;Q3TIT5;Q3TWF9;Q3TID4;Q3TKB2;Q3TKK3	Q3UAS4;E9PZ00;Q3TXJ0;Q8BFQ1;Q3U8C4;Q3U897;Q3U825;Q3U5W2;Q3TXP9;Q3TWL8;Q3TWE9;K3W4L3;B2RUD7;Q61207;Q3UFE8;J3QPG5;Q3TWM9;Q3UE29;Q3TIT5;Q3TWF9;Q3TID4;Q3TKB2;Q3TKK3	Sulfated glycoprotein 1	Psap	555	>tr|Q3UAS4|Q3UAS4_MOUSE Putative uncharacterized protein OS=Mus musculus GN=Psap PE=2 SV=1;>tr|E9PZ00|E9PZ00_MOUSE Sulfated glycoprotein 1 OS=Mus musculus GN=Psap PE=2 SV=1;>tr|Q3TXJ0|Q3TXJ0_MOUSE Putative uncharacterized protein OS=Mus musculus GN=Psap PE
NaN	NaN	NaN	NaN	NaN	NaN	NaN	NaN	NaN	NaN	-1.09984	NaN	NaN	NaN	anatomical structure development;biological regulation;cell development;cellular developmental process;cellular macromolecule metabolic process;cellular metabolic process;cellular nitrogen compound metabolic process;cellular process;cellular process involved in reproduction;developmental process;developmental process involved in reproduction;female gamete generation;gamete generation;germ cell de…	binding;chromatin binding;DNA binding;lipid binding;mRNA 3'-UTR binding;mRNA binding;nucleic acid binding;ribonucleoprotein binding;RNA binding;translation regulator activity	cell part;cytoplasm;intracellular membrane-bounded organelle;intracellular organelle;intracellular part;macromolecular complex;membrane-bounded organelle;nucleus;organelle;polysome;ribonucleoprotein complex			1.905e-115	274810000	6	4	4	4	26.7	38.08	171340000	103470000	0	NaN	B2RUF0;Q497N3;Q9Z2C8-2;Q9Z2C8	B2RUF0;Q497N3;Q9Z2C8-2;Q9Z2C8	Y-box-binding protein 2	Ybx2	556	>tr|B2RUF0|B2RUF0_MOUSE Y box protein 2 OS=Mus musculus GN=Ybx2 PE=2 SV=1;>tr|Q497N3|Q497N3_MOUSE Ybx2 protein OS=Mus musculus GN=Ybx2 PE=2 SV=1;>sp|Q9Z2C8-2|YBOX2_MOUSE Isoform 2 of Y-box-binding protein 2 OS=Mus musculus GN=Ybx2;>sp|Q9Z2C8|YBOX2_MOUSE Y-
-0.0243978	NaN	-0.164799	0.126637	0.149003	NaN	NaN	-0.158381	NaN	-0.0612879	NaN	NaN	NaN	NaN	developmental process;multicellular organismal development;multicellular organismal process	binding;cation binding;DNA binding;ion binding;metal ion binding;nucleic acid binding;RNA binding;transition metal ion binding;zinc ion binding	cell part;chromosome;cytoplasm;intracellular membrane-bounded organelle;intracellular non-membrane-bounded organelle;intracellular organelle;intracellular part;membrane-bounded organelle;non-membrane-bounded organelle;nucleus;organelle			5.3149e-279	5296400000	8	8	8	4	16.6	114.45	2632900000	2663500000	0.506314	0.131445	B2RUG7;O88532;D3Z5G4;F6V459	B2RUG7;O88532	Zinc finger RNA-binding protein	Zfr	558	>tr|B2RUG7|B2RUG7_MOUSE Zinc finger RNA binding protein OS=Mus musculus GN=Zfr PE=2 SV=1;>sp|O88532|ZFR_MOUSE Zinc finger RNA-binding protein OS=Mus musculus GN=Zfr PE=1 SV=2
NaN	NaN	NaN	NaN	NaN	NaN	NaN	NaN	NaN	-0.286687	NaN	NaN	NaN	NaN	anatomical structure development;anatomical structure homeostasis;anatomical structure morphogenesis;anterior/posterior pattern specification;axis specification;axonogenesis;biological regulation;canonical Wnt receptor signaling pathway;cell activation;cell cycle arrest;cell cycle checkpoint;cell cycle cytokinesis;cell cycle process;cell differentiation;cell migration;cell motility;cell part morp…	beta-catenin binding;binding;cytoskeletal protein binding;enzyme regulator activity;kinase regulator activity;microtubule binding;microtubule plus-end binding;protein binding;protein kinase regulator activity;tubulin binding	adherens junction;anchoring junction;axon part;axonal growth cone;beta-catenin destruction complex;cell junction;cell part;cell projection;cell projection membrane;cell projection part;cell-cell adherens junction;cell-cell junction;centrosome;chromosomal part;cytoplasmic microtubule;cytoplasmic part;cytoskeletal part;growth cone;intracellular membrane-bounded organelle;intracellular non-membrane-…	Basal cell carcinoma;Colorectal cancer;Endometrial cancer;Pathways in cancer;Regulation of actin cytoskeleton;Wnt signaling pathway		5.4772e-40	38950000	12	12	12	8	7.4	296.47	20277000	18673000	0	NaN	Q61315-4;Q61315-3;E9QLQ9;Q61315-2;B2RUG9;Q61315;Q8BNP7;E9Q4H1	Q61315-4;Q61315-3;E9QLQ9;Q61315-2;B2RUG9;Q61315	Adenomatous polyposis coli protein	Apc	559	>sp|Q61315-4|APC_MOUSE Isoform 4 of Adenomatous polyposis coli protein OS=Mus musculus GN=Apc;>sp|Q61315-3|APC_MOUSE Isoform 3 of Adenomatous polyposis coli protein OS=Mus musculus GN=Apc;>tr|E9QLQ9|E9QLQ9_MOUSE Adenomatous polyposis coli protein OS=Mus mu
-0.905316	NaN	NaN	NaN	NaN	NaN	NaN	NaN	NaN	NaN	NaN	NaN	NaN	NaN	establishment of localization;establishment of localization in cell;establishment of protein localization;intracellular protein transport;intracellular transport;protein targeting;protein transport;transport		basolateral plasma membrane;cell junction;cell part;cell-substrate junction;cytoplasm;hemidesmosome;intracellular membrane-bounded organelle;intracellular organelle;intracellular organelle part;intracellular part;membrane;membrane part;membrane-bounded organelle;nuclear membrane;nuclear part;nucleus;organelle;organelle membrane;organelle part;plasma membrane part	NOD-like receptor signaling pathway		1.4684e-59	45652000	9	9	9	7	10.4	145.09	25245000	20407000	0	NaN	B2RUJ2;Q80TH2-1;Q80TH2;B7ZNY4;B7ZNX6;Q80TH2-2;B2RUK2	B2RUJ2;Q80TH2-1;Q80TH2;B7ZNY4;B7ZNX6;Q80TH2-2;B2RUK2	Protein LAP2	Erbb2ip	560	>tr|B2RUJ2|B2RUJ2_MOUSE Erbb2ip protein OS=Mus musculus GN=Erbb2ip PE=2 SV=1;>sp|Q80TH2-1|LAP2_MOUSE Isoform 1 of Protein LAP2 OS=Mus musculus GN=Erbb2ip;>sp|Q80TH2|LAP2_MOUSE Protein LAP2 OS=Mus musculus GN=Erbb2ip PE=1 SV=3;>tr|B7ZNY4|B7ZNY4_MOUSE Erbb2
1.54085	1.23614	0.249191	0.0954914	NaN	0.227924	NaN	0.0162532	-0.0393848	0.349471	0.373038	0.240959	0.347907	NaN	amine catabolic process;amine metabolic process;branched chain family amino acid catabolic process;branched chain family amino acid metabolic process;carboxylic acid catabolic process;carboxylic acid metabolic process;catabolic process;cellular amine metabolic process;cellular amino acid catabolic process;cellular amino acid metabolic process;cellular catabolic process;cellular ketone metabolic p…	adenyl nucleotide binding;adenyl ribonucleotide binding;ATP binding;binding;catalytic activity;CoA carboxylase activity;ligase activity;ligase activity, forming carbon-carbon bonds;methylcrotonoyl-CoA carboxylase activity;nucleotide binding;purine nucleotide binding;purine ribonucleoside triphosphate binding;purine ribonucleotide binding;ribonucleotide binding	cell part;cytoplasmic part;intracellular membrane-bounded organelle;intracellular organelle;intracellular organelle lumen;intracellular organelle part;intracellular part;membrane-bounded organelle;membrane-enclosed lumen;mitochondrial matrix;mitochondrial part;mitochondrion;organelle;organelle lumen;organelle part	Valine, leucine and isoleucine degradation		2.7457e-87	12303000000	13	13	13	5	35	61.378	4641800000	7661700000	0.852335	0.455212	Q3ULD5;B2RUK5;Q9D2F6;Q6PD20;Q8K1L7	Q3ULD5;B2RUK5	Methylcrotonoyl-CoA carboxylase beta chain, mitochondrial	Mccc2	563	>sp|Q3ULD5|MCCB_MOUSE Methylcrotonoyl-CoA carboxylase beta chain, mitochondrial OS=Mus musculus GN=Mccc2 PE=1 SV=1;>tr|B2RUK5|B2RUK5_MOUSE Methylcrotonoyl-Coenzyme A carboxylase 2 (Beta) OS=Mus musculus GN=Mccc2 PE=2 SV=1
0.144146	NaN	-0.14768	1.03126	NaN	NaN	NaN	-0.0296395	NaN	0.0358054	NaN	NaN	NaN	NaN		adenyl nucleotide binding;adenyl ribonucleotide binding;ATP binding;ATPase activity;ATPase activity, coupled;ATP-dependent helicase activity;binding;catalytic activity;helicase activity;hydrolase activity;hydrolase activity, acting on acid anhydrides;hydrolase activity, acting on acid anhydrides, in phosphorus-containing anhydrides;nucleic acid binding;nucleoside-triphosphatase activity;nucleotid…	cell part;intracellular non-membrane-bounded organelle;intracellular organelle;intracellular organelle part;intracellular part;non-membrane-bounded organelle;nuclear part;nucleolus;organelle;organelle part			1.1947e-43	1374300000	4	4	4	4	10.8	74.18	678500000	695810000	0.290263	0.339491	Q8K363;B2RUM8;Q9CSJ2;Q9CSG7	Q8K363;B2RUM8;Q9CSJ2;Q9CSG7	ATP-dependent RNA helicase DDX18	Ddx18	564	>sp|Q8K363|DDX18_MOUSE ATP-dependent RNA helicase DDX18 OS=Mus musculus GN=Ddx18 PE=2 SV=1;>tr|B2RUM8|B2RUM8_MOUSE DEAD (Asp-Glu-Ala-Asp) box polypeptide 18 OS=Mus musculus GN=Ddx18 PE=2 SV=1;>tr|Q9CSJ2|Q9CSJ2_MOUSE Putative uncharacterized protein (Fragme
-2.08168	NaN	-0.463468	NaN	NaN	NaN	NaN	-0.482599	NaN	0.0815428	NaN	NaN	NaN	NaN			cell part;cytoplasmic part;cytosol;intracellular membrane-bounded organelle;intracellular organelle;intracellular part;membrane-bounded organelle;nucleus;organelle			7.8011e-155	848390000	7	7	7	5	12	90.054	557440000	290950000	0.471856	-1.07205	O35601;B2RUR0;O35601-2;Q8CAX4;Q3TA12	O35601;B2RUR0;O35601-2;Q8CAX4	FYN-binding protein	Fyb	565	>sp|O35601|FYB_MOUSE FYN-binding protein OS=Mus musculus GN=Fyb PE=1 SV=2;>tr|B2RUR0|B2RUR0_MOUSE FYN binding protein OS=Mus musculus GN=Fyb PE=2 SV=1;>sp|O35601-2|FYB_MOUSE Isoform FYB-120 of FYN-binding protein OS=Mus musculus GN=Fyb;>tr|Q8CAX4|Q8CAX4_MO
NaN	NaN	NaN	NaN	NaN	NaN	NaN	-0.438539	NaN	NaN	NaN	NaN	NaN	NaN		active transmembrane transporter activity;adenyl nucleotide binding;adenyl ribonucleotide binding;ATP binding;ATPase activity;ATPase activity, coupled;ATPase activity, coupled to movement of substances;ATPase activity, coupled to transmembrane movement of substances;binding;catalytic activity;drug transmembrane transporter activity;hydrolase activity;hydrolase activity, acting on acid anhydrides;…	apical plasma membrane;cell junction;cell part;cell-cell junction;cytoplasmic part;Golgi apparatus part;Golgi membrane;integral to membrane;intercellular canaliculus;intracellular membrane-bounded organelle;intracellular organelle;intracellular organelle part;intracellular part;intrinsic to membrane;membrane;membrane part;membrane-bounded organelle;mitochondrion;organelle;organelle membrane;organ…	ABC transporters;Bile secretion		7.8113e-09	112900000	3	1	1	2	5.8	140.99	65962000	46941000	0	NaN	P06795;B2RUR3	P06795;B2RUR3	Multidrug resistance protein 1B	Abcb1b	566	>sp|P06795|MDR1B_MOUSE Multidrug resistance protein 1B OS=Mus musculus GN=Abcb1b PE=1 SV=1;>tr|B2RUR3|B2RUR3_MOUSE ATP-binding cassette, sub-family B (MDR/TAP), member 1B OS=Mus musculus GN=Abcb1b PE=2 SV=1
NaN	NaN	0.308766	NaN	NaN	NaN	NaN	NaN	NaN	0.19015	NaN	NaN	NaN	NaN	biological regulation;cellular macromolecule metabolic process;cellular metabolic process;cellular process;cellular protein metabolic process;immune response;immune system process;macromolecule metabolic process;macromolecule modification;metabolic process;mucosal immune response;negative regulation of biological process;negative regulation of cell communication;negative regulation of cellular pr…	binding;catalytic activity;cation binding;cysteine-type peptidase activity;DNA binding;hydrolase activity;hydrolase activity, acting on ester bonds;ion binding;K63-linked polyubiquitin binding;metal ion binding;nucleic acid binding;peptidase activity;peptidase activity, acting on L-amino acid peptides;polyubiquitin binding;protein binding;small conjugating protein binding;thiolester hydrolase act…	cell part;cytoplasm;cytoskeleton;intracellular membrane-bounded organelle;intracellular non-membrane-bounded organelle;intracellular organelle;intracellular part;membrane-bounded organelle;microtubule cytoskeleton;non-membrane-bounded organelle;nucleus;organelle			1.0265e-28	980990000	3	3	3	1	7.4	91.982	440270000	540720000	0	0.118616	B2RUR8	B2RUR8	OTU domain-containing protein 7B	Otud7b	567	>sp|B2RUR8|OTU7B_MOUSE OTU domain-containing protein 7B OS=Mus musculus GN=Otud7b PE=1 SV=1
NaN	NaN	0.228861	NaN	NaN	NaN	NaN	NaN	NaN	0.098576	NaN	NaN	NaN	NaN						0.00017681	119670000	1	1	1	2	6.5	32.895	59154000	60520000	0	0.130285	Q5SS90;B2RVL0	Q5SS90;B2RVL0	Uncharacterized protein C7orf57 homolog	Gm11992	568	>sp|Q5SS90|CG057_MOUSE Uncharacterized protein C7orf57 homolog OS=Mus musculus GN=Gm11992 PE=2 SV=1;>tr|B2RVL0|B2RVL0_MOUSE MCG16619 OS=Mus musculus GN=Gm11992 PE=2 SV=1
NaN	-0.0804728	NaN	0.156577	-0.994894	0.341018	NaN	NaN	-0.107895	-0.889843	-0.020388	NaN	0.426138	NaN	cellular component assembly;cellular component assembly at cellular level;cellular component organization;cellular component organization at cellular level;cellular component organization or biogenesis;cellular component organization or biogenesis at cellular level;cellular macromolecular complex assembly;cellular macromolecular complex subunit organization;cellular process;chromatin organization…	binding;DNA binding;nucleic acid binding	cell part;chromosomal part;intracellular membrane-bounded organelle;intracellular organelle;intracellular organelle part;intracellular part;macromolecular complex;membrane-bounded organelle;nucleosome;nucleus;organelle;organelle part;protein-DNA complex	Systemic lupus erythematosus		8.554e-14	1028300000	4	3	3	7	53.9	13.509	573500000	454770000	0.00293968	0.00355404	Q3THW5;P0C0S6;B2RVP5;G3UWL7;Q8R029;Q3TFU6;Q3UA95	Q3THW5;P0C0S6;B2RVP5;G3UWL7;Q8R029;Q3TFU6;Q3UA95	Histone H2A.V;Histone H2A.Z;Histone H2A	H2afv;H2afz	569	>sp|Q3THW5|H2AV_MOUSE Histone H2A.V OS=Mus musculus GN=H2afv PE=1 SV=3;>sp|P0C0S6|H2AZ_MOUSE Histone H2A.Z OS=Mus musculus GN=H2afz PE=1 SV=2;>tr|B2RVP5|B2RVP5_MOUSE Histone H2A OS=Mus musculus GN=H2afv PE=2 SV=1;>tr|G3UWL7|G3UWL7_MOUSE Histone H2A OS=Mus
NaN	NaN	NaN	NaN	NaN	NaN	NaN	NaN	NaN	0.116386	NaN	NaN	NaN	NaN						3.6353e-05	131410000	1	1	1	2	61.4	6.1966	61367000	70043000	0	NaN	Q3U898;B2RVT1	Q3U898;B2RVT1	Myeloma-overexpressed gene 2 protein homolog	Myeov2	570	>sp|Q3U898|MYOV2_MOUSE Myeloma-overexpressed gene 2 protein homolog OS=Mus musculus GN=Myeov2 PE=3 SV=1;>tr|B2RVT1|B2RVT1_MOUSE MCG20113, isoform CRA_e OS=Mus musculus GN=Myeov2 PE=4 SV=1
NaN	NaN	NaN	-0.444417	NaN	NaN	NaN	NaN	NaN	NaN	-0.00151203	NaN	NaN	NaN	biological regulation;cell migration;cell motility;cellular component movement;cellular component organization;cellular component organization at cellular level;cellular component organization or biogenesis;cellular component organization or biogenesis at cellular level;cellular process;cytoskeleton organization;locomotion;organelle organization;regulation of anatomical structure morphogenesis;re…		cell part;cytoplasm;intracellular part			1.7381e-155	121100000	7	7	7	6	18.9	74.342	58177000	62925000	0	-0.442905	Q8C9H6-4;E9QN41;Q8C9H6-3;Q8C9H6;B2RW20;F6RUA3	Q8C9H6-4;E9QN41;Q8C9H6-3;Q8C9H6;B2RW20;F6RUA3	Striatin-interacting proteins 2	Strip2	573	>sp|Q8C9H6-4|STRP2_MOUSE Isoform 2 of Striatin-interacting proteins 2 OS=Mus musculus GN=Strip2;>tr|E9QN41|E9QN41_MOUSE Striatin-interacting proteins 2 OS=Mus musculus GN=Strip2 PE=2 SV=1;>sp|Q8C9H6-3|STRP2_MOUSE Isoform 3 of Striatin-interacting proteins
NaN	0.450909	-0.196922	-0.0312651	NaN	-0.264587	NaN	-0.100918	NaN	NaN	0.127664	NaN	-0.249495	NaN	biological regulation;negative regulation of biological process;negative regulation of cellular metabolic process;negative regulation of cellular process;negative regulation of metabolic process;negative regulation of reactive oxygen species metabolic process;positive regulation of apoptosis;positive regulation of biological process;positive regulation of cardiac muscle cell apoptosis;positive re…	carbohydrate phosphatase activity;catalytic activity;fructose-2,6-bisphosphate 2-phosphatase activity;hydrolase activity;hydrolase activity, acting on ester bonds;phosphatase activity;phosphoric ester hydrolase activity;sugar-phosphatase activity	cell part;intracellular	Fructose and mannose metabolism		1.0258e-69	1011100000	6	6	6	2	44.6	29.19	494590000	516530000	0.11041	0.0637833	Q8BZA9;B2RWB7	Q8BZA9;B2RWB7	Fructose-2,6-bisphosphatase TIGAR	Tigar;9630033F20Rik	574	>sp|Q8BZA9|TIGAR_MOUSE Fructose-2,6-bisphosphatase TIGAR OS=Mus musculus GN=Tigar PE=1 SV=1;>tr|B2RWB7|B2RWB7_MOUSE 9630033F20Rik protein OS=Mus musculus GN=9630033F20Rik PE=2 SV=1
NaN	NaN	NaN	0.12984	0.0843149	0.0593143	0.032521	NaN	NaN	NaN	0.0461039	NaN	0.145742	0.0602889	cellular component assembly;cellular component assembly at cellular level;cellular component organization;cellular component organization at cellular level;cellular component organization or biogenesis;cellular component organization or biogenesis at cellular level;cellular macromolecular complex assembly;cellular macromolecular complex subunit organization;cellular process;chromatin organization…	binding;DNA binding;nucleic acid binding	cell part;chromosomal part;intracellular membrane-bounded organelle;intracellular organelle;intracellular organelle part;intracellular part;macromolecular complex;membrane-bounded organelle;nucleosome;nucleus;organelle;organelle part;protein-DNA complex	Systemic lupus erythematosus		1.6087e-64	13201000000	6	3	0	6	68	13.607	6048300000	7152800000	0.0751696	-0.00754752	F8WIX8;Q64523;Q149V4;Q6GSS7;B2RWH3;Q64426	F8WIX8;Q64523;Q149V4;Q6GSS7;B2RWH3;Q64426	Histone H2A;Histone H2A type 2-C;Histone H2A type 2-A	Hist1h2al;Hist2h2ac;Hist2h2aa1	575	>tr|F8WIX8|F8WIX8_MOUSE Histone H2A OS=Mus musculus GN=Hist1h2al PE=2 SV=1;>sp|Q64523|H2A2C_MOUSE Histone H2A type 2-C OS=Mus musculus GN=Hist2h2ac PE=1 SV=3;>tr|Q149V4|Q149V4_MOUSE Histone H2A OS=Mus musculus GN=Hist2h2ac PE=2 SV=1;>sp|Q6GSS7|H2A2A_MOUSE
NaN	0.403253	NaN	0.0168422	NaN	NaN	NaN	NaN	0.0349768	NaN	-0.143435	0.148345	NaN	NaN		catalytic activity;hydrolase activity	cell part;cytoplasmic part;intracellular membrane-bounded organelle;intracellular organelle;intracellular part;membrane-bounded organelle;mitochondrion;organelle			7.6682e-23	532350000	9	9	9	6	20.9	60.705	223420000	308930000	0.44789	0.196752	Q9EP89;Q80UJ8;B2RWI2;A1A4A8;A0PJ65;Q3UEQ3	Q9EP89;Q80UJ8;B2RWI2	Serine beta-lactamase-like protein LACTB, mitochondrial	Lactb	576	>sp|Q9EP89|LACTB_MOUSE Serine beta-lactamase-like protein LACTB, mitochondrial OS=Mus musculus GN=Lactb PE=1 SV=1;>tr|Q80UJ8|Q80UJ8_MOUSE Lactb protein OS=Mus musculus GN=Lactb PE=2 SV=1;>tr|B2RWI2|B2RWI2_MOUSE Lactamase, beta OS=Mus musculus GN=Lactb PE=2
NaN	NaN	0.463659	NaN	NaN	NaN	NaN	NaN	NaN	NaN	NaN	NaN	NaN	NaN	biological regulation;biosynthetic process;cellular biosynthetic process;cellular macromolecule biosynthetic process;cellular macromolecule metabolic process;cellular metabolic process;cellular nitrogen compound metabolic process;cellular process;cellular response to stimulus;macromolecule biosynthetic process;macromolecule metabolic process;metabolic process;nitrogen compound metabolic process;n…	binding;cation binding;DNA binding;ion binding;metal ion binding;nucleic acid binding;nucleic acid binding transcription factor activity;sequence-specific DNA binding transcription factor activity;transition metal ion binding;zinc ion binding	cell part;intracellular organelle part;intracellular part;macromolecular complex;nuclear part;nucleoplasm part;organelle part;protein complex;transcription factor complex			2.2952e-20	297060000	5	5	5	2	4.6	266.7	136910000	160160000	0	NaN	Q3UHF7;B2RWU2	Q3UHF7;B2RWU2	Transcription factor HIVEP2	Hivep2	580	>sp|Q3UHF7|ZEP2_MOUSE Transcription factor HIVEP2 OS=Mus musculus GN=Hivep2 PE=1 SV=1;>tr|B2RWU2|B2RWU2_MOUSE Immunodeficiency virus type I enhancer binding protein 2 OS=Mus musculus GN=Hivep2 PE=2 SV=1
-0.755575	-0.79187	-0.229686	-0.25938	-0.242955	NaN	NaN	-0.265087	-0.183129	-0.122094	-0.0788449	-0.139667	NaN	NaN			cell part;cytoplasmic part;endoplasmic reticulum-Golgi intermediate compartment;Golgi apparatus;intracellular membrane-bounded organelle;intracellular organelle;intracellular part;membrane-bounded organelle;organelle			0	8943700000	41	41	1	8	18	370.15	4788300000	4155400000	1.24878	-0.298129	E9PVZ8;B2RWW2;Q571K1;Q8CGE5;Q6PAK0;B7ZNF9;Q3UYL3;Q80UY9	E9PVZ8;B2RWW2;Q571K1		Golgb1	584	>tr|E9PVZ8|E9PVZ8_MOUSE Protein Golgb1 OS=Mus musculus GN=Golgb1 PE=2 SV=1;>tr|B2RWW2|B2RWW2_MOUSE Golgb1 protein OS=Mus musculus GN=Golgb1 PE=2 SV=1;>tr|Q571K1|Q571K1_MOUSE MKIAA4151 protein (Fragment) OS=Mus musculus GN=Golgb1 PE=2 SV=1
NaN	NaN	-0.316947	NaN	NaN	NaN	NaN	NaN	NaN	NaN	NaN	NaN	NaN	NaN	biological regulation;cellular component movement;cellular component organization;cellular component organization at cellular level;cellular component organization or biogenesis;cellular component organization or biogenesis at cellular level;cellular process;cellular response to stimulus;cytoskeleton-dependent intracellular transport;establishment of Golgi localization;establishment of localizati…	binding;enzyme activator activity;enzyme regulator activity;GTPase activator activity;GTPase regulator activity;lipid binding;nucleoside-triphosphatase regulator activity;phospholipid binding	cell junction;cell part;cytoplasmic part;cytoplasmic vesicle membrane;cytoplasmic vesicle part;cytoskeleton;Golgi apparatus;Golgi apparatus part;Golgi membrane;intracellular;intracellular membrane-bounded organelle;intracellular non-membrane-bounded organelle;intracellular organelle;intracellular organelle part;intracellular part;membrane;membrane-bounded organelle;non-membrane-bounded organelle;…			8.469e-39	370530000	10	10	10	7	8.8	215.74	207270000	163250000	0	NaN	Q6DFV3;B7ZCJ0;B2RWX1;B7ZCJ1;G3UWM5;A2BHQ2;G3UX38	Q6DFV3;B7ZCJ0;B2RWX1;B7ZCJ1;G3UWM5	Rho GTPase-activating protein 21	Arhgap21	585	>sp|Q6DFV3|RHG21_MOUSE Rho GTPase-activating protein 21 OS=Mus musculus GN=Arhgap21 PE=1 SV=1;>tr|B7ZCJ0|B7ZCJ0_MOUSE Rho GTPase-activating protein 21 OS=Mus musculus GN=Arhgap21 PE=2 SV=1;>tr|B2RWX1|B2RWX1_MOUSE Arhgap21 protein OS=Mus musculus GN=Arhgap2
[truncated: 3,318 more rows]

## Sheet: KO WT
Protein IDs	Majority protein IDs	Protein names	Gene names	-Log t-test p value_WT/KO	-Log t-test p value_KO/WT	t-test Difference_WT/KO log2	t-test Difference_KO/WT log2	id	Fasta headers		Ratio H/L PKD_KO_4592_phos_02	Ratio H/L PKD_KO_4592_prot_02	Ratio H/L PKD_KO_4836_phos_03	Ratio H/L PKD_KO_4836_prot_03	Ratio H/L PKD_KO_phos_01	Ratio H/L PKD_KO_prot_01	Ratio H/L PKD_KO_sol_prot_01	Ratio H/L PKD_WT_4835_phos_02	Ratio H/L PKD_WT_4835_prot_02	Ratio H/L PKD_WT_4839_phos_03	Ratio H/L PKD_WT_4839_prot_03	Ratio H/L PKD_WT_phos_01	Ratio H/L PKD_WT_prot_01	Ratio H/L PKD_WT_sol_prot_01	GOBP name	GOMF name	GOCC name	KEGG name	t-test Significant_WT/KO	PEP	Intensity	Peptides	Razor + unique peptides	Unique peptides	Number of proteins	Sequence coverage [%]	Mol. weight [kDa]	Intensity L	Intensity H	-Log t-test p value_WT/KO	t-test Difference_WT/KO
[truncated: 3,652 more rows]

[truncated: 1 more sheets: sig regulatated filter!]
